# Supplementary material for: PARP1 mediated PARylation contributes to myogenic progression and glucocorticoid transcriptional response
Source: Cell Death Discov. 2023 Apr 22;9:133. doi: 10.1038/s41420-023-01420-2 (PMC10121420; doi:10.1038/s41420-023-01420-2)
Supplement: Supplementary file 3 — Supplementary table 1 [file 41420_2023_1420_MOESM3_ESM.xlsx]

## Sheet: SuppTable1
Differentially_Expressed_Genes_PJ34_myoblasts_Day1_Differentiation
	geneID	logFC	AveExpr	t	P.Value
1	Ccdc14	-6.6631	-0.874476	-3.7961	0.00187929
2	Cep170	-5.15813	-2.09733	-1.71732	0.107356
3	Tnfrsf26	4.75102	-3.53317	2.37137	0.0321706
4	Gm20431	-4.37024	-2.74557	-2.84238	0.0127623
5	Ankrd23	4.17751	0.815002	1.66792	0.116938
6	Gltscr1	-3.87991	-0.656513	-2.19475	0.0450539
7	Kcnn4	3.87647	-0.927482	1.7509	0.101243
8	2310030G06Rik	3.83285	1.05165	3.36944	0.00443096
9	Zfp934	3.72429	-1.06859	3.67156	0.00241253
10	Pgam1-ps2	-3.62428	-2.08581	-1.24557	0.23282
11	Igdcc4	3.54212	0.318485	2.95882	0.0101147
12	Fam46a	-3.29387	-1.12119	-1.0104	0.328993
13	Gatad2b	-3.23356	-1.14695	-1.88936	0.0791635
14	Sesn3	-3.17335	-2.91369	-3.42068	0.00399645
15	D3Ertd254e	3.05447	-2.41634	1.19539	0.251262
16	Adam9	2.75799	1.7254	2.31558	0.0358078
17	Zfp708	-2.73223	-1.41176	-1.24952	0.231416
18	Zfp14	2.68891	-1.32679	2.69231	0.0171898
19	Robo2	2.66912	-1.65169	1.55016	0.142813
20	3110001I22Rik	-2.59	-1.65626	-0.997884	0.33482
21	Art5	-2.56095	-2.10733	-1.62788	0.12524
22	Pign	2.52961	0.292064	1.68419	0.113703
23	Arnt2	2.51263	0.26423	1.78065	0.0960838
24	Fmo2	-2.49806	-2.31036	-1.00361	0.332143
25	Btbd6	2.43196	0.215519	1.20685	0.246953
26	Arhgap33	2.38503	-1.81188	1.04027	0.315378
27	Csf2rb	2.37379	-0.220677	1.10756	0.286223
28	RP23-242C19.7	2.3074	1.00429	1.87378	0.081412
29	Kctd15	-2.29639	-1.01839	-0.83975	0.414783
30	Rmdn2	-2.28145	-1.93501	-2.22069	0.0428983
31	Exoc3l	2.2643	0.580454	1.62051	0.126822
32	Fras1	2.25167	-1.70441	1.06239	0.305562
33	Gm9803	-2.2444	2.24263	-2.46977	0.0265939
34	B230216G23Rik	2.22548	-0.699744	2.63644	0.0191927
35	Ucn	-2.20293	-1.70735	-1.87774	0.0808352
36	Smco4	-2.19744	0.988053	-2.321	0.0354387
37	Ccnk	-2.19158	-0.600865	-1.41409	0.178606
38	Gm13139	-2.18947	-0.941528	-1.38146	0.188211
39	Ppp1r3b	2.18876	-3.12398	1.06213	0.305678
40	Thpo	2.14214	-1.26239	1.82959	0.0881032
41	Ints9	-2.12244	2.69441	-2.12799	0.0510738
42	Nkrf	2.07605	-1.85846	0.928618	0.368402
43	Kif14	2.0648	-2.83622	0.822906	0.423989
44	Ppfia3	2.05791	-2.18558	0.96556	0.350212
45	Acap2	2.00698	0.0604094	0.561425	0.583146
46	5730508B09Rik	-1.96644	0.959005	-1.56889	0.138396
47	Plagl1	1.94965	-1.98239	1.40346	0.181688
48	Notch4	1.93766	0.600417	1.79513	0.093658
49	Gm9846	1.9251	-0.466176	1.98527	0.0665122
50	Srrm4	-1.91986	-1.79259	-1.17606	0.258662
51	Cdo1	-1.87291	-0.768156	-2.46327	0.0269319
52	Igfn1	-1.8675	-0.333868	-0.818773	0.426268
53	Hba-a2	1.8658	-2.21031	1.65649	0.119257
54	Plin4	1.85084	-0.403052	1.65751	0.119049
55	Gm2223	-1.79585	0.337348	-1.10718	0.286382
56	Sptb	1.78393	0.356533	2.63327	0.0193125
57	Tspan11	1.77657	-0.818992	1.34874	0.198264
58	Sorbs3	1.7643	2.32516	1.21292	0.244694
59	Tfcp2	1.7591	-2.83752	0.735643	0.473769
60	Gm12751	1.75613	0.612067	1.56467	0.13938
61	Rab44	-1.75181	-1.12245	-1.18899	0.253694
62	Ppfia4	-1.74938	-2.07615	-0.742746	0.469587
63	Serpinb7	-1.73128	0.603441	-1.06269	0.305431
64	Syt17	1.69991	-1.40311	0.742642	0.469649
65	Gm9830	1.66831	-0.557727	1.72359	0.106191
66	Gm15440	-1.66514	-1.76113	-1.38135	0.188243
67	Macc1	-1.65637	-2.94955	-0.683383	0.50522
68	Gm10401	1.64805	-0.18523	1.70457	0.10976
69	Lmtk3	-1.63679	0.803319	-1.50497	0.153963
70	Pkhd1	-1.60673	0.125348	-0.683972	0.504859
71	Rarb	-1.59739	-1.36632	-0.881277	0.39265
72	B4galnt4	1.57634	-1.35129	1.47275	0.162353
73	Syde2	1.56993	-0.509473	1.30909	0.211023
74	Ccdc114	-1.5659	-1.95657	-0.779378	0.448386
75	Bach2	-1.56352	0.502629	-1.37183	0.191127
76	Mrvi1	-1.55747	-2.06195	-1.25657	0.228926
77	Nup210l	-1.5548	-1.42558	-1.542	0.144773
78	N4bp2	-1.54042	0.051325	-1.22172	0.241451
79	Slc27a1	1.53913	-3.17419	0.459674	0.652618
80	Fhod3	1.52882	1.4653	0.888625	0.388817
81	Smpx	1.49246	-0.15436	0.418955	0.681435
82	Fbxo40	-1.48862	1.29351	-1.43476	0.172732
83	Pcx	-1.4737	0.619561	-0.712616	0.487478
84	Kcnk13	1.46737	-2.37327	1.13442	0.275162
85	N4bp2l1	1.45902	0.87431	1.26068	0.227482
86	Plekhh1	1.45197	2.652	2.12086	0.0517585
87	Ddx41	-1.44901	3.66969	-1.46073	0.165578
88	Clca2	1.42018	-1.04559	1.45049	0.168368
89	Arap3	-1.41819	-0.44946	-1.21861	0.242593
90	Colq	-1.40918	-0.177105	-0.630697	0.538127
91	Inpp4b	-1.40089	3.1441	-1.18737	0.254311
92	Irgm2	1.39534	1.11256	1.22539	0.240106
93	Nckap1l	1.37112	-2.07129	0.731119	0.476444
94	Tnxb	-1.34677	0.771416	-0.703538	0.492948
95	Wdr7	1.34428	0.777838	0.601563	0.556824
96	Lamtor5	-1.33191	-1.20149	-1.07825	0.298666
97	Traf3ip3	-1.32399	-1.50146	-1.01637	0.326239
98	Cacna1a	1.32273	0.457443	1.39205	0.185049
99	Zfp869	-1.32024	0.85967	-1.82406	0.0889754
100	Epha4	1.31548	3.0561	1.29644	0.21523
101	Impg2	-1.31126	0.635144	-1.49954	0.155349
102	Zdhhc1	1.31039	-2.56521	0.605096	0.554538
103	Socs7	-1.30379	2.60356	-1.62068	0.126786
104	Trpv1	1.29951	-2.19019	1.03739	0.316672
105	Hsd17b14	1.29722	-1.96158	0.652412	0.524421
106	Nt5dc2	-1.29687	-1.02676	-0.545401	0.593831
107	Dnah11	-1.27136	0.432446	-1.23705	0.235877
108	Sema3f	1.26386	-0.944949	0.848848	0.409865
109	Tmem200a	1.26271	-0.208513	0.885689	0.390346
110	Klhl13	-1.24222	0.358242	-0.458556	0.653402
111	Cers4	-1.24005	0.231157	-0.816252	0.427662
112	Gm20458	-1.23845	2.52975	-3.95869	0.00135804
113	Prkar1b	-1.23803	1.05358	-3.57271	0.00294282
114	BC051019	1.22983	1.08464	0.523594	0.608531
115	Pcdhb22	1.22886	0.302133	1.23596	0.23627
116	Gm22	1.20451	-0.113761	1.09263	0.292512
117	Sh3tc1	1.18545	-0.309734	1.06573	0.304101
118	Gjd4	-1.17691	-0.932278	-1.35235	0.197133
119	Fgfr3	1.17438	1.32815	1.33161	0.203697
120	Dlec1	1.16689	0.327804	2.78945	0.0141794
121	Acsm3	1.15832	0.506359	1.19211	0.252506
122	Pcnt	1.15011	3.22229	1.96183	0.0694222
123	Zufsp	-1.14423	-2.28559	-0.512399	0.616146
124	Hsd11b1	1.13857	1.21808	0.854163	0.40701
125	Dlgap2	-1.12295	-1.01069	-1.29527	0.215623
126	Inpp5d	1.11883	-1.7327	0.717343	0.484645
127	Gm2420	-1.117	-0.958724	-0.836576	0.416507
128	Sigirr	1.11256	-1.76469	1.71845	0.107145
129	Srcap	-1.10833	1.19687	-2.35691	0.0330786
130	Igf2	-1.10749	2.67379	-0.738393	0.472147
131	Mcm9	1.10378	1.39352	1.00233	0.33274
132	Mamdc2	-1.10187	2.31506	-0.562378	0.582514
133	Smarca2	-1.10075	2.44494	-1.02751	0.321143
134	Chrdl1	-1.09923	-0.49437	-0.365392	0.720134
135	Asb16	-1.0989	-0.959181	-0.620437	0.544672
136	Zfand3	1.09447	3.51702	2.43122	0.0286589
137	Ablim2	1.09398	1.83005	0.647341	0.527604
138	Extl1	-1.08808	0.94124	-1.40776	0.180436
139	Synpr	-1.08461	-2.19353	-0.771027	0.453165
140	Birc2	-1.08028	0.444669	-0.856587	0.405712
141	Atp1a3	1.0754	1.57567	1.40111	0.182377
142	Il12a	1.06966	-0.983774	0.935804	0.364813
143	Smug1	1.06511	1.97192	2.58674	0.021162
144	Glce	1.06263	-1.00839	0.716718	0.485019
145	Ms4a4d	1.06183	-2.16866	0.900351	0.382754
146	Cpt1b	-1.05529	0.952042	-2.69212	0.0171959
147	Capn9	1.0514	1.73354	0.669178	0.513975
148	Crym	1.03328	-1.70577	0.578776	0.571689
149	Clip4	1.02689	-0.375815	0.510623	0.617358
150	Gm10146	-1.02639	0.265412	-0.955861	0.354926
151	Slc37a4	-1.02563	0.922418	-1.59442	0.132565
152	Sfrp2	-1.01633	1.13561	-0.552533	0.589063
153	Pianp	-1.01449	0.144408	-0.890298	0.387948
154	Pax6	-1.01119	-0.230883	-2.16898	0.0472949
155	Cadm2	-1.00346	-1.22178	-0.849142	0.409706
156	Shroom2	0.998262	-1.18165	1.00033	0.333677
157	Smpdl3a	0.994342	-1.0289	0.640896	0.531665
158	Nnmt	0.985282	-0.769373	0.842115	0.413501
159	Ano5	-0.983693	0.924362	-0.442648	0.664601
160	Gm9183	0.981203	-2.6925	0.462947	0.650325
161	Klhl5	0.980685	-1.68633	0.453078	0.657249
162	Gm13722	-0.980206	0.154933	-2.89874	0.0114054
163	Nrxn3	0.979391	0.477158	0.610194	0.551248
164	C1qtnf5	-0.971646	-0.573778	-0.78172	0.447051
165	Myh8	-0.971168	1.11614	-0.12508	0.902191
166	Syt8	-0.967324	-0.752982	-0.693157	0.499247
167	Rspo3	-0.964551	-0.674129	-0.684176	0.504734
168	Cpxm1	-0.963294	0.0143554	-1.61117	0.128852
169	Pi4ka	-0.96114	4.57838	-1.45136	0.168131
170	Ccdc176	-0.957885	0.919802	-3.01995	0.00894894
171	Afap1l1	-0.957054	-0.78562	-0.2826	0.781507
172	F2	0.951852	-1.56743	0.788826	0.443016
173	Cbl	-0.948841	-1.65852	-0.560194	0.583963
174	Esr2	-0.94298	-1.13537	-0.818898	0.426199
175	Ppp1r12a	0.938532	-0.97912	0.438477	0.667552
176	1300002K09Rik	-0.935826	-0.240314	-1.96519	0.0689976
177	Phkg1	-0.930232	-0.358074	-1.73762	0.103623
178	Fam186a	0.928625	-1.90971	0.584776	0.567755
179	Gm11127	-0.924158	-0.0423578	-0.854881	0.406625
180	Megf11	-0.922965	-0.286377	-2.40611	0.0300854
181	Fbxl21	-0.922829	-0.783334	-1.35125	0.197477
182	Smoc2	-0.921521	-1.60381	-0.613986	0.548809
183	H2-Q5	-0.920245	-0.746096	-1.00953	0.329397
184	Ndufa9	-0.919652	0.360681	-0.845465	0.411689
185	Plxnb3	-0.919142	0.684974	-1.81587	0.0902787
186	Ggnbp1	0.919115	1.76427	2.37909	0.0316962
187	C1rb	-0.918329	0.0771674	-1.76796	0.0982555
188	Nek4	-0.916713	-0.927818	-0.774634	0.451097
189	Slco1a5	0.9141	0.386857	0.470308	0.645183
190	Tmod1	0.903224	3.51495	0.670665	0.513054
191	Ssr2	0.902749	1.10233	2.64708	0.0187946
192	Arhgap26	-0.898626	2.3456	-1.65684	0.119185
193	Camk1g	-0.897977	-0.836458	-0.813386	0.42925
194	Cntn6	-0.896173	-1.01985	-0.748589	0.466165
195	Tacc2	-0.893053	-1.78727	-0.289547	0.776292
196	Heyl	0.892894	2.57574	0.758288	0.460518
197	Il33	-0.892024	3.52561	-0.742242	0.469884
198	Il18	-0.891815	-1.22329	-1.67286	0.115946
199	Zfp385b	0.88971	-1.41821	0.630937	0.537974
200	Ackr4	-0.889382	-0.901294	-0.39178	0.700962
201	Arhgap4	0.886511	-0.534737	1.67066	0.116388
202	Gm21967	-0.885335	0.365013	-0.730755	0.476659
203	Phactr1	-0.883449	-0.698679	-0.633474	0.536363
204	Tomt	-0.882201	-0.451011	-1.69851	0.110919
205	Akip1	0.878039	-1.63057	0.642146	0.530876
206	Rnf151	0.876188	-0.869378	1.41224	0.179139
207	Padi3	-0.875559	-0.413553	-2.15842	0.0482426
208	Cd36	0.872286	3.53536	0.758175	0.460584
209	Gm17455	0.871845	-1.10509	0.775174	0.450788
210	Art1	-0.869488	-0.33617	-0.242367	0.811916
211	Mboat2	-0.869233	-0.120823	-0.917172	0.374168
212	Clcnkb	0.868256	-1.25421	0.784231	0.445622
213	3632451O06Rik	-0.867214	-0.68242	-0.991447	0.337846
214	Alpk3	0.865906	1.5952	0.57164	0.576386
215	Morc3	-0.85663	3.9638	-0.844008	0.412476
216	Plcd4	0.85662	0.145469	1.20083	0.249212
217	Rbfox1	-0.855118	-2.06181	-0.439163	0.667066
218	Serpinb9c	-0.844566	0.592938	-0.910025	0.3778
219	Traf3ip2	-0.841614	2.87958	-4.81662	0.000253803
220	Cmklr1	-0.836806	1.33892	-0.917797	0.373852
221	Ccdc68	-0.836028	0.349272	-1.19145	0.252758
222	Tnmd	-0.835851	-2.00378	-0.498036	0.625983
223	4930432K21Rik	0.833134	-1.10559	1.15003	0.268884
224	1190007I07Rik	-0.829385	-0.150401	-2.80135	0.0138481
225	Arhgef25	0.828901	0.0336387	0.303857	0.765586
226	Carf	-0.828633	1.46163	-2.18673	0.0457398
227	Mamdc4	-0.825459	2.13083	-2.23793	0.0415189
228	Itgb1bp2	-0.82477	2.17834	-0.348028	0.732857
229	Sgpp2	0.824588	-0.116683	1.87835	0.0807465
230	Hsd17b13	-0.821077	-2.1391	-0.62526	0.541589
231	Rabl5	0.820563	0.48002	1.93515	0.0728743
232	Abcb4	0.818713	-0.558124	0.530259	0.604019
233	Gm7887	0.813843	0.793631	0.819159	0.426055
234	Paqr8	-0.813714	1.15016	-0.876309	0.395255
235	Ctxn3	0.812828	-2.06514	0.668301	0.514519
236	Frat1	0.81277	0.0736016	1.38606	0.186831
237	9030624G23Rik	-0.811637	-0.462855	-2.02229	0.0621428
238	Tecrl	-0.811251	-0.269945	-0.467553	0.647106
239	Tceal5	0.81081	-0.133413	0.614182	0.548682
240	Kifc2	0.809066	-2.3548	0.436905	0.668665
241	Duxbl1	-0.808789	-0.695191	-0.990071	0.338496
242	Plxdc2	-0.807757	-0.303622	-0.453881	0.656685
243	Tmc4	-0.806861	1.15502	-2.45244	0.0275042
244	Pygm	-0.799393	3.58505	-0.565784	0.580257
245	1700001C19Rik	0.798445	-1.21874	0.556205	0.586616
246	Gm12928	-0.795281	-0.112864	-1.36919	0.191932
247	Bzrap1	0.792589	-0.59925	0.636975	0.534144
248	Arhgef37	-0.791003	-0.350439	-0.644933	0.529119
249	Asrgl1	-0.790649	2.64882	-1.91365	0.0757681
250	Ckm	-0.78978	2.64887	-0.274536	0.787575
251	Fndc1	-0.788317	2.79294	-0.251277	0.805152
252	Pram1	-0.787296	1.27952	-2.31604	0.0357768
253	Slc8a1	-0.786353	-0.967525	-0.551227	0.589935
254	Hist1h4n	0.786155	-0.170202	1.33909	0.201309
255	Shank1	-0.78571	0.689237	-0.624925	0.541803
256	Efna3	0.784228	0.829454	2.1418	0.0497699
257	Serpinb9g	-0.783688	0.0446679	-0.866405	0.400483
258	Ppp1r1b	-0.781351	-0.234659	-0.37748	0.711326
259	Ugt1a6b	0.780127	1.22229	0.648447	0.526908
260	Gng3	-0.777068	-0.442505	-2.80276	0.0138092
261	Myo7a	0.775069	-0.505493	1.0035	0.332198
262	Kcnb1	-0.772494	-1.60755	-0.497224	0.626542
263	Trdn	-0.77088	2.58182	-0.585354	0.567377
264	Ripply1	-0.762803	0.0204121	-0.587908	0.565707
265	Coq10a	0.76233	-0.53706	0.718549	0.483923
266	Serping1	0.761215	1.1245	0.618816	0.54571
267	Rpgrip1	-0.760943	-0.0582645	-1.1751	0.259034
268	Clcn1	-0.760247	-0.538866	-1.15131	0.268374
269	Wnk4	-0.760183	0.388048	-0.857316	0.405322
270	Pla2g2e	0.758991	9.28512e-05	0.877675	0.394538
271	Myo18b	0.756587	-1.73489	0.252783	0.804011
272	Fam107a	-0.753819	1.14353	-0.518038	0.612304
273	Gm527	-0.753471	0.668259	-1.72691	0.105577
274	Gm6565	-0.75241	-2.56005	-0.246226	0.808985
275	Yipf7	-0.751326	-1.82183	-0.649284	0.526383
276	Parp8	0.750198	2.20431	1.44958	0.168619
277	Hsf2bp	0.74945	-0.0401985	0.956823	0.354456
278	Filip1	-0.748054	0.432712	-0.245933	0.809207
279	Wipf3	0.743513	1.8625	0.731334	0.476316
280	Syngap1	-0.738806	-1.36443	-0.577833	0.572308
281	Wnt7b	0.734093	-0.00595866	1.25899	0.228073
282	Abcc3	0.730843	0.536166	0.498204	0.625868
283	Chp2	0.730741	-0.463872	0.450395	0.659137
284	Gpr116	0.727931	-0.198304	0.513471	0.615415
285	Sec31b	-0.726034	0.288272	-1.4463	0.169522
286	Nbeal2	0.722265	4.10845	2.38341	0.0314333
287	Cdh3	-0.721567	0.1784	-2.7549	0.0151863
288	Trim34a	-0.720128	-0.417639	-1.71359	0.108056
289	Rapgef4	-0.716438	-0.875232	-1.02533	0.322137
290	Nr4a1	0.716158	4.06637	0.571783	0.576292
291	Hcn3	-0.713892	0.0443092	-0.986206	0.340325
292	Grk4	-0.709145	2.21875	-2.29139	0.037503
293	Flt1	-0.707626	1.15088	-1.56698	0.13884
294	Setd4	0.705894	1.29121	1.92363	0.0744125
295	Myo1a	-0.704721	-0.263929	-2.10463	0.0533499
296	Gabra1	0.703752	-0.688219	0.853271	0.407488
297	Dmd	-0.699382	-0.680728	-0.303764	0.765656
298	Epn3	-0.698242	-0.725235	-1.68259	0.114018
299	Ccdc38	0.697771	-0.737208	1.02639	0.321652
300	Csrp3	-0.695968	1.96337	-0.348416	0.732573
301	Rell2	-0.69126	-0.0296502	-1.56631	0.138998
302	Kcnq3	-0.691066	-0.430619	-0.908598	0.378528
303	BC068281	0.690256	1.25804	1.62401	0.126069
304	BC096441	-0.689901	-1.35979	-0.389896	0.702324
305	Itga8	0.689656	-2.67102	0.343818	0.735955
306	Sorcs1	0.689655	-1.83413	0.444782	0.663094
307	Dpp10	-0.68342	0.218735	-2.2528	0.040363
308	Tenm4	-0.681835	0.648933	-0.62349	0.542719
309	Acot6	0.676183	-0.562394	0.762632	0.458002
310	1700067K01Rik	-0.668069	-0.437551	-1.32434	0.20604
311	Fgfr2	-0.667656	-1.48851	-0.559839	0.584199
312	Mblac1	-0.666591	-0.630139	-0.92958	0.36792
313	Arpp21	0.666576	1.58269	0.469893	0.645473
314	Ntng2	0.6646	0.419606	1.13387	0.275385
315	Gipc2	-0.664162	-0.783134	-1.42965	0.174167
316	Cbfa2t3	-0.663148	1.83361	-0.29095	0.775241
317	Defb42	-0.661851	0.0318233	-1.41481	0.178399
318	Ccdc166	0.660539	-1.51666	0.54441	0.594495
319	Serpinb9d	-0.658983	-1.32073	-0.82649	0.422019
320	Dennd2d	0.658857	2.40755	0.444666	0.663176
321	Tnfrsf25	-0.658738	1.14246	-0.745251	0.468118
322	Cd200	-0.658673	0.89345	-0.452411	0.657718
323	Fgf1	-0.658552	-0.362021	-0.634003	0.536027
324	Nol8	-0.65491	3.14116	-1.85813	0.0837279
325	Opcml	-0.654677	1.30999	-1.07453	0.300273
326	Efcab3	-0.654649	-1.19821	-0.777997	0.449174
327	Trp63	-0.651865	1.81715	-0.514061	0.615013
328	Msi1	-0.651653	0.132705	-1.48664	0.158689
329	Gramd1c	-0.650311	-1.19528	-0.646071	0.528402
330	Trip12	0.648775	6.08805	1.68348	0.113842
331	Tyw3	-0.646619	3.00441	-1.70632	0.109428
332	Gm379	0.643492	-0.991327	0.463967	0.649612
333	Pcdh18	-0.642578	0.944507	-0.51558	0.613977
334	Cyp2f2	0.642305	-1.66561	0.37921	0.710069
335	Lif	0.641388	3.05756	1.2173	0.243075
336	Krcc1	-0.636433	2.37276	-0.73768	0.472567
337	Kcnn1	-0.635577	0.266092	-1.25027	0.23115
338	Yjefn3	0.635359	1.00566	1.37583	0.18991
339	Aox3	-0.635155	2.60149	-0.185861	0.855148
340	Sox5	0.634333	0.747326	1.04176	0.314708
341	Pagr1b	0.632404	-0.347788	1.11175	0.284474
342	Hfe2	-0.631075	3.56713	-0.340703	0.73825
343	Hist2h2aa2	-0.630267	1.4161	-1.34027	0.200935
344	Fzd9	0.629996	-0.572665	1.27051	0.224061
345	Lgals4	-0.628306	0.0480909	-1.38519	0.187091
346	Dqx1	-0.628263	0.737491	-2.13085	0.0508012
347	Eif4ebp3	-0.628208	0.51542	-1.53814	0.145709
348	Stx1b	-0.626451	0.329157	-1.55327	0.142071
349	I830012O16Rik	-0.623571	0.700821	-1.08429	0.296067
350	Gm20517	-0.621212	0.513576	-1.39423	0.184401
351	Arhgef3	-0.620273	0.994934	-0.579573	0.571165
352	Zfp940	-0.61699	2.50559	-2.08366	0.0554741
353	Npy1r	-0.616898	-0.856132	-0.55327	0.588572
354	Chd5	-0.616603	1.57049	-0.870562	0.398283
355	Gm3435	0.614146	0.396969	1.03968	0.315641
356	Bik	-0.611253	-0.492582	-1.16285	0.263811
357	Gm14048	-0.608895	0.973371	-2.75196	0.015275
358	Zfp691	-0.607635	2.81901	-1.29076	0.217139
359	Eml6	0.607601	2.03305	1.35302	0.196926
360	Rasgef1a	0.606748	0.834145	1.19515	0.251353
361	Adora3	-0.606524	-0.0840235	-1.71806	0.107218
362	Grb10	0.60525	-0.920898	0.654386	0.523185
363	Trim68	0.604797	1.3992	0.999141	0.334232
364	Rgag4	0.604334	-1.74179	0.351419	0.730366
365	Hist2h3c2	0.603241	1.35722	0.875973	0.395432
366	Rps6ka1	0.602426	1.27433	1.016	0.326407
367	Mapt	-0.601305	3.43739	-1.42281	0.176106
368	Gm13199	-0.600922	0.228352	-2.41245	0.0297192
369	Ccdc159	0.600674	0.814415	1.97466	0.0678152
370	Tgfbrap1	0.600488	2.7512	1.42802	0.174628
371	Cox7a1	0.598772	1.89182	1.2995	0.214204
372	Trpc1	-0.598723	-0.151867	-1.64246	0.12216
373	Pik3r6	0.598329	-0.627217	0.906408	0.379647
374	Sh2d5	-0.597503	-0.439242	-1.35336	0.19682
375	Npc1l1	-0.596691	-0.903082	-1.06536	0.304264
376	Pitpnc1	-0.596652	2.59882	-1.65505	0.119552
377	Col15a1	-0.594408	1.85805	-0.77074	0.45333
378	Gm14440	-0.593355	-3.06057	-0.259101	0.799227
379	Twist1	-0.591529	1.04905	-0.284882	0.779794
380	Ydjc	-0.590478	1.38399	-2.74803	0.0153945
381	Aldh1a3	-0.590348	2.27578	-1.3999	0.182733
382	Lypd1	-0.589009	-1.7058	-0.586704	0.566493
383	Rbm27	0.586693	4.01004	2.428	0.0288387
384	Hist4h4	0.58602	-0.402053	1.57335	0.137362
385	Itgb2	-0.58247	1.64021	-0.86516	0.401144
386	Rab40b	0.582465	2.47084	0.836916	0.416322
387	R3hdml	-0.58211	2.56414	-0.334996	0.742461
388	Tmem252	0.581331	0.497759	0.244719	0.810129
389	Npr3	-0.581087	3.14269	-0.376139	0.712301
390	Smagp	-0.580956	-0.189085	-0.387101	0.704346
391	Hspb7	-0.58062	2.13037	-0.303131	0.766128
392	Slc9b2	-0.579411	1.24968	-1.86867	0.082161
393	Grhl2	-0.579175	-1.33509	-0.571447	0.576514
394	Arx	0.5788	-0.716895	0.269453	0.791406
395	Cyp46a1	0.57854	0.163884	1.41668	0.17786
396	Vmn1r227	-0.578112	-0.424406	-1.52355	0.149291
397	Ccdc111	-0.577602	2.61941	-0.870291	0.398427
398	BC024978	0.5767	3.41532	2.92304	0.010865
399	Rhpn1	0.576613	-0.0802524	1.20784	0.246586
400	Spta1	-0.576593	-1.43395	-0.367028	0.718939
401	Opn1sw	-0.576222	-1.12864	-0.723639	0.480886
402	C1qtnf3	-0.575466	6.09691	-0.526506	0.606557
403	1810024B03Rik	-0.575418	-0.0222449	-1.24658	0.232464
404	Lzts1	-0.573792	2.11585	-0.876355	0.395231
405	Lrfn3	0.571757	0.448623	0.509592	0.618063
406	Cyp26a1	-0.571584	-0.394295	-0.905869	0.379923
407	Map3k1	-0.57072	2.75677	-1.54418	0.144247
408	Wdhd1	0.570282	0.033544	1.10763	0.286194
409	Ptgdr	-0.569862	0.0124099	-1.14036	0.27276
410	Cyp1a1	0.569658	-1.23408	0.671544	0.512511
411	Clstn3	0.569416	-0.497888	1.22103	0.241702
412	Gm12184	-0.566278	0.127463	-1.42957	0.17419
413	Gria4	-0.566128	-1.34431	-0.236759	0.816181
414	Itpr1	0.566055	4.45051	0.999685	0.333977
415	1600029D21Rik	0.566006	0.256381	1.25808	0.228395
416	Nnt	0.565641	5.77517	2.12592	0.0512718
417	Rpp25	-0.564609	-0.248364	-1.12982	0.277033
418	9330101J02Rik	0.559304	0.559814	1.04853	0.311685
419	Efcab5	-0.55773	0.197085	-1.31429	0.209314
420	Colec10	-0.557727	2.31938	-0.220542	0.828547
421	Otud6b	0.554591	4.39828	0.940551	0.362456
422	Dnah5	0.551815	-0.470346	0.649217	0.526425
423	C3	0.550622	3.638	0.151035	0.882045
424	Klhdc8b	0.548427	1.39155	1.96699	0.0687716
425	Camk2b	0.548126	1.01669	0.431026	0.672836
426	Nalcn	-0.547568	0.756749	-0.837455	0.416029
427	Myl9	-0.546874	3.67927	-0.484166	0.635554
428	4931428L18Rik	-0.545331	-0.258387	-1.56409	0.139517
429	H2-M5	-0.544971	0.0211165	-1.17055	0.2608
430	Spns2	-0.543993	0.492369	-0.511179	0.616978
431	Ptgds	-0.543868	0.548336	-0.766939	0.455517
432	Gm14698	-0.543591	1.54001	-1.32758	0.204993
433	Adra1d	-0.543037	-1.13926	-0.306247	0.763802
434	Endou	-0.542962	-0.739588	-0.697967	0.496322
435	St6galnac2	-0.54287	1.58993	-2.32977	0.034848
436	Samd10	0.540709	-0.222904	1.07637	0.299475
437	Slc6a2	0.540623	-0.885912	0.198204	0.845658
438	Ttc16	-0.540405	-0.227007	-1.43441	0.172829
439	Pde2a	0.539447	2.92532	0.459052	0.653054
440	Fam198b	-0.539373	2.87942	-0.63585	0.534856
441	Atxn1l	0.538229	3.48199	0.666895	0.515391
442	Ccl11	0.536555	-0.406457	0.549877	0.590837
443	Tmem106c	-0.53636	1.4543	-1.26655	0.225433
444	Ache	0.535929	0.804536	0.591114	0.563614
445	Pcdhb12	-0.533368	-0.406195	-1.07726	0.299091
446	Gna14	0.533155	-0.444893	0.902049	0.381881
447	Kank1	-0.532118	3.07088	-1.43914	0.171507
448	Ctrb1	-0.531544	1.67204	-0.30571	0.764203
449	Abca8a	0.530398	1.24553	0.392366	0.700538
450	Acot11	-0.529765	1.80274	-0.779555	0.448285
451	Phf7	0.529464	0.579676	1.61656	0.127678
452	Mlana	-0.529263	-2.72441	-0.527861	0.60564
453	Sohlh2	0.529263	-1.40752	0.296464	0.771111
454	Usp17la	-0.528537	0.518372	-1.96458	0.0690753
455	Ip6k2	0.528116	1.69497	1.10644	0.286688
456	Cntnap4	0.527811	-0.150222	0.61268	0.549648
457	Igf1	-0.525231	1.84098	-0.296622	0.770993
458	Col26a1	-0.525075	0.0764257	-1.49294	0.157051
459	Nrros	-0.524718	0.458819	-1.77335	0.0973274
460	Sh3rf2	0.524651	3.04138	0.316424	0.756224
461	Enpp2	-0.523061	5.456	-0.478126	0.639742
462	Aff3	-0.522799	-1.90497	-0.239165	0.81435
463	Psd	0.522704	-2.47056	0.206551	0.839254
464	Ces1a	-0.522516	-0.131461	-0.540362	0.597212
465	Crybb1	-0.522394	-1.25404	-0.611678	0.550293
466	Gm9923	-0.522272	0.0356789	-0.615397	0.547903
467	2810021J22Rik	-0.522056	2.28439	-0.860374	0.40369
468	Gpa33	0.522032	-0.597668	1.25387	0.229878
469	Morn2	0.520999	2.47378	0.897263	0.384344
470	Il11ra1	0.520942	3.57651	2.00539	0.0641038
471	Ptpre	-0.520638	-0.326837	-0.279394	0.783918
472	Rasgrp2	0.520388	0.814702	0.611314	0.550527
473	Gbp7	-0.51995	0.574819	-0.74245	0.469761
474	Ccdc73	0.519112	2.71526	1.9961	0.0652057
475	Akap5	-0.519028	0.369507	-1.73008	0.104995
476	Srrm3	-0.518718	-0.133095	-1.74426	0.102426
477	Mroh4	-0.518006	-0.473776	-0.799572	0.436959
478	Aplp1	-0.517348	-1.14299	-0.309027	0.76173
479	Hsf1	-0.517334	3.33103	-1.75078	0.101263
480	Fbln5	-0.514516	1.84346	-0.783263	0.446173
481	Acpp	0.512608	0.734008	0.707931	0.490296
482	Lck	-0.511839	-0.702785	-1.1355	0.274725
483	Actc1	-0.511325	5.66113	-0.56356	0.58173
484	Fam26e	-0.510435	0.522819	-1.68969	0.112626
485	Fmnl1	-0.509329	-0.380738	-0.920565	0.372453
486	Ptprf	-0.508805	3.92492	-0.450454	0.659095
487	Pla2g4c	-0.508793	0.014447	-1.48918	0.158026
488	Zfp112	0.507781	1.21326	1.54513	0.144019
489	Muc1	0.507615	-0.10255	1.38997	0.185666
490	Rab7l1	-0.506959	-2.16891	-0.330646	0.745677
491	Unc5c	-0.50694	1.78458	-0.420655	0.680221
492	Zic4	-0.503815	0.758714	-0.569732	0.577646
493	Cers1	-0.503696	-0.653889	-0.37953	0.709837
494	Pappa2	0.502666	2.23961	1.15694	0.266141
495	Vnn3	0.501258	-1.30163	0.200413	0.843962
496	Cmah	-0.500146	2.55505	-1.11803	0.281871
497	Prr5l	0.49997	-1.065	0.317663	0.755303
498	Hivep3	-0.498954	1.93224	-1.1338	0.275414
499	Hist2h2aa1	0.498755	1.71877	0.764196	0.457099
500	Pacsin1	0.498733	-2.66412	0.22071	0.828419
501	Lcat	-0.497788	0.503974	-1.84417	0.0858436
502	Msh3	0.496212	2.07119	1.38171	0.188135
503	Mkx	-0.495474	0.0334855	-0.415396	0.683979
504	F2rl1	0.494378	-0.658622	0.958314	0.353729
505	AI987944	-0.492785	2.92086	-2.01122	0.0634204
506	Tmie	-0.492764	-0.497381	-1.07322	0.300838
507	Themis	0.492383	1.6107	0.845652	0.411588
508	Sgip1	-0.49212	2.86716	-1.82027	0.0895759
509	Omd	-0.491267	2.30106	-1.12374	0.279521
510	Magt1	-0.488724	5.8086	-2.28619	0.0378766
511	Zic1	0.488248	3.65465	1.29857	0.214515
512	Glyctk	0.487554	1.48081	1.22955	0.23859
513	Xlr3a	-0.48752	-1.2172	-0.287688	0.777687
514	Tnik	0.48742	1.90295	0.84915	0.409702
515	Ptprv	-0.48724	3.01478	-0.763355	0.457584
516	Herc3	-0.487185	4.58031	-2.06361	0.0575766
517	Col24a1	-0.486973	1.07016	-0.659668	0.519885
518	Col4a3	-0.486812	0.602122	-1.79814	0.0931616
519	Atp1b2	0.486104	0.162636	0.704659	0.49227
520	Klhl15	-0.486009	3.21715	-1.97059	0.0683211
521	Mybpc2	-0.485703	-0.932815	-0.154951	0.879012
522	Tmem191c	0.484564	-0.394401	0.849126	0.409715
523	Gstm7	-0.484298	0.931138	-1.34982	0.197925
524	Pax3	-0.483912	-0.560328	-0.493687	0.628977
525	Dffb	-0.483078	2.24274	-1.78518	0.0953185
526	Lrrc46	-0.48168	0.0422661	-1.67503	0.115515
527	Gm2026	-0.480586	2.63766	-1.81288	0.0907598
528	Slc16a2	0.480318	0.268691	0.300413	0.768159
529	Ifit1	-0.480283	1.29271	-1.29489	0.21575
530	Ncf1	0.479498	0.519722	1.05474	0.308932
531	Gm7325	-0.478949	4.05474	-0.60641	0.553689
532	Klhl32	0.478932	0.323681	0.948816	0.358377
533	2210404O09Rik	-0.478474	0.367677	-0.88335	0.391566
534	Gtf3c6	0.478463	2.69733	1.49458	0.156628
535	Gm3912	-0.478355	0.451514	-1.88331	0.0800294
536	Ttc25	0.476616	-0.0201844	0.814986	0.428363
537	Npas2	-0.4765	0.34356	-0.706777	0.490992
538	H2-Q10	-0.476484	1.26286	-2.07739	0.0561232
539	3425401B19Rik	0.475502	-1.62768	0.169315	0.867906
540	Espnl	-0.475051	-0.274098	-1.22165	0.241475
541	Hopx	0.474119	-1.20801	0.274244	0.787794
542	Lmod3	-0.472381	4.08229	-0.325516	0.749475
543	Abca4	-0.471287	1.5681	-1.63697	0.123312
544	Tmem194b	0.470313	1.59186	1.17242	0.260073
545	Gm13378	-0.46948	-1.29241	-0.361589	0.722913
546	Stra6	0.469097	0.823792	0.597783	0.559275
547	Syngr1	0.468212	3.0868	0.83655	0.416521
548	Abcb9	0.467646	0.65968	1.21347	0.244491
549	Atm	-0.466341	5.18435	-1.35688	0.195725
550	Homez	0.465958	3.09421	1.86639	0.0824983
551	Slc6a17	0.46575	3.257	0.607344	0.553086
552	Tbccd1	0.465564	3.5503	1.08528	0.295643
553	Lrrc56	-0.465533	1.57491	-2.28931	0.0376518
554	Hgf	0.465257	2.63414	0.952448	0.356595
555	Mybpc1	0.465222	-2.43526	0.161854	0.873672
556	Tceal7	-0.463187	1.33277	-0.313837	0.758148
557	Tcap	-0.463184	-0.312801	-0.154403	0.879436
558	Pisd-ps2	-0.462974	1.35399	-1.59426	0.1326
559	Zfand4	0.462715	0.994384	0.88195	0.392297
560	Prl2c3	0.462567	1.48814	0.648872	0.526642
561	Gm13615	-0.462406	-1.07625	-0.602229	0.556392
562	Ttll11	-0.462025	3.08254	-1.1618	0.264223
563	Gm14435	-0.461359	-0.0687271	-1.27633	0.222052
564	Adck3	-0.460754	3.59147	-0.27131	0.790006
565	Cilp2	0.460614	0.463279	0.573185	0.575368
566	Il4i1	-0.460362	-0.52009	-0.666414	0.515689
567	Mfap5	0.460295	-0.0114015	0.409849	0.687953
568	Gpld1	-0.460245	0.212007	-0.815888	0.427863
569	Ank1	-0.46023	5.3454	-0.726228	0.479346
570	PLA2G4B	-0.459331	1.3395	-1.01344	0.327588
571	Siglecg	-0.459307	-0.387636	-0.851401	0.408492
572	Rnf40	-0.458976	4.3761	-1.21841	0.242668
573	Nat14	-0.45884	0.826941	-1.2108	0.245484
574	Vmn2r102	-0.457675	0.664223	-1.29349	0.21622
575	Bambi	-0.457577	-0.51188	-0.854061	0.407065
576	Fas	-0.4571	2.03691	-0.664713	0.516745
577	Prkcz	-0.457098	-0.455664	-0.81259	0.429692
578	Pkdcc	0.456557	1.66469	0.540938	0.596825
579	Gapdhs	-0.4549	1.62918	-1.82334	0.0890891
580	Clrn1	-0.454448	1.26665	-1.16548	0.262778
581	Trim30a	-0.453869	-0.388798	-0.337134	0.740882
582	Slc12a8	-0.452611	0.150102	-1.16474	0.263071
583	1700008I05Rik	-0.452548	-1.29212	-0.558749	0.584924
584	Ablim3	-0.451623	3.05522	-0.208703	0.837605
585	Zfp219	-0.451509	2.74599	-1.21223	0.244951
586	Gm10307	-0.450905	1.58567	-1.64185	0.122288
587	Slc25a53	0.449894	3.03951	1.48234	0.159816
588	BC005561	-0.449597	2.17053	-0.657336	0.521341
589	Clec3b	-0.449588	0.939237	-0.238207	0.815079
590	Selenbp1	0.44957	1.29813	1.02609	0.32179
591	Pygo1	-0.449533	0.788157	-0.777867	0.449248
592	Ffar4	0.448686	2.42137	0.229964	0.821357
593	Sh3gl3	-0.448602	-0.399421	-0.303274	0.766021
594	Prl2c2	0.448454	2.35518	0.600455	0.557542
595	Prkd1	0.448303	-3.72185	0.224589	0.825457
596	Fibin	-0.448267	1.65765	-0.244306	0.810443
597	Rab9b	-0.448021	0.0231068	-1.44679	0.169386
598	Lrrfip2	0.447782	1.22497	0.711398	0.48821
599	Cd200r2	-0.447334	1.05627	-0.402323	0.693359
600	Cep128	0.447103	3.89309	1.75246	0.100965
601	Flrt3	0.446914	0.763429	0.696465	0.497234
602	Cav3	-0.446623	-2.20549	-0.128772	0.89932
603	Runx1t1	-0.445218	0.665451	-0.487109	0.633517
604	Cyyr1	0.44488	0.227147	1.65735	0.119082
605	Gfra4	0.444866	-0.503469	0.45769	0.654009
606	Gm4787	-0.444368	-0.475675	-1.04217	0.314527
607	Uaca	-0.44312	4.22366	-2.54992	0.0227453
608	1700037C18Rik	0.442621	1.57464	1.84082	0.0863582
609	Ppil6	-0.442107	0.809965	-1.06394	0.304882
610	Fam78a	0.441938	0.844984	0.480018	0.638429
611	Plekhg3	0.441482	2.1609	0.94653	0.359502
612	Itga1	-0.440178	1.44686	-1.20781	0.246595
613	Ramp3	-0.439667	1.24185	-0.240924	0.813012
614	Flrt1	0.43917	-0.864372	0.423415	0.678252
615	1700094D03Rik	-0.438954	0.439665	-1.32131	0.207023
616	Sag	0.438707	0.636525	1.10297	0.288146
617	Slc7a2	-0.438374	2.65421	-0.269364	0.791473
618	Nlrx1	0.438256	1.82334	1.78212	0.0958359
619	D930048N14Rik	0.437547	0.570739	1.98975	0.065969
620	Ugt1a7c	0.436775	2.36045	0.308501	0.762122
621	Arhgef26	-0.435952	2.274	-0.417186	0.6827
622	Tmem182	-0.435231	4.51721	-0.425805	0.67655
623	Akr1e1	-0.434726	3.74564	-2.27463	0.0387206
624	Lrrtm4	-0.434116	-0.468308	-0.703156	0.493178
625	Tspan32	-0.433862	2.54984	-0.368059	0.718187
626	Msln	0.433844	4.32245	2.01327	0.0631825
627	Steap4	-0.433668	-0.91627	-0.238294	0.815013
628	Slc14a1	-0.433653	0.0171547	-0.754577	0.462674
629	Gm13002	-0.433566	-0.142508	-1.20234	0.248641
630	Htra3	-0.432116	3.89292	-1.29465	0.215831
631	Cd40	-0.432097	0.896916	-1.34816	0.198447
632	Nhsl2	-0.431126	-0.783371	-0.464908	0.648954
633	Dlx1	-0.429429	1.0358	-1.49217	0.157251
634	Adam12	-0.429162	3.13064	-0.562997	0.582103
635	Ubn1	0.428215	4.12904	1.21381	0.244366
636	Slpi	0.427509	1.12789	0.94551	0.360005
637	4833420G17Rik	0.427118	1.47796	0.980788	0.3429
638	Adam1a	-0.427047	1.74412	-1.58403	0.13491
639	Serpini1	-0.426084	-0.0669295	-1.01497	0.326884
640	Cxcr4	-0.425994	3.0613	-0.400656	0.694559
641	Dcdc2b	-0.425744	-0.141501	-1.29189	0.216758
642	Inmt	-0.425736	2.00969	-0.0819169	0.935841
643	Uba7	-0.425383	2.45623	-1.14295	0.271717
644	Myh2	-0.425167	-0.731095	-0.0800606	0.937292
645	Krba1	-0.424869	2.17514	-0.944352	0.360576
646	Tg	-0.424185	2.24308	-1.14009	0.272871
647	Zfp457	-0.42351	-0.124709	-1.32596	0.205517
648	Myh4	-0.423212	1.1102	-0.0648135	0.949214
649	Alox12	0.423103	-0.523859	1.45553	0.16699
650	Ctrc	-0.422868	-0.356906	-1.29637	0.215254
651	Rps18-ps3	0.421885	1.18618	1.27719	0.221758
652	Rapgef3	-0.421819	4.59941	-0.657147	0.521459
653	Tsacc	0.421494	0.747254	1.89618	0.0781961
654	Gm16184	0.421064	-0.0879929	1.25958	0.227868
655	Vmn2r7	-0.419577	0.0717653	-0.308422	0.762181
656	Ung	0.418219	2.40582	1.77261	0.0974549
657	Gm9987	-0.418134	-1.69142	-0.311609	0.759807
658	Cwf19l1	0.4168	1.37495	0.634192	0.535908
659	Tmem8c	-0.416239	5.78	-0.44421	0.663498
660	Adam23	-0.415372	0.244579	-0.550084	0.590699
661	Phospho2	0.414903	4.63956	2.81452	0.0134901
662	A030009H04Rik	0.414689	1.19362	1.45707	0.166571
663	Pced1b	0.414649	-0.631539	0.509086	0.618408
664	Itgal	0.414571	-0.854888	0.482958	0.63639
665	Lama4	-0.414547	3.86054	-0.292889	0.773788
666	Vsx2	0.41443	0.27387	1.057	0.307935
667	Abca9	-0.4141	2.81257	-0.848389	0.410112
668	Igfbp3	-0.41375	0.694573	-0.342976	0.736575
669	Rad9b	0.413599	0.672411	1.22729	0.239414
670	Hecw2	-0.413312	4.08023	-0.588229	0.565497
671	Hsd17b1	-0.41299	-0.98768	-0.704509	0.492361
672	Gm1972	-0.412626	0.904936	-0.953066	0.356292
673	Exog	-0.412543	2.77899	-1.42011	0.176877
674	Bglap2	-0.412371	-0.70215	-0.606893	0.553377
675	Tlx2	-0.412355	-0.00818998	-1.23039	0.238284
676	Saysd1	-0.412077	-0.219286	-0.406537	0.69033
677	Tmprss11d	-0.411987	0.0557858	-1.59122	0.133282
678	1700109H08Rik	0.411796	0.172148	0.901213	0.382311
679	Cdh23	0.411566	1.74737	0.537064	0.59943
680	Prelp	-0.411403	4.08824	-0.438924	0.667235
681	Map3k4	-0.411336	4.13102	-1.38361	0.187567
682	Rgma	-0.411335	4.2811	-1.60326	0.130594
683	AA467197	0.410158	0.667388	1.29347	0.216228
684	Zfp783	-0.410031	-0.102916	-0.933534	0.365945
685	Csn3	0.409982	0.947148	0.36468	0.720653
686	Tbxas1	-0.40997	0.765643	-0.750861	0.464839
687	Hist1h4i	0.409812	1.85731	1.04491	0.3133
688	Plag1	-0.409705	3.19854	-1.25062	0.231026
689	Amdhd1	0.409354	-1.63953	0.773534	0.451727
690	Abi3	-0.40841	1.53431	-1.42374	0.175841
691	Srgn	-0.407952	-0.430654	-0.387506	0.704052
692	Sbk2	0.407326	1.90965	0.560982	0.58344
693	Nos1	-0.406929	1.07592	-0.806874	0.432873
694	Tmem179	-0.406685	-0.991684	-0.372317	0.715083
695	2010003O02Rik	0.40609	0.926437	1.28008	0.220768
696	Tmem240	-0.405701	0.162424	-1.02234	0.323499
697	Gng2	-0.405434	0.661169	-0.404574	0.69174
698	Avil	0.404594	0.119456	1.02518	0.322203
699	Rab38	0.403869	-1.38024	0.267414	0.792945
700	Pax5	-0.403812	2.9297	-0.830227	0.419971
701	Hoxa3	0.403789	3.77206	1.77885	0.0963892
702	Pnma2	0.403688	-0.169505	0.796708	0.438568
703	Cep57l1	0.403685	1.7164	1.0731	0.300892
704	Cryz	-0.403391	4.15646	-0.699648	0.495303
705	Fam81a	-0.402946	0.443617	-1.2123	0.244925
706	Cdh11	-0.402346	3.21429	-0.272646	0.788999
707	Tmem81	0.402219	1.5397	1.58898	0.133789
708	Asah2	0.401982	4.18924	1.52549	0.14881
709	Ccdc162	0.401789	1.57509	0.663211	0.517679
710	Pax9	0.401313	1.58834	0.33276	0.744114
711	Dedd2	0.400735	2.32054	1.45985	0.165816
712	Rps26	0.400238	1.6503	1.66449	0.117629
713	Robo1	0.400177	3.19509	0.728729	0.47786
714	Grip2	-0.399623	6.08316	-2.13847	0.0500816
715	Gal3st4	-0.398813	1.07597	-0.935426	0.365002
716	Nav3	-0.398788	4.49358	-2.32891	0.0349055
717	Gbp2	-0.3979	1.65163	-0.546294	0.593233
718	Zfp37	-0.39681	1.68905	-1.27342	0.223056
719	Prkcg	-0.396581	0.986263	-1.22417	0.240554
720	Abra	-0.395151	0.825457	-0.142255	0.888851
721	Fst	-0.395131	0.447968	-0.195581	0.847673
722	Rgs11	-0.395063	1.94671	-0.969808	0.348161
723	Rab6b	-0.39505	1.4743	-0.7394	0.471554
724	Abhd4	-0.394901	6.31199	-0.773045	0.452007
725	Mybph	-0.394466	6.12969	-0.345972	0.73437
726	Epha7	-0.392558	2.37057	-0.319514	0.753928
727	D16Ertd472e	-0.392484	0.582142	-1.09902	0.289807
728	Sema6d	0.392195	0.827144	0.712754	0.487395
729	Ttn	-0.3917	8.66364	-0.706495	0.491162
730	Cnr1	-0.391402	1.59135	-0.295778	0.771625
731	Clca5	-0.391277	0.946924	-0.274322	0.787736
732	Ap3m2	-0.390715	0.48718	-0.465972	0.648211
733	Mpzl3	-0.390363	-1.99353	-0.208677	0.837625
734	Zfp839	-0.390264	2.48773	-1.64611	0.121399
735	Exd1	-0.389989	1.72596	-1.6406	0.122549
736	Atp9b	0.38981	2.60754	1.25157	0.230691
737	Slc5a6	0.388823	2.5273	0.549532	0.591067
738	Zfp808	-0.388549	0.727109	-1.43699	0.172108
739	Adamts12	-0.387697	1.10543	-0.332177	0.744545
740	Lhx2	-0.387475	-1.02381	-0.781941	0.446925
741	Ica1	0.386484	3.90603	2.42884	0.0287914
742	6030458C11Rik	-0.386199	5.40724	-2.82998	0.0130813
743	Nudt14	-0.38596	-0.414176	-0.978418	0.344031
744	Gm166	0.385871	0.30581	1.12619	0.278516
745	Gcn1l1	-0.38529	7.0972	-2.80329	0.0137948
746	1700057G04Rik	-0.385253	-0.0658121	-1.2116	0.245184
747	Mfsd7a	-0.385138	2.30362	-0.495942	0.627424
748	Ddit4l	0.384521	0.783345	0.259942	0.798591
749	Rpusd3	0.384394	1.929	1.94894	0.0710717
750	Mylk4	-0.383801	0.827789	-0.249517	0.806488
751	Slc43a1	-0.383697	2.24366	-0.872256	0.397389
752	Necab1	-0.383339	-0.185563	-1.18917	0.253624
753	Crx	-0.383303	-0.426568	-1.18222	0.256287
754	Tmem178b	0.383284	-0.44613	0.65308	0.524002
755	Aknad1	-0.382864	0.140043	-0.5209	0.610359
756	Gucy2g	-0.382851	-1.82192	-0.500024	0.624617
757	Dbndd2	0.382665	4.89607	2.61444	0.0200417
758	Scn4a	-0.38228	0.973095	-0.105908	0.917117
759	Plekhg6	-0.381534	1.27369	-1.0134	0.327607
760	Mthfs	0.381171	2.098	0.850924	0.408748
761	Acacb	-0.380679	2.20897	-0.716374	0.485225
762	Pih1d1	0.380253	3.46794	2.62407	0.0196655
763	Ilvbl	-0.379396	2.80668	-1.30415	0.212658
764	Cd163	-0.379012	1.32764	-0.834017	0.417901
765	Fdxacb1	0.377152	2.97358	1.47696	0.161234
766	Abca1	0.377101	2.30608	0.380886	0.708852
767	Sh3rf3	-0.376992	1.26046	-0.25723	0.800643
768	Fads6	-0.376967	2.17057	-1.04257	0.314346
769	Lrrc2	0.376515	-0.444153	0.436013	0.669297
770	Ccdc30	0.375824	0.489147	1.27923	0.221058
771	D930015E06Rik	0.375806	2.2469	1.22626	0.239788
772	Map3k5	0.375732	3.99607	0.352062	0.729895
773	C030039L03Rik	-0.375418	2.27331	-1.54957	0.142953
774	Gm6211	-0.375339	1.64052	-1.976	0.0676496
775	Casq2	-0.374534	5.68321	-0.432483	0.671801
776	D3Bwg0562e	-0.37451	-2.21803	-0.270508	0.790611
777	Slc44a4	-0.374481	1.2531	-0.384938	0.705913
778	Anxa9	-0.374387	2.20692	-1.18877	0.253778
779	Kif13b	-0.373909	3.3509	-1.20432	0.247899
780	Fam167a	0.373801	3.43474	0.749906	0.465396
781	Slc12a1	-0.37378	-0.506412	-0.64463	0.52931
782	Fos	-0.373156	2.0824	-0.51821	0.612187
783	Rpl29	0.373132	1.54064	1.76068	0.0995208
784	Gm17131	0.372989	1.80691	0.904168	0.380794
785	Olr1	-0.372969	-0.389459	-0.964485	0.350732
786	Sec16b	-0.372266	4.3761	-0.879034	0.393825
787	Myog	-0.371866	6.96304	-0.589949	0.564374
788	Cd28	-0.371677	1.98809	-0.785012	0.445179
789	Prickle2	-0.371524	-0.750543	-0.300006	0.768463
790	Prr18	-0.37111	0.0994673	-1.16808	0.261762
791	Rad54l	0.371041	3.35694	1.54756	0.143434
792	Zfp248	-0.370805	3.16734	-2.17452	0.046804
793	Wfdc1	-0.370619	-1.29523	-0.323251	0.751155
794	Bcl3	-0.370532	0.441543	-0.434971	0.670036
795	Lyrm9	0.370442	3.50821	1.32156	0.206941
796	Slc25a35	-0.370414	2.23621	-1.38748	0.186409
797	Cyb561d2	-0.369781	1.65659	-1.73322	0.104422
798	1700019L03Rik	0.369315	3.27067	0.966868	0.349579
799	Gpr157	-0.369052	1.49699	-1.15105	0.268478
800	Tub	0.368826	-1.41239	0.257269	0.800613
801	Card14	0.368707	0.139393	0.582274	0.569393
802	Vsig10l	0.368516	0.82534	1.45088	0.168261
803	Ccdc171	-0.368373	1.11128	-0.948219	0.358671
804	Adarb2	-0.368031	-0.00766791	-1.28756	0.218223
805	1700003E16Rik	0.368021	1.0516	1.31168	0.210171
806	Ppp1r3f	0.367197	2.58064	1.88597	0.0796473
807	Csmd3	-0.366555	0.359867	-0.766379	0.455839
808	Gm7334	0.366432	2.28798	1.40422	0.181467
809	Thbs3	-0.366337	3.91051	-1.79394	0.0938556
810	Rhebl1	0.365859	1.87791	1.7279	0.105395
811	Gm26923	-0.365755	0.177081	-0.49696	0.626724
812	Igsf10	-0.364756	-3.36627	-0.190427	0.851635
813	Rnasel	-0.364634	2.50399	-1.67158	0.116202
814	Phf11d	-0.364099	1.13187	-0.860438	0.403656
815	Ntrk3	-0.363532	-0.415703	-0.639846	0.532328
816	Tnr	-0.363505	1.1733	-0.195858	0.84746
817	Rnf165	-0.363189	0.794254	-0.605059	0.554562
818	Atp8b4	-0.36276	-0.126237	-0.332426	0.74436
819	Msh5	-0.36246	1.67447	-0.925696	0.369868
820	Slc16a9	0.362255	0.411432	0.721272	0.482297
821	Dcun1d1	-0.361575	4.27316	-1.77567	0.0969305
822	Slc2a9	-0.361503	1.65917	-0.927483	0.368971
823	Tnni1	-0.361312	5.98418	-0.367297	0.718743
824	Rxfp1	-0.360889	3.05879	-0.232681	0.819286
825	Gm2237	0.360797	1.1845	1.37405	0.19045
826	Prss53	-0.360626	0.150338	-0.677593	0.508778
827	Daam1	-0.359791	3.85864	-1.04162	0.314774
828	Ttll3	-0.359409	1.46188	-1.79475	0.0937221
829	Ndufaf6	-0.359386	2.58364	-1.66871	0.116778
830	Top3b	-0.359157	3.92781	-2.36612	0.0324979
831	Gm11346	-0.358586	-0.321816	-0.866066	0.400664
832	Vill	-0.358159	2.91587	-0.360882	0.72343
833	A930033H14Rik	-0.357836	2.45412	-1.08457	0.295951
834	Actr3b	-0.35771	1.18575	-1.48869	0.158154
835	2610020H08Rik	-0.357675	2.80035	-1.68199	0.114135
836	Tagap	0.357346	1.59967	1.65168	0.120246
837	1700019G17Rik	-0.357342	-0.453063	-0.786048	0.444591
838	Ccdc125	-0.35709	0.121082	-1.02889	0.320517
839	Pex11g	-0.356939	2.5114	-2.09893	0.0539196
840	Hhatl	-0.356753	1.0442	-0.342791	0.736711
841	Zcwpw1	-0.356508	2.5404	-1.0441	0.313664
842	Ptpn6	-0.35584	1.06921	-0.696676	0.497106
843	Mrm1	-0.355618	4.04974	-1.25106	0.230871
844	Zfp143	0.355527	3.73914	3.26473	0.00547123
845	Galnt3	-0.355011	-0.312357	-0.19285	0.849771
846	Myo9a	-0.354774	6.44875	-2.86691	0.0121534
847	A930004D18Rik	-0.353701	2.82929	-1.86789	0.0822761
848	Hmx2	0.353479	1.19907	1.58691	0.134258
849	Pbld2	-0.353025	-0.441887	-0.518544	0.61196
850	Dbh	0.352604	-1.84803	0.190011	0.851955
851	1810049J17Rik	-0.351892	2.30812	-1.19254	0.252342
852	Camk2a	-0.350684	2.8974	-0.230192	0.821183
853	Ror1	0.350241	0.212848	0.433232	0.67127
854	Dnase1	-0.349893	2.59972	-1.0834	0.296452
855	Itgb6	-0.349858	3.13716	-0.805994	0.433364
856	Palmd	-0.349735	-1.02487	-0.362065	0.722565
857	Tmem88b	-0.349735	1.23595	-0.648241	0.527038
858	Dclk2	0.349085	2.77439	1.14384	0.271361
859	Gm14434	0.348925	3.4075	1.67318	0.115882
860	Epas1	-0.348722	0.364186	-0.823488	0.423668
861	Rbm47	0.34834	1.34241	2.01674	0.0627809
862	Lphn1	0.348134	3.52804	0.473484	0.642971
863	Gm21092	-0.34783	0.469489	-1.26195	0.227039
864	Ms4a8a	0.347397	-1.38017	0.220667	0.828452
865	Ctla2a	-0.347306	1.23031	-0.330352	0.745894
866	Nr1h3	0.345065	0.906545	0.906318	0.379693
867	Sh2b1	0.344514	4.34435	1.85132	0.0847541
868	Epb4.2	-0.344478	0.018449	-0.891756	0.387192
869	Nrxn2	-0.344472	-0.0123639	-0.473094	0.643242
870	Tnnc2	-0.344194	5.2309	-0.256687	0.801054
871	Dpf1	-0.343828	1.45896	-0.953157	0.356248
872	Xylb	0.343468	1.28209	0.43987	0.666566
873	Vwf	-0.342756	0.498744	-0.3788	0.710367
874	Maz	-0.342725	5.55658	-1.457	0.166591
875	Apol10b	-0.342497	1.92614	-0.506683	0.620052
876	Glcci1	-0.342188	4.29721	-1.40224	0.182045
877	Frmd5	-0.342178	0.0617655	-0.904539	0.380604
878	Ogn	-0.342124	8.4282	-0.867138	0.400095
879	Slc25a43	-0.342048	0.679799	-1.18547	0.255037
880	Scai	-0.341664	5.39067	-1.99165	0.06574
881	Hlcs	0.341622	2.9528	1.0767	0.299333
882	Sox13	0.341215	1.40991	0.86213	0.402755
883	Ptp4a3	0.341052	2.73954	1.53589	0.146257
884	Gm340	-0.340951	1.94095	-0.921173	0.372146
885	Mzf1	0.340555	0.825579	1.10285	0.288195
886	Ppargc1b	-0.339822	2.79046	-1.02838	0.320749
887	Myl2	0.339522	-0.697771	0.0477776	0.96255
888	Zan	0.339432	1.00238	0.380193	0.709355
889	Galnt15	0.339326	0.695367	1.0808	0.297566
890	Ciita	0.339145	-0.89116	0.560369	0.583847
891	2010015L04Rik	0.339089	0.538732	0.717771	0.484388
892	Lhcgr	-0.339043	-0.348868	-1.03695	0.316873
893	Rhof	0.337949	0.447241	0.683841	0.504939
894	5830415F09Rik	-0.337941	1.80349	-1.57849	0.136178
895	Mdga2	0.337532	-0.199045	0.817293	0.427086
896	Gstt1	-0.336523	1.03322	-0.844989	0.411946
897	Lypd6	-0.336378	1.44206	-0.788411	0.443251
898	4933428G20Rik	-0.336343	0.750209	-1.2244	0.240469
899	Aldh8a1	-0.336234	1.25154	-1.66388	0.117752
900	Mbp	-0.336167	1.45551	-0.49518	0.627948
901	AC168977.1	-0.336139	-0.0252465	-0.988892	0.339053
902	Nutf2	0.335979	3.94409	1.40006	0.182686
903	Brca2	0.335609	-0.275244	0.494621	0.628333
904	Lyrm7	0.335564	0.848796	0.618097	0.54617
905	Cngb1	-0.33535	1.89044	-1.33411	0.202898
906	BC021785	0.334772	0.0425099	1.04325	0.314042
907	Ttf1	-0.3347	5.02979	-2.29209	0.0374524
908	Gm12276	-0.334452	1.40916	-1.39249	0.184919
909	Fam189a1	0.333728	0.329912	0.378272	0.71075
910	Cnn1	-0.333585	-1.72108	-0.287156	0.778086
911	2700050L05Rik	-0.333319	4.75326	-2.65875	0.018367
912	Hist1h1c	0.333306	5.37871	0.919865	0.372806
913	Gm15443	-0.333249	-0.235238	-0.965471	0.350255
914	Tnni2	-0.333181	5.48939	-0.397771	0.696637
915	Arhgef28	-0.333041	-2.18474	-0.313817	0.758163
916	Dennd4b	-0.332362	3.97492	-1.78266	0.0957444
917	Apod	0.332275	0.874599	0.543175	0.595323
918	Bhmt	-0.332153	-0.303702	-0.79248	0.44095
919	Apobec2	-0.332057	3.28138	-0.258999	0.799304
920	Artn	0.33157	-0.365116	0.426318	0.676184
921	Il1rl1	-0.331216	0.783092	-0.63316	0.536563
922	2010111I01Rik	0.331177	0.886816	0.730621	0.476739
923	Tead1	-0.330546	6.52885	-2.9196	0.0109398
924	Arhgap39	0.330503	2.32093	1.05632	0.308234
925	Cinp	0.330376	2.46355	0.910172	0.377725
926	Thrb	-0.330113	-0.058117	-0.229421	0.82177
927	Nfatc4	-0.330076	1.30608	-0.304477	0.765123
928	2310014L17Rik	0.330063	1.52455	1.22003	0.242071
929	Gm9797	0.329906	2.22175	1.77881	0.0963957
930	Zfp407	-0.329477	4.71745	-1.7313	0.104772
931	Ecm2	-0.329076	2.01766	-0.874198	0.396366
932	Enkur	0.329033	0.386973	0.685137	0.504145
933	Rep15	-0.328844	1.51979	-1.3108	0.210459
934	Zfp599	-0.328337	1.75468	-1.32884	0.204586
935	Pggt1b	0.328047	2.0602	1.00992	0.329215
936	Gng7	-0.327941	0.744377	-0.874762	0.396069
937	Casp8ap2	0.327517	5.30894	1.06595	0.304006
938	Lmln	0.327308	3.18422	1.38212	0.188014
939	Acp2	-0.326731	5.28886	-1.90639	0.0767686
940	Slc15a3	0.326468	-1.53141	0.246003	0.809154
941	Insc	-0.326206	2.24222	-0.875022	0.395932
942	Eva1c	-0.326175	3.12005	-1.05798	0.307503
943	Gfra2	-0.326097	0.823951	-1.28908	0.217708
944	Gprc5c	-0.325432	3.81917	-0.285782	0.779118
945	Acss3	-0.325403	-0.422585	-0.771023	0.453168
946	A330021E22Rik	0.325388	3.12258	1.04866	0.311627
947	Gm12166	-0.32535	0.942655	-1.42617	0.175151
948	Cacnb4	0.325207	-0.403557	0.823239	0.423806
949	Lphn2	-0.325008	1.05553	-0.25398	0.803104
950	2310042D19Rik	-0.324769	1.30426	-0.980037	0.343258
951	Mycbp	-0.324326	4.35322	-1.2544	0.229688
952	Myh7	0.323992	1.06229	0.143562	0.887837
953	Ctf1	-0.323729	1.48804	-0.698846	0.495789
954	Nrap	-0.323556	4.0477	-0.373541	0.714191
955	Wfdc2	-0.323264	-0.430122	-0.20753	0.838504
956	Kmt2b	-0.323065	6.06463	-3.86187	0.00164758
957	Fam83b	-0.322983	1.36091	-1.13717	0.27405
958	Cxx1c	0.322687	0.253681	0.847671	0.410499
959	Gm10420	-0.322614	-0.58447	-1.00419	0.331872
960	Hap1	0.322223	0.984486	0.8088	0.431799
961	Ufsp1	0.321765	0.723114	1.08855	0.294248
962	Sp6	-0.321489	1.14285	-0.473489	0.642967
963	Lrrc39	-0.321352	2.02839	-0.608489	0.552348
964	Pspn	-0.321306	-0.413583	-0.814694	0.428525
965	Pop1	-0.321196	3.38952	-1.44493	0.169899
966	Chst13	-0.321158	-1.49224	-0.216443	0.831681
967	Mogat2	-0.32095	-0.181089	-1.03322	0.318555
968	Pdzd4	-0.320615	1.014	-0.85016	0.409159
969	Zbtb49	-0.320253	3.7166	-1.90835	0.0764975
970	Gpr17	0.320239	0.506643	1.24869	0.23171
971	Kcnc2	-0.320192	1.09858	-0.399009	0.695745
972	Sv2b	0.320054	0.350348	0.469606	0.645673
973	Dnajc14	-0.319619	2.83509	-1.30189	0.21341
974	Gm20721	-0.319189	1.84049	-2.192	0.045288
975	Garnl3	-0.319013	2.77773	-1.33857	0.201475
976	Lrrtm2	0.318967	0.137852	0.861907	0.402874
977	Nrg4	-0.318538	0.632114	-0.864014	0.401753
978	Nap1l4	0.318412	4.91667	3.07759	0.00797163
979	Fam221a	-0.317901	1.27277	-1.19559	0.251186
980	Armc2	-0.317867	0.943939	-1.13565	0.274664
981	Fjx1	-0.317854	-2.41343	-0.158979	0.875895
982	Gm13889	0.317834	3.87077	0.343788	0.735978
983	Clip3	-0.317619	4.36731	-0.96562	0.350183
984	Disp2	0.317609	0.244587	0.838158	0.415647
985	Wnt5b	0.317205	3.16946	0.178897	0.860513
986	Diexf	0.317184	4.35674	2.20429	0.0442489
987	Tmem184a	-0.316801	1.48887	-0.445159	0.662828
988	Fat4	-0.316174	3.65302	-0.30566	0.764241
989	Itga10	-0.315889	4.95962	-0.575679	0.573725
990	F13a1	-0.315847	4.19963	-0.154263	0.879545
991	Gria1	-0.315413	1.3879	-0.518451	0.612024
992	Sdsl	-0.315339	1.26986	-1.00123	0.333255
993	Fer1l6	0.315103	1.76821	0.764665	0.456828
994	Tril	-0.314386	0.135981	-0.29188	0.774544
995	Rsad1	-0.314194	4.31443	-1.87376	0.0814136
996	Tmtc2	-0.314139	-0.0775113	-0.384383	0.706315
997	Zfp518b	0.314088	2.57458	0.738715	0.471957
998	Tiam1	-0.313926	1.43939	-0.379324	0.709986
999	Cthrc1	-0.313838	-0.725621	-0.393134	0.699983
1000	Lbp	-0.313526	6.39876	-0.261997	0.797037
1001	Spry4	0.313186	2.1124	0.694876	0.4982
1002	Cntnap3	0.313144	-0.30994	0.172367	0.86555
1003	Rhbdl1	-0.312931	1.35763	-1.47471	0.161831
1004	A530016L24Rik	0.312861	-2.16666	0.235133	0.817419
1005	Taf4a	-0.312795	3.43997	-0.89427	0.38589
1006	Tmem104	-0.312673	4.23848	-1.89622	0.0781904
1007	Ccdc88a	-0.312557	6.26632	-3.25197	0.00561371
1008	Ganc	-0.312509	5.10234	-2.00975	0.0635929
1009	Ctu2	0.312465	4.47383	1.23534	0.236493
1010	Dock6	0.312437	4.20351	1.55509	0.141639
1011	Asf1b	0.312423	4.00567	1.39809	0.183263
1012	Prkcb	-0.312325	0.557677	-0.440606	0.666045
1013	1810011O10Rik	0.312087	3.72921	0.462092	0.650924
1014	Scn2a1	-0.312072	-0.910771	-0.315175	0.757153
1015	2610015P09Rik	-0.311746	3.84981	-2.20568	0.0441332
1016	Chrng	-0.311698	5.08859	-0.256171	0.801445
1017	Gm14492	-0.311623	3.17169	-0.839276	0.41504
1018	Mtus1	-0.311509	5.66079	-1.33389	0.202966
1019	Ap3b2	-0.311434	-0.392218	-0.868185	0.399541
1020	Katnal1	-0.311314	5.35341	-1.81127	0.0910188
1021	Ubxn11	-0.311146	1.63498	-0.662935	0.517851
1022	Gm10033	0.310924	2.02658	0.682842	0.505552
1023	Yy2	0.310734	1.96719	0.901079	0.38238
1024	Stard5	-0.310338	3.02621	-0.954338	0.35567
1025	Vldlr	-0.310283	-0.250222	-0.180038	0.859633
1026	Tert	0.310217	1.46274	1.44306	0.170419
1027	Dyrk4	-0.309953	-0.868087	-0.252015	0.804594
1028	Gm15975	-0.309948	0.633215	-1.16741	0.262024
1029	Mettl25	0.309928	3.40594	1.57845	0.136187
1030	2410018M08Rik	-0.30948	2.09822	-1.33371	0.203026
1031	Gm14308	-0.309235	1.16312	-0.84195	0.41359
1032	Acta1	-0.308809	7.62545	-0.480532	0.638073
1033	Slc46a3	-0.308727	1.46515	-1.02887	0.320524
1034	Cpne9	-0.308439	-0.526587	-0.547368	0.592515
1035	Nmrk2	0.308044	0.962796	0.19055	0.85154
1036	Lrrc28	0.307958	2.39393	0.848953	0.409808
1037	Ccr9	-0.307931	-0.0624976	-0.913776	0.375891
1038	Dio2	-0.307828	3.38545	-0.360425	0.723765
1039	Atp13a4	-0.307579	-0.632869	-0.360641	0.723607
1040	Phf3	0.307505	6.34303	2.0491	0.0591438
1041	Tpra1	0.307109	3.63589	1.15967	0.265064
1042	Zfp429	-0.307016	-0.100104	-1.06577	0.304082
1043	Tmem71	-0.306834	0.886863	-0.877314	0.394727
1044	Aqp2	-0.306741	-0.0378295	-0.766638	0.45569
1045	Eif4a-ps4	-0.306716	-3.72555	-0.144798	0.886879
1046	Apoe	-0.306665	2.54348	-0.306872	0.763337
1047	Ddx6	-0.3066	6.89619	-2.1677	0.0474083
1048	Tnfrsf21	0.306379	0.742707	0.411589	0.686705
1049	Oaz1-ps	-0.305922	3.72559	-1.89122	0.0788984
1050	Cnppd1	-0.3058	5.14501	-1.8128	0.0907722
1051	Zfp949	0.305789	3.62383	1.81144	0.0909923
1052	Nmrk1	0.305423	2.46287	1.17704	0.25828
1053	Chi3l1	-0.30525	-0.814867	-0.218188	0.830347
1054	Pcdhb19	-0.305239	2.24368	-1.15934	0.265192
1055	Gm6741	0.304793	0.391886	0.467447	0.64718
1056	Shroom4	-0.30437	3.19936	-2.20332	0.0443302
1057	Hist2h2be	-0.304156	1.34832	-1.60396	0.13044
1058	Ubp1	0.30407	4.36218	1.72025	0.10681
1059	Col11a1	-0.303735	1.87567	-0.242718	0.811649
1060	Zfp688	0.303477	2.75924	1.6768	0.115163
1061	Ociad2	-0.303459	3.08036	-1.27992	0.220823
1062	Il20rb	0.30327	-0.00969615	0.763722	0.457373
1063	Pisd-ps1	-0.303117	2.84371	-1.3283	0.204762
1064	Hinfp	0.303074	0.0238798	1.10877	0.285715
1065	Gm20695	-0.302713	0.61865	-0.773166	0.451938
1066	Qrfp	0.302623	0.71842	1.03912	0.315895
1067	Xpnpep2	0.302589	1.61776	0.541749	0.59628
1068	Asb2	0.302423	-0.875282	0.125094	0.90218
1069	4931440P22Rik	0.302062	0.622315	0.65633	0.521969
1070	Svep1	-0.301882	2.57866	-0.197821	0.845953
1071	Adamtsl1	-0.301752	2.70628	-0.315662	0.756791
1072	Zfp438	-0.301686	1.23048	-0.529442	0.604571
1073	Clpb	0.301363	5.17537	1.89208	0.0787767
1074	9130008F23Rik	0.301358	-0.0406475	1.22094	0.241737
1075	Gm17084	0.301	0.331725	0.920242	0.372616
1076	Car3	-0.300381	2.87525	-0.346986	0.733624
1077	Zfp592	-0.300344	5.20578	-1.78932	0.0946259
1078	Pi16	-0.300172	0.580198	-0.591764	0.563191
1079	Cyp27b1	0.299999	0.0276065	0.410455	0.687518
1080	Kcnq4	-0.299916	2.9647	-0.339931	0.738819
1081	Fuk	0.299828	3.92826	2.6068	0.0203447
1082	F5	-0.299776	0.591484	-0.906217	0.379745
1083	Axin2	-0.299632	-0.507561	-0.170429	0.867046
1084	Itga2b	-0.299556	1.99916	-0.868296	0.399482
1085	Mb	-0.299393	2.98011	-0.0676464	0.946998
1086	Lgalsl	-0.299009	3.38742	-0.706135	0.491379
1087	Abcc5	-0.298829	7.95284	-1.86715	0.0823852
1088	Armcx4	-0.297973	3.70518	-0.276585	0.786031
1089	Tmprss11bnl	-0.297068	1.96117	-0.708873	0.489729
1090	Zscan20	-0.296413	3.38364	-1.11902	0.281464
1091	Proz	-0.295933	0.0644996	-0.676436	0.509491
1092	Zfp273	0.295888	0.376279	1.25381	0.229896
1093	1700112E06Rik	-0.295858	1.66236	-0.4252	0.67698
1094	BC053393	-0.29545	0.0199425	-1.07188	0.30142
1095	Pik3cd	0.294653	1.12089	0.878335	0.394191
1096	Tpk1	-0.29453	1.63749	-0.66254	0.518097
1097	Etv1	-0.294373	3.41544	-0.446544	0.661851
1098	Fosb	-0.29413	0.163307	-0.391331	0.701286
1099	Hmgxb3	0.294126	4.24708	1.40989	0.179819
1100	Ces1d	0.293796	-1.61989	0.0880987	0.931012
1101	Panx1	0.293467	4.61403	1.46903	0.163344
1102	Ngf	0.293323	2.13874	1.14747	0.269908
1103	Aox1	-0.292763	5.63316	-1.29488	0.215752
1104	Dlx2	-0.292617	1.8834	-1.40589	0.180982
1105	Gpam	-0.292407	3.16268	-1.21629	0.24345
1106	1700012B09Rik	0.292391	1.42812	1.17416	0.259396
1107	Ndst4	0.292334	3.14664	1.51637	0.151083
1108	Rbm12b1	-0.292324	1.25809	-0.486241	0.634118
1109	1700020L24Rik	0.292235	0.85976	0.815689	0.427973
1110	Cdkn2d	-0.292175	-0.458777	-0.51182	0.616541
1111	Sft2d3	-0.291977	2.94922	-1.86835	0.0822085
1112	Gm129	0.291957	2.0261	0.97755	0.344446
1113	Dhx58	-0.291872	0.59278	-0.736226	0.473425
1114	Stat6	-0.291725	0.476044	-0.501374	0.62369
1115	Col6a2	-0.291625	5.32819	-0.231843	0.819924
1116	Phyhd1	0.291524	2.58201	0.986468	0.3402
1117	Ephb2	-0.291488	2.28424	-0.316651	0.756055
1118	3000002C10Rik	0.291445	1.94019	1.60654	0.12987
1119	Pcdhb14	-0.291252	1.77277	-0.553404	0.588482
1120	AK010878	-0.291245	2.54551	-2.26407	0.0395072
1121	Slc22a21	-0.291134	2.76657	-1.669	0.11672
1122	Hist2h2bb	0.290937	-0.729016	0.37563	0.712671
1123	Smim1	-0.289824	2.94544	-0.512351	0.616179
1124	Slc9a3r2	-0.289574	4.22114	-2.03932	0.0602223
1125	Eed	0.289356	4.14795	1.51728	0.150854
1126	Gm1078	-0.288995	0.108943	-0.516437	0.613394
1127	Srrm2	-0.288979	5.74193	-1.14142	0.272333
1128	Bmper	-0.288947	4.7578	-0.750642	0.464966
1129	Mss51	-0.288818	2.91457	-0.372776	0.714749
1130	Rps19-ps3	0.28854	0.502756	1.01835	0.325328
1131	Fgd4	-0.287996	2.72634	-1.36961	0.191803
1132	Rnf25	-0.287734	4.84722	-1.971	0.0682701
1133	Tet1	-0.287636	2.68922	-0.789647	0.442552
1134	Ankrd29	-0.287452	2.9495	-0.756343	0.461647
1135	Fgf14	-0.287447	0.114395	-0.796699	0.438573
1136	Ppp4r1l-ps	-0.287428	5.19941	-2.27056	0.0390222
1137	N4bp2l2	0.287409	6.09805	2.83499	0.0129514
1138	Onecut3	-0.287309	-0.0028105	-1.02921	0.320372
1139	Pemt	-0.287127	1.84842	-1.31707	0.208403
1140	Gpr35	0.287037	-0.105347	0.707119	0.490785
1141	Irf7	-0.287015	0.764433	-0.881749	0.392403
1142	Fnbp4	-0.286839	5.44481	-2.80462	0.0137584
1143	Susd1	0.28668	1.25288	0.913089	0.37624
1144	Srgap1	-0.28667	1.55806	-0.425542	0.676737
1145	Gm996	0.286324	1.55635	0.908081	0.378792
1146	Gcnt1	-0.286093	0.996701	-0.270969	0.790263
1147	4930539E08Rik	-0.286028	0.658104	-0.921725	0.371867
1148	Ccdc112	0.285706	2.51763	1.84989	0.0849703
1149	Fam221b	-0.285615	0.278511	-1.21127	0.245307
1150	Prss36	-0.28535	1.84868	-1.18998	0.253315
1151	Ntpcr	0.285325	0.672863	0.298174	0.769832
1152	Siglec15	-0.285031	0.346038	-0.794793	0.439646
1153	Dnhd1	-0.284983	2.70641	-1.24271	0.233843
1154	Unc13d	0.284874	2.9895	0.351355	0.730413
1155	Epm2a	0.284873	1.68315	0.627309	0.540283
1156	Adck1	0.284688	4.52803	0.778222	0.449045
1157	Ccnh	0.284652	5.12763	2.27044	0.0390314
1158	Myom3	-0.284587	3.21473	-0.126099	0.901398
1159	2610528A11Rik	0.28442	-2.42982	0.53127	0.603336
1160	Wdr96	0.284354	2.10779	0.555045	0.587388
1161	Msx1	0.284208	1.74564	0.64913	0.52648
1162	Best1	-0.283919	-0.12785	-0.214828	0.832916
1163	Trim17	-0.283838	2.34828	-1.50023	0.155172
1164	E2f3	0.283697	2.82782	1.11341	0.283786
1165	Stmn4	0.283552	2.76451	0.614336	0.548584
1166	Enpep	-0.283522	1.21795	-0.397468	0.696856
1167	Tmem241	-0.28337	2.31813	-1.2706	0.224028
1168	Tprn	0.283344	3.70057	1.93378	0.0730561
1169	Hlf	-0.283088	-0.0818692	-0.42873	0.674468
1170	Bmp4	-0.28283	4.13055	-0.395773	0.698078
1171	Cyp4b1	-0.282803	-0.464373	-0.30341	0.76592
1172	Mmp3	-0.282742	-1.17944	-0.117967	0.907724
1173	Nrarp	0.282574	0.423565	0.817269	0.427099
1174	Spink5	0.282416	0.548253	0.173109	0.864977
1175	Gm9531	0.282409	4.30717	1.11632	0.28258
1176	Slc38a7	-0.282142	2.15432	-1.14758	0.269864
1177	BC030307	-0.281969	1.30483	-1.35089	0.19759
1178	Casp1	0.281897	3.05886	0.389243	0.702796
1179	Ercc6l2	0.281818	4.52916	1.64423	0.121791
1180	Zfp617	-0.281754	5.01934	-2.88027	0.0118337
1181	Sntb2	-0.281618	-0.824676	-0.885613	0.390385
1182	Angel1	-0.281104	2.96174	-1.50546	0.153838
1183	Trim72	-0.280983	3.70583	-0.141653	0.889318
1184	Cst6	0.280716	4.06288	2.07596	0.0562722
1185	Itga11	-0.280609	1.61225	-0.157729	0.876863
1186	Fbln7	-0.280553	5.30544	-1.1151	0.283082
1187	Adam11	-0.280254	1.13411	-0.669218	0.51395
1188	Efemp1	-0.279981	3.67676	-0.389715	0.702455
1189	Matr3	0.27994	2.37006	1.27955	0.220948
1190	Ppp1r3c	-0.279631	0.326599	-0.528771	0.605025
1191	E2f7	-0.279616	4.02097	-1.08288	0.296671
1192	Hsbp1l1	0.279461	-1.36839	0.152367	0.881014
1193	Fabp3	0.279281	2.60566	0.226433	0.824049
1194	Pydc3	-0.279125	0.130306	-0.495379	0.627811
1195	Ing3	-0.279085	4.69856	-1.93928	0.0723302
1196	Hephl1	-0.27866	1.57462	-0.233488	0.818672
1197	Trpm6	-0.278591	1.64994	-0.768255	0.454759
1198	Aim1l	0.27804	0.712878	0.712189	0.487735
1199	Supt20	-0.277785	4.14206	-2.9515	0.0102638
1200	Glipr1	0.277144	1.80419	0.738962	0.471812
1201	Mapk4	0.277009	1.0214	0.524407	0.60798
1202	Spdya	0.276954	1.09926	1.26381	0.226388
1203	Myom2	-0.27695	7.0093	-0.547397	0.592495
1204	Pcbp3	-0.276572	0.98604	-0.342781	0.736719
1205	Afmid	-0.276403	3.81946	-1.24429	0.23328
1206	Pou4f1	0.276017	1.48435	0.773888	0.451524
1207	As3mt	0.275886	2.97539	0.471849	0.64411
1208	Ankrd24	0.275691	3.59066	1.57665	0.1366
1209	Adhfe1	-0.275605	2.39498	-0.421022	0.679959
1210	Zfp157	-0.275348	4.33221	-2.63215	0.0193552
1211	Katnal2	-0.275178	1.89612	-1.08474	0.295875
1212	Gm17022	0.274958	-0.0461227	0.966256	0.349875
1213	Plcxd1	0.274773	1.08634	0.607925	0.552711
1214	Cnpy2	-0.274728	4.47444	-1.89145	0.0788656
1215	Kdm5d	-0.274608	-0.162613	-0.823039	0.423916
1216	Ins2	-0.274484	-0.479132	-0.248298	0.807412
1217	AA415398	-0.274462	1.24029	-0.66115	0.518962
1218	Calcrl	0.274222	4.73866	0.416878	0.68292
1219	Lrp4	-0.273928	6.43127	-0.584105	0.568194
1220	Sgca	-0.273784	3.77861	-0.360036	0.724049
1221	Gm10705	-0.273277	0.506382	-0.536201	0.600011
1222	Stxbp6	0.27286	1.91326	0.252867	0.803947
1223	Otub2	0.272681	2.71219	0.945175	0.36017
1224	Gm12424	-0.272506	-0.316841	-0.317749	0.75524
1225	9230110C19Rik	0.272425	1.81028	1.5623	0.139935
1226	Acot4	-0.272133	1.04151	-0.924463	0.370488
1227	Atp6v0d2	-0.271775	0.408524	-0.299382	0.768929
1228	Adamts16	0.271462	0.442996	0.337173	0.740854
1229	Pcsk7	0.271314	3.79283	0.929555	0.367933
1230	AU018091	0.271196	2.92908	0.36554	0.720026
1231	Pde8b	-0.271171	2.25995	-0.476226	0.641063
1232	Ccl9	0.270961	3.81767	0.648576	0.526827
1233	Gm13398	0.270927	-0.385338	0.287001	0.778203
1234	Ropn1l	0.270891	2.74907	1.56484	0.139342
1235	Ccdc65	0.270647	-0.0346132	0.697409	0.496661
1236	Pik3c2b	-0.270638	1.73753	-0.476795	0.640668
1237	Serpina3n	-0.270516	-0.292659	-0.196696	0.846816
1238	Hoxc8	0.270218	1.13079	1.29605	0.215359
1239	Btbd11	0.269803	4.89929	1.89745	0.0780174
1240	Ccdc74a	0.26963	2.16927	1.3871	0.186521
1241	F830016B08Rik	0.269318	0.0666233	0.474489	0.642271
1242	Kcnt2	-0.269219	-3.30213	-0.12752	0.900294
1243	Obscn	-0.268748	5.39098	-0.440326	0.666243
1244	Lpin3	-0.26867	4.57949	-1.06467	0.304565
1245	Gm14416	-0.268633	0.856	-0.893906	0.386079
1246	Agpat9	-0.268477	3.5621	-1.0427	0.314289
1247	Ptx3	-0.268462	-0.764738	-0.195432	0.847787
1248	Mlh3	-0.268339	3.22136	-1.64688	0.121239
1249	Ttc39a	0.268293	2.02794	0.432826	0.671558
1250	Gm12185	0.268258	1.08557	0.335224	0.742293
1251	Tenm3	0.267549	3.43012	0.266139	0.793908
1252	Hectd2	0.267485	2.7137	0.529361	0.604626
1253	Prex1	-0.267266	1.43703	-0.660607	0.5193
1254	Gm10812	0.267147	0.494845	0.469167	0.645979
1255	Gm4723	-0.266972	2.02993	-0.871204	0.397945
1256	Cep72	0.266853	0.0270511	0.610399	0.551116
1257	Cox19	-0.266761	4.68651	-1.48416	0.159339
1258	Zbtb18	-0.266703	5.04027	-1.23825	0.235446
1259	Fry	-0.266686	0.543741	-0.0982216	0.923111
1260	Ralgps1	0.266512	3.01366	1.16952	0.261202
1261	Btnl9	-0.266402	-0.0125786	-0.769739	0.453905
1262	Reep1	-0.266199	-0.0827128	-0.282541	0.781552
1263	Spcs2	-0.266182	2.49066	-1.1438	0.271378
1264	Abcb1a	0.266069	2.99643	0.17881	0.86058
1265	Slc1a3	-0.265848	5.10141	-0.371709	0.715526
1266	Inadl	-0.265762	5.93014	-0.91724	0.374134
1267	Ahr	-0.265476	4.42743	-0.87321	0.396886
1268	Kbtbd3	0.265395	1.0644	0.738438	0.472121
1269	Pla2g4b	-0.265321	1.99757	-0.664682	0.516765
1270	Tsta3	-0.264973	3.61041	-1.24523	0.232945
1271	Rufy3	-0.264929	1.08724	-0.676094	0.509701
1272	Clca4	-0.264639	1.57237	-0.35946	0.724471
1273	Ndn	-0.264458	-1.59816	-0.164857	0.87135
1274	Ampd3	-0.26435	5.17318	-0.902806	0.381493
1275	Stard6	-0.26424	0.731559	-0.992959	0.337134
1276	Hmgcll1	-0.264221	1.23095	-0.831415	0.419322
1277	Nuak1	-0.263657	5.14972	-0.786035	0.444598
1278	Cox8b	-0.263438	0.211891	-0.173449	0.864715
1279	Letm2	0.263381	1.06929	0.684903	0.504288
1280	Pomgnt2	0.262777	2.87525	1.22521	0.240171
1281	2900056M20Rik	-0.262439	0.693838	-0.863697	0.401921
1282	Hsph1	0.261983	4.52761	0.450975	0.658729
1283	Hrct1	-0.26196	1.3586	-0.596464	0.560132
1284	Tubgcp5	0.261871	3.53662	1.08958	0.293809
1285	Shroom3	-0.261764	2.63791	-0.352105	0.729863
1286	Bbs10	-0.261725	2.06691	-1.76895	0.0980839
1287	Mmp28	-0.261711	4.26076	-1.76317	0.0990862
1288	Zfhx2	-0.26141	3.60401	-0.999516	0.334056
1289	Tagln	-0.261377	4.83515	-0.257395	0.800518
1290	Tk2	0.261055	3.74559	0.870495	0.398319
1291	Naa60	-0.260922	2.84526	-1.35812	0.195338
1292	Lamb1	0.260818	7.0311	1.0818	0.297139
1293	Emilin1	-0.260529	4.01799	-0.472616	0.643575
1294	Slc25a42	-0.260242	3.58798	-1.14529	0.27078
1295	Ankrd1	-0.260215	4.13469	-0.697197	0.496789
1296	Dok4	0.259836	3.14031	1.36848	0.192149
1297	Dgkq	-0.259764	4.54025	-1.4561	0.166836
1298	Cnbd2	-0.259005	2.27957	-1.39831	0.1832
1299	Hist1h2bc	0.258898	3.82896	0.422444	0.678945
1300	Slc43a3	0.258595	4.06957	1.18447	0.255421
1301	Cox6a2	-0.258534	-0.246917	-0.0760501	0.940426
1302	Vmn2r117	-0.258207	-0.492936	-0.552047	0.589388
1303	Prokr2	-0.258114	0.620762	-0.985219	0.340793
1304	Mef2c	-0.257998	3.63114	-0.184347	0.856314
1305	Dynlt1a	0.257727	1.30722	0.850717	0.408859
1306	Gm4617	0.257546	0.175785	0.817399	0.427027
1307	Slc16a6	-0.257306	1.19662	-0.671095	0.512789
1308	Ly96	-0.257036	2.44381	-1.47281	0.162337
1309	Rif1	-0.256793	5.77936	-1.18655	0.254626
1310	Frmpd1	-0.25676	4.33609	-0.305582	0.764299
1311	Bnip3	0.256406	6.15137	1.97478	0.0678006
1312	5730507C01Rik	0.256385	0.00875244	0.623663	0.542609
1313	Cep350	-0.256221	6.47407	-1.94972	0.0709703
1314	Tet2	-0.256051	4.44006	-1.69302	0.111979
1315	Duoxa1	0.255786	2.11558	0.752581	0.463836
1316	Hist1h1e	0.255748	-0.874051	0.26092	0.797851
1317	Cdkl5	0.255736	2.05747	0.358722	0.725012
1318	Akap7	-0.255641	3.87643	-1.68588	0.113372
1319	Tceal1	-0.255265	0.207266	-0.790103	0.442294
1320	Engase	-0.255083	2.21747	-0.841975	0.413576
1321	Fubp1	-0.255046	5.09905	-2.10933	0.0528853
1322	Tas1r3	-0.254942	-0.397802	-0.537234	0.599315
1323	Heatr2	0.254691	5.37463	1.777	0.0967038
1324	Cpa6	-0.254629	-0.148493	-0.559092	0.584696
1325	Selp	0.254613	2.28235	0.36941	0.717201
1326	Ece1	0.254538	6.79619	0.763126	0.457717
1327	Tmem143	0.254351	3.72191	2.05697	0.0582892
1328	Ier5l	0.254327	4.51898	0.779576	0.448272
1329	Hey1	-0.254273	1.12218	-0.39356	0.699675
1330	Ptchd1	0.25426	-0.79633	0.329693	0.746382
1331	Hoxc6	-0.253915	4.35833	-0.717312	0.484663
1332	E230025N22Rik	0.253872	0.153542	0.999025	0.334286
1333	Wfikkn1	0.253809	-0.390512	0.634885	0.535468
1334	Ppp6c	-0.253649	5.08336	-1.77509	0.0970308
1335	Tas1r1	0.253157	0.726802	0.316361	0.756271
1336	Zfp777	0.252943	4.6519	1.66661	0.117201
1337	Gpr179	0.252919	-0.0406248	0.550122	0.590673
1338	Xirp1	-0.252841	4.4046	-0.315323	0.757042
1339	Xkr6	-0.252236	3.31928	-1.13697	0.274131
1340	Kiss1r	0.251948	0.0847994	0.725508	0.479773
1341	Gm13285	-0.251753	2.81878	-1.1806	0.256907
1342	Lipt2	0.251681	1.39374	1.3317	0.203669
1343	Ramp1	0.251563	1.2686	0.435811	0.66944
1344	Prdm9	0.251315	2.44796	0.675937	0.509799
1345	E4f1	-0.251148	2.63801	-0.739366	0.471574
1346	Prkag3	-0.251028	2.47864	-0.135123	0.894387
1347	Rap1gap2	0.25088	4.08337	0.197389	0.846284
1348	Pradc1	-0.250741	2.98766	-2.33344	0.0346035
1349	Ubash3b	-0.250704	3.31713	-0.73157	0.476176
1350	Ankrd33b	0.250011	4.30676	0.749712	0.465509
1351	Ptges	0.249841	-0.166615	0.315838	0.75666
1352	Ccdc116	-0.249646	0.564543	-0.732883	0.475399
1353	Tnfrsf11b	-0.249432	1.14541	-0.405283	0.691231
1354	Txlng	-0.249284	4.53305	-1.92495	0.0742346
1355	Cldn1	-0.249252	-0.173954	-0.423744	0.678018
1356	Fanci	0.249212	3.4157	1.55969	0.140551
1357	Myo19	-0.249121	4.40064	-1.80691	0.0917258
1358	Phf21b	0.248962	-0.42715	0.375955	0.712435
1359	Padi2	0.248928	2.51578	0.176929	0.86203
1360	Osmr	-0.248909	5.88673	-1.23575	0.236346
1361	Scn5a	-0.248796	2.91034	-0.759915	0.459575
1362	Fam73a	-0.248646	0.874725	-0.656192	0.522056
1363	Ace	0.248173	2.72785	0.29219	0.774312
1364	Gramd1b	-0.248141	3.16281	-0.352349	0.729683
1365	Gpr155	-0.248103	4.45498	-0.651985	0.524689
1366	Zfp90	0.248026	2.91032	1.04614	0.312751
1367	Card10	-0.247912	2.5045	-0.782416	0.446655
1368	Vipr2	-0.24789	1.90394	-0.24539	0.809619
1369	Sema4g	-0.247868	0.310775	-0.947217	0.359164
1370	Daam2	0.247812	2.78641	0.279695	0.783692
1371	Grik2	-0.247765	-1.41476	-0.156022	0.878184
1372	Myh3	-0.247627	6.848	-0.369953	0.716805
1373	Bmf	0.247535	4.36711	0.939486	0.362984
1374	Mical3	0.247523	2.31801	1.19173	0.25265
1375	Il6ra	0.247446	3.28409	1.11272	0.28407
1376	Dpep2	-0.247265	0.460954	-0.533958	0.601522
1377	Dnajc15	0.247121	1.63542	0.848114	0.41026
1378	Tmod2	-0.24668	0.719206	-0.607261	0.55314
1379	Gpr182	0.246485	0.151017	0.776526	0.450014
1380	Immp2l	-0.246437	2.24192	-0.79848	0.437572
1381	Igfbp4	0.246351	4.97519	0.72824	0.47815
1382	Sarm1	0.24593	0.522675	0.625739	0.541284
1383	Nrtn	0.245908	-0.061367	0.632212	0.537164
1384	Fam214a	0.245878	2.82024	0.575761	0.573671
1385	E2f2	-0.245848	4.74157	-1.04076	0.315156
1386	Cdipt	0.245769	4.51894	1.3026	0.213172
1387	Dpy19l3	-0.245307	4.98893	-0.782925	0.446365
1388	Prickle3	-0.245187	1.77771	-0.87704	0.394871
1389	4930523C07Rik	0.245167	4.73029	0.513939	0.615096
1390	Src	0.244991	6.09961	2.19677	0.0448818
1391	Nsun6	0.244891	2.51488	1.07132	0.301666
1392	Penk	-0.244456	-1.23473	-0.318282	0.754843
1393	Mtif3	0.244394	4.52799	2.12425	0.051432
1394	Dcbld1	0.24439	2.37351	1.32314	0.206429
1395	Gm14324	0.24431	-0.0618186	0.923401	0.371023
1396	Scnn1a	-0.244023	1.16763	-0.644502	0.529391
1397	Large	0.244019	5.00839	1.08117	0.297407
1398	Ermard	0.24399	1.15721	0.600005	0.557834
1399	Stambpl1	0.243864	4.28463	1.6275	0.125322
1400	Klhl23	0.243748	1.37264	0.742702	0.469613
1401	Gm26992	-0.243498	5.7641	-1.32952	0.204369
1402	Wdr62	-0.243457	3.48385	-1.09373	0.292043
1403	Asb13	-0.243409	3.05545	-1.75382	0.100725
1404	Anks1	-0.243231	3.48784	-0.779649	0.448231
1405	4632415L05Rik	0.243191	1.4777	0.971159	0.347511
1406	Six6	0.243017	0.173973	0.852505	0.407899
1407	Tmem138	0.242989	3.18435	1.11704	0.28228
1408	Gm13502	0.242513	3.62782	1.43213	0.173468
1409	Sap25	0.242455	0.365375	0.716637	0.485068
1410	Prph	0.24244	-2.03107	0.501688	0.623475
1411	Gin1	-0.242316	3.59695	-2.16775	0.0474038
1412	Ldb3	-0.24213	5.29683	-0.44896	0.660148
1413	Xdh	0.242027	4.53454	0.512926	0.615786
1414	Mapre3	0.24179	4.8151	1.25636	0.228998
1415	Gnb1l	-0.241608	2.12321	-0.719285	0.483484
1416	Spsb4	0.241605	1.918	0.738194	0.472264
1417	Col27a1	-0.241439	2.48756	-0.5537	0.588285
1418	Mdfic	-0.241266	4.6801	-1.39686	0.183627
1419	4930546H06Rik	-0.241102	5.76307	-2.13791	0.0501339
1420	Rdh9	0.240889	-1.02025	0.24993	0.806174
1421	Rnf14	0.240838	5.78834	1.12952	0.277156
1422	Vmn2r13	-0.239899	0.0698292	-0.619014	0.545582
1423	Plce1	0.239807	3.03644	0.26456	0.7951
1424	Mx1	0.239786	1.2022	0.759546	0.459788
1425	Trnp1	-0.239741	0.844097	-0.654257	0.523266
1426	Slc4a3	-0.239601	5.40851	-0.657454	0.521267
1427	Ccl25	-0.239578	2.00242	-0.968455	0.348813
1428	Ash1l	-0.239464	6.65341	-1.8176	0.0900015
1429	Mettl16	0.239447	5.60448	2.15281	0.0487534
1430	Map3k7cl	-0.239219	1.32355	-0.567798	0.578924
1431	Xrn1	-0.239078	2.5181	-0.91885	0.373319
1432	Cyp2d22	-0.23898	1.88134	-0.546449	0.59313
1433	Naa35	-0.238804	5.73296	-1.75883	0.0998442
1434	Sh3yl1	-0.238708	1.20665	-1.20462	0.247787
1435	Brpf3	0.238561	3.97908	0.729128	0.477624
1436	Timeless	0.238388	4.5496	1.2977	0.214806
1437	Tox	0.238262	-1.17789	0.225208	0.824984
1438	1110034G24Rik	-0.238237	2.24562	-1.33973	0.201106
1439	Gabpb1	-0.238048	4.50535	-2.4717	0.0264941
1440	Tusc2	0.237984	4.501	2.433	0.0285603
1441	Vamp2	-0.237867	6.10799	-2.76449	0.0149001
1442	Ackr3	0.237699	5.96262	0.847403	0.410643
1443	Stx1a	-0.237497	2.60929	-1.41882	0.177247
1444	Rnd1	0.237365	3.02345	1.4622	0.16518
1445	Cox18	0.237133	3.67746	1.71034	0.108667
1446	Nr3c2	0.236994	3.86847	0.191639	0.850703
1447	Dock4	-0.236919	4.17206	-1.13059	0.276718
1448	Tac4	-0.236702	-1.68626	-0.235942	0.816803
1449	Slc1a6	0.236483	-2.33738	0.124508	0.902636
1450	Gpr68	-0.236423	-0.358431	-0.408075	0.689225
1451	Ankrd44	-0.236141	5.34542	-0.947465	0.359042
1452	Gpr19	-0.235971	0.915515	-0.891053	0.387557
1453	Slc11a1	0.235802	0.557548	0.386612	0.7047
1454	S100a3	-0.23576	-0.646193	-0.632082	0.537247
1455	Slc44a5	0.235616	-0.681561	0.356071	0.726954
1456	Fsd2	-0.235597	-1.43467	-0.104969	0.91785
1457	Snx32	-0.235413	1.59941	-0.569896	0.577537
1458	Gpr135	-0.235406	-0.457558	-0.468178	0.64667
1459	Tex30	0.235362	3.28955	1.9637	0.0691861
1460	Pknox2	-0.235221	2.31773	-0.430734	0.673043
1461	Polr3g	0.235217	3.28813	1.27236	0.223419
1462	Znhit2	0.235074	4.08712	2.73121	0.0159164
1463	Ncam1	-0.235064	5.95606	-0.421025	0.679957
1464	Dtnb	0.234848	3.8032	0.768395	0.454679
1465	Kctd11	-0.234844	-0.956956	-0.221857	0.827543
1466	Sema4d	0.234824	2.74953	0.583309	0.568715
1467	Trmt44	0.234778	3.7353	1.92632	0.0740507
1468	Nol4	-0.234645	3.77448	-1.01696	0.325968
1469	Zfp300	0.234553	1.62159	0.916187	0.374667
1470	1700016C15Rik	-0.234448	-1.12343	-0.639543	0.532519
1471	Plxna3	-0.23423	6.08659	-1.49803	0.155737
1472	Hdac11	-0.233972	4.66375	-0.89159	0.387278
1473	Pdzd7	-0.233921	1.65928	-0.558989	0.584764
1474	Dmbx1	0.233919	-0.0219509	0.806768	0.432932
1475	Dennd6b	-0.233708	0.681546	-0.68274	0.505615
1476	Prtg	-0.233567	1.43361	-0.919014	0.373236
1477	Wdr66	-0.233243	2.36801	-0.726161	0.479386
1478	Tgtp1	-0.233201	0.907357	-0.441286	0.665564
1479	Cachd1	-0.233192	4.89394	-1.46479	0.164481
1480	Psme2b	-0.232954	2.52845	-0.709237	0.48951
1481	Nfia	-0.232934	0.694848	-0.370404	0.716477
1482	Rsph3b	0.23293	2.18042	0.548743	0.591595
1483	Mmp19	0.232865	3.61653	0.58177	0.569724
1484	Atp8b1	0.232583	-1.52376	0.146243	0.885758
1485	2010315B03Rik	-0.232229	3.10911	-1.74559	0.102187
1486	Matk	-0.232214	0.713433	-0.625224	0.541612
1487	Ticrr	0.232187	2.62064	1.58667	0.13431
1488	Tmem238	0.232186	2.11368	1.32951	0.204372
1489	Postn	-0.231752	5.77204	-0.234523	0.817883
1490	Tjp2	-0.231736	-3.34343	-0.12025	0.905948
1491	Glrx2	0.231685	4.08454	1.90161	0.0774349
1492	Tgm2	-0.231658	7.75708	-0.495009	0.628066
1493	Dsg3	-0.231607	-1.37986	-0.285782	0.779117
1494	Larp1b	-0.231584	3.2048	-0.881888	0.39233
1495	Ifih1	-0.231525	1.18541	-0.285282	0.779493
1496	6030419C18Rik	0.231392	4.46981	0.458209	0.653646
1497	Jakmip1	-0.23137	-0.234238	-0.279744	0.783655
1498	Pcsk9	0.231354	1.23817	0.54729	0.592566
1499	Kng2	-0.231337	2.58363	-0.0831733	0.93486
1500	Lipg	0.231233	3.0604	0.820029	0.425574
1501	Mpp3	-0.231219	0.729725	-0.446725	0.661723
1502	Rhov	0.231183	1.61365	0.409074	0.688508
1503	Kcnmb4	0.231115	1.31742	0.295068	0.772156
1504	Sp100	-0.23106	1.03336	-0.258533	0.799657
1505	Ndor1	-0.231038	4.86456	-2.21368	0.0434705
1506	4930529M08Rik	-0.23096	-0.0226092	-0.674996	0.510379
1507	Nlrc5	0.230936	1.65966	0.575275	0.573991
1508	Phka2	-0.230627	6.26561	-1.38577	0.186917
1509	Crlf2	-0.230473	1.86596	-0.705086	0.492012
1510	Npy4r	0.230379	2.3377	0.284192	0.780312
1511	Polg2	-0.230352	2.83958	-2.08424	0.0554136
1512	BC034090	0.230302	1.85429	0.605883	0.55403
1513	Gpatch2l	0.230266	3.36235	1.33326	0.20317
1514	Swt1	0.230146	4.16093	0.891951	0.387091
1515	Ccdc148	0.230133	-0.158611	0.60831	0.552463
1516	Tonsl	0.229955	4.14699	1.27495	0.222528
1517	Myo1b	0.229833	3.07149	0.578372	0.571954
1518	Gm11847	-0.229752	1.0507	-0.899682	0.383098
1519	Dnajc1	0.229573	5.7584	2.51506	0.0243485
1520	Mylpf	-0.22933	7.79865	-0.414764	0.684432
1521	Col7a1	-0.229248	2.5899	-0.837723	0.415884
1522	Limch1	0.229239	-2.1285	0.129551	0.898715
1523	6330549D23Rik	-0.22909	0.451488	-0.694952	0.498154
1524	Mrps35	0.228935	4.67119	1.74168	0.10289
1525	Tmem229b	-0.228869	2.41798	-0.512968	0.615758
1526	Mfsd2a	-0.228869	2.65125	-1.02291	0.323241
1527	Cox10	0.228846	4.05754	3.56309	0.0030003
1528	Lrrc32	-0.228773	-0.386701	-0.165778	0.870638
1529	Trim36	-0.228736	1.16121	-0.82592	0.422332
1530	Abhd3	-0.228513	0.740545	-0.625837	0.541221
1531	Alkbh8	-0.228388	3.05947	-1.25444	0.229676
1532	Nars	0.228373	6.34588	1.51176	0.15224
1533	Cuedc2	0.228292	2.47688	1.17136	0.260484
1534	Gsdma2	-0.227731	-0.276132	-0.626109	0.541048
1535	Zfp874a	0.227687	2.12769	1.05542	0.308631
1536	M1ap	-0.227625	0.614118	-0.636435	0.534486
1537	Tymp	0.227354	2.18822	1.02998	0.320021
1538	Htr1b	-0.227306	2.38656	-0.382903	0.707388
1539	Esco2	0.227084	3.19384	1.10769	0.286167
1540	Map2	0.226821	4.77049	0.853209	0.407521
1541	Kdm8	0.226773	2.76173	1.90389	0.0771165
1542	Lingo2	0.226731	-1.1408	0.349391	0.731856
1543	Slc16a4	-0.226707	2.8641	-0.704234	0.492527
1544	Ftsj2	0.226538	3.19749	1.81713	0.0900771
1545	Lhx9	-0.226513	1.48843	-0.701402	0.494239
1546	Phc1	-0.2265	5.23434	-2.03063	0.0611951
1547	Cbr2	-0.226491	6.34219	-1.89099	0.0789303
1548	Dpyd	-0.226442	-0.995251	-0.140325	0.890349
1549	Pld1	0.226287	5.1181	0.933821	0.365802
1550	Fam46c	0.226272	1.19022	0.418741	0.681588
1551	Gm7162	-0.225672	1.06713	-0.74195	0.470055
1552	Klhl31	-0.22566	2.70027	-0.182961	0.857381
1553	Magea8	0.22564	0.0577085	0.62876	0.539359
1554	Ubr4	-0.225582	8.44954	-2.29506	0.0372411
1555	Clic3	-0.225502	0.914814	-0.445349	0.662694
1556	Tbc1d9	0.225137	3.43582	0.743968	0.46887
1557	Igtp	-0.225071	1.82285	-0.865556	0.400934
1558	Pms2	0.225071	3.74154	1.80636	0.0918157
1559	Aspn	-0.224976	2.98199	-0.138782	0.891546
1560	Lix1	0.224804	2.34555	0.312908	0.758839
1561	Vps9d1	-0.224801	4.6097	-1.68516	0.113511
1562	Cacnb2	-0.224611	2.82803	-0.93727	0.364085
1563	Samd4b	-0.224266	-2.27871	-0.0941425	0.926294
1564	Asic1	-0.22424	1.51689	-0.544875	0.594184
1565	Taf1b	0.224206	2.19664	0.639645	0.532455
1566	Tmem95	0.224149	0.0625976	0.681227	0.506543
1567	Rcan2	-0.224136	3.56558	-0.600774	0.557335
1568	Ryr1	-0.224056	6.04279	-0.284603	0.780003
1569	Atxn1	-0.224029	4.91425	-0.899576	0.383153
1570	Neb	-0.223936	4.92885	-0.172601	0.865369
1571	Setdb2	0.223827	2.89841	0.962694	0.3516
1572	Dusp23	-0.223767	0.6324	-0.751265	0.464603
1573	Ift52	-0.223744	5.23883	-1.63598	0.123521
1574	Dixdc1	0.223523	3.83676	1.06169	0.30587
1575	Raph1	-0.223114	6.74152	-0.886935	0.389696
1576	Gm21811	-0.223088	2.39873	-1.67974	0.114579
1577	Duox1	-0.222964	1.26385	-0.508188	0.619022
1578	Pex10	-0.22295	2.81723	-1.34091	0.200732
1579	Sh2d1b1	-0.222768	-1.5848	-0.256211	0.801414
1580	Vmn2r4	-0.222726	0.128672	-0.760471	0.459253
1581	B230217C12Rik	-0.222457	1.4717	-0.967112	0.349462
1582	Plekhg2	-0.222327	5.39486	-1.25213	0.23049
1583	Casp6	0.222289	4.36774	1.8965	0.078151
1584	Areg	0.222202	0.997043	1.075	0.30007
1585	Ptger1	-0.222153	2.31763	-1.07704	0.299188
1586	Ptprm	0.222144	4.22307	1.15772	0.265831
1587	Magi2	-0.222131	1.55984	-0.934907	0.365261
1588	Jmjd7	0.221919	2.51296	1.29092	0.217084
1589	Naip5	-0.221876	0.143512	-0.482078	0.637
1590	Stk36	-0.221791	3.8794	-0.5857	0.56715
1591	Gm13204	0.221743	0.390097	0.810087	0.431083
1592	Dtwd2	-0.221738	1.87553	-0.760102	0.459466
1593	Bloc1s1	0.221555	5.56969	2.71852	0.0163214
1594	Rrad	0.221234	3.12192	0.194947	0.84816
1595	Dcp1b	0.221083	1.88086	0.729956	0.477132
1596	Aim2	-0.220967	3.10465	-0.274548	0.787565
1597	Nefl	0.220948	2.1381	0.514995	0.614376
1598	Kxd1	-0.220795	4.9599	-2.0471	0.0593622
1599	Snrnp35	0.220761	3.21003	2.04689	0.0593854
1600	Hells	0.220759	5.50481	1.18139	0.256604
1601	Efhc1	0.220541	0.921381	0.690654	0.500772
1602	Purg	0.22045	2.98716	1.02184	0.323729
1603	3110009E18Rik	0.220412	1.42426	1.25194	0.230559
1604	Btbd19	-0.220401	4.41648	-1.47972	0.160505
1605	Negr1	0.220396	0.0424019	0.0900223	0.929511
1606	Apold1	0.220211	-0.236229	0.548434	0.591801
1607	Ikzf2	-0.220021	2.74311	-0.55299	0.588758
1608	Sgk3	0.219974	3.3858	0.447329	0.661297
1609	Gfod2	0.219955	4.22548	1.06989	0.302285
1610	Adamtsl2	-0.219921	0.928889	-0.0610785	0.952137
1611	Cytip	0.219846	0.77652	0.225088	0.825076
1612	Iqcb1	0.219569	4.03138	1.42596	0.175212
1613	Qtrtd1	-0.21956	4.16123	-1.56976	0.138193
1614	Sec22a	0.219548	4.04038	2.08831	0.0549958
1615	Pms1	-0.219528	3.14073	-1.12507	0.278975
1616	Upp1	0.219406	1.47953	0.965453	0.350264
1617	Edc3	0.219312	4.96209	2.76836	0.0147859
1618	Inha	0.219301	0.840049	0.51808	0.612275
1619	Prrg2	-0.219269	1.94393	-0.774307	0.451284
1620	Snhg11	-0.219162	2.48096	-0.856367	0.405829
1621	Cd1d1	-0.219141	2.35279	-0.715476	0.485763
1622	Atg4d	-0.219125	2.47883	-1.39723	0.183518
1623	Crybg3	0.219122	1.77428	0.494143	0.628662
1624	Rab20	0.219113	0.75044	0.649738	0.526098
1625	Dapp1	0.218906	-0.297669	0.52931	0.60466
1626	Kat6b	-0.21887	6.11424	-1.09286	0.292412
1627	Arid1b	0.218856	4.75358	1.18476	0.255312
1628	Fzd3	-0.218751	2.80599	-0.575535	0.57382
1629	Rprd2	0.218726	4.54803	0.55021	0.590614
1630	St8sia1	0.218673	0.00921532	0.639928	0.532276
1631	Il2rb	-0.218631	0.291539	-0.280612	0.783002
1632	Zfp369	-0.218474	4.41367	-1.2347	0.236723
1633	Sema7a	0.218421	4.45532	0.837156	0.416192
1634	Unc45b	-0.218261	2.74113	-0.0976758	0.923537
1635	Zmynd10	-0.21796	-0.510949	-0.472468	0.643678
1636	Spag1	-0.217828	2.69573	-1.15245	0.267922
1637	Emilin2	0.217417	2.29306	0.363514	0.721505
1638	Pard6b	0.217396	0.675543	0.525638	0.607145
1639	Lsmd1	0.217378	4.82106	2.62197	0.0197468
1640	Thap4	0.21732	3.76307	1.20654	0.24707
1641	Klhl8	0.217	3.52996	0.893698	0.386186
1642	Sgcg	-0.216919	4.05194	-0.189055	0.85269
1643	Spata13	-0.216784	3.89835	-0.485757	0.634453
1644	Zfp60	-0.216726	4.60353	-2.12706	0.0511627
1645	Akr1c12	-0.216646	0.837948	-0.193414	0.849338
1646	Nek7	-0.216468	5.41972	-1.95892	0.0697919
1647	Setd1a	-0.216351	6.10381	-1.2565	0.228951
1648	Ryr3	0.216345	5.0272	0.285557	0.779286
1649	Srl	-0.216332	5.93821	-0.364214	0.720994
1650	2510002D24Rik	-0.216067	2.68318	-0.630338	0.538355
1651	Gimap9	0.215899	0.688121	0.28646	0.778608
1652	Tbc1d7	-0.215687	2.34845	-0.979159	0.343677
1653	Tgfb1i1	-0.215667	5.57624	-1.30258	0.213179
1654	Zfp329	-0.215615	4.94469	-1.87506	0.0812242
1655	Cdkn1c	0.215491	-1.03914	0.252268	0.804402
1656	Rpp40	-0.215339	2.92556	-0.980378	0.343095
1657	Kcnj2	-0.215239	4.23034	-0.195796	0.847508
1658	Fopnl	0.215193	5.09646	1.26285	0.226724
1659	Scn1b	0.215182	2.02805	0.633698	0.536221
1660	Rbm24	-0.215127	3.41907	-0.127661	0.900184
1661	Cpeb1	0.215125	4.06176	0.52865	0.605107
1662	9130023H24Rik	-0.214841	3.11575	-1.8026	0.0924278
1663	Ccdc24	0.214835	0.33223	0.384473	0.70625
1664	Cnih2	0.214776	0.288664	0.670721	0.51302
1665	Col10a1	-0.214767	-0.949179	-0.252282	0.804391
1666	Dus4l	0.214672	2.83413	1.08364	0.296348
1667	Col17a1	-0.214663	0.726454	-0.516652	0.613248
1668	A630033H20Rik	-0.214593	3.62646	-0.826547	0.421987
1669	Acrbp	-0.214429	1.68857	-0.972141	0.347038
1670	Rnf38	-0.214408	5.83991	-2.64813	0.0187554
1671	Vps37d	-0.214355	1.93145	-1.24633	0.232551
1672	Pam16	0.214333	4.18365	1.74348	0.102567
1673	Nr2f1	-0.21415	4.10115	-0.322211	0.751926
1674	Gm16314	0.214139	0.997031	0.871337	0.397874
1675	Pigb	-0.214062	4.33136	-1.99842	0.0649293
1676	Gtf3c4	-0.214049	6.4027	-1.5387	0.145573
1677	Zfp658	-0.213944	1.93932	-0.643661	0.52992
1678	Decr2	-0.21389	4.12343	-0.704174	0.492563
1679	Ppargc1a	0.21387	5.03797	0.150422	0.88252
1680	Madd	-0.213853	5.65766	-1.97008	0.0683853
1681	Ccdc60	0.213845	0.470663	0.576168	0.573403
1682	Hdac9	-0.213799	1.80442	-0.446966	0.661553
1683	3110007F17Rik	-0.213733	1.40531	-0.366286	0.719481
1684	Syp	0.213691	0.215972	0.815532	0.428061
1685	Zfp488	-0.213632	0.99784	-1.17864	0.257663
1686	Xaf1	0.213603	2.70713	0.482406	0.636773
1687	1700003F12Rik	0.213569	2.1952	0.51244	0.616118
1688	Neurl3	-0.213473	0.992783	-0.958016	0.353875
1689	Preb	-0.213419	5.0635	-1.17212	0.260189
1690	4933408B17Rik	-0.213115	-0.502135	-0.404343	0.691906
1691	Eml2	0.21305	4.84251	1.27102	0.223883
1692	Zc3h11a	0.213039	6.35097	1.21379	0.244372
1693	Fmo1	-0.213009	2.98692	-0.360497	0.723712
1694	Ckmt1	-0.212974	-0.518129	-0.12282	0.903949
1695	Acsf3	0.212971	1.56555	0.301954	0.767007
1696	Ndfip1	0.212746	3.62763	1.1705	0.260821
1697	Ercc8	-0.212738	2.82027	-1.24754	0.232121
1698	Ak4	-0.212647	3.23362	-0.39285	0.700188
1699	Dyrk3	0.21253	2.18401	1.3505	0.197712
1700	Dmpk	-0.212443	7.67414	-1.00819	0.330016
1701	Plekha1	-0.212339	5.50363	-1.29783	0.214762
1702	Sugp2	0.212325	4.83764	1.30902	0.211046
1703	Shmt2	0.212299	6.5844	2.02263	0.062104
1704	Amy1	-0.212296	0.785487	-0.262936	0.796327
1705	Nr6a1	-0.212135	3.97808	-1.01468	0.327016
1706	Rdm1	-0.211991	3.15971	-0.91517	0.375183
1707	Car2	-0.211831	4.04675	-1.24662	0.232448
1708	Tgfb2	-0.211699	4.59391	-0.718617	0.483882
1709	Etv4	0.211507	3.48045	0.973206	0.346527
1710	Clmn	-0.211283	0.445549	-0.415036	0.684237
1711	Sfi1	-0.211235	5.40484	-1.35811	0.195341
1712	Myl4	-0.211218	5.50637	-0.16746	0.869338
1713	Exo1	0.21119	2.1995	0.952833	0.356406
1714	Agtrap	-0.211104	5.31908	-1.09364	0.292081
1715	Pgap1	-0.2111	4.11589	-0.928777	0.368323
1716	Isca2	0.210936	3.37734	1.59667	0.132061
1717	Dock9	-0.210657	4.72235	-1.03949	0.315727
1718	Gm12895	0.210653	3.79879	1.19986	0.249574
1719	Gm12896	0.210653	3.79879	1.19986	0.249574
1720	9930104L06Rik	0.210589	3.30424	1.26909	0.224551
1721	Trmt10a	0.210357	4.13946	1.47807	0.160942
1722	Tspan12	-0.210275	5.57239	-0.920663	0.372403
1723	Dhrs7c	-0.210185	-1.24404	-0.0457724	0.964121
1724	Rab3a	0.210168	3.74383	0.805635	0.433564
1725	Pdk4	-0.21016	5.7879	-0.787638	0.443689
1726	Spata2l	0.21013	1.4283	1.1784	0.257756
1727	Dnase1l2	0.210078	0.49277	0.582716	0.569103
1728	Numb	0.210026	5.09097	1.4885	0.158203
1729	Nsmf	-0.209746	5.96352	-1.33861	0.201463
1730	Cacng7	0.209307	0.554426	0.508531	0.618788
1731	Ccbl2	-0.209	1.45604	-0.489523	0.631849
1732	Abhd15	-0.208951	-0.0120826	-0.38665	0.704672
1733	Taf3	0.208927	4.49234	1.39786	0.183332
1734	Wtip	0.208895	1.51699	0.20418	0.841072
1735	Lrig2	-0.208876	5.05309	-1.76552	0.0986772
1736	Zfp1	-0.208843	3.08413	-0.846443	0.411161
1737	Nr1h5	0.208818	-0.705211	0.278049	0.78493
1738	BC025920	-0.208698	1.48352	-1.18123	0.256665
1739	Ramp2	0.208659	2.11339	0.228855	0.822202
1740	Tmem41a	-0.208448	3.5501	-1.14762	0.269848
1741	Cd27	0.208438	0.116004	0.564501	0.581106
1742	Pla2r1	-0.208219	5.67347	-0.601715	0.556725
1743	Zhx2	0.208078	4.79988	0.623916	0.542447
1744	Stk11ip	-0.208039	5.49853	-1.15956	0.265106
1745	Polr1e	0.208011	3.53302	1.4324	0.173392
1746	Aipl1	-0.207899	-0.245844	-0.647961	0.527214
1747	Mvb12b	0.207584	5.53806	1.47722	0.161165
1748	Mmp16	-0.207575	1.17058	-0.165874	0.870564
1749	Gm21985	0.207536	0.939023	0.274738	0.787423
1750	Arhgap29	-0.207511	3.67202	-0.612486	0.549773
1751	Rpl10-ps6	-0.207229	-0.167956	-0.476066	0.641174
1752	Mterfd1	0.20713	4.9138	1.44115	0.170948
1753	Nrbp2	-0.207024	2.10189	-0.219084	0.829662
1754	Nudt16	0.206961	2.62335	1.31452	0.209238
1755	Foxc2	0.20691	3.42165	1.26606	0.225603
1756	Gm5540	-0.206879	0.0969414	-0.595402	0.560822
1757	Nqo1	0.20681	4.62355	0.804489	0.434205
1758	Slc39a8	-0.206799	1.85696	-0.891411	0.387371
1759	Brd9	-0.206765	4.63979	-1.69925	0.110778
1760	Dffa	-0.206671	4.60727	-1.82915	0.0881731
1761	Chid1	-0.206452	5.15009	-2.21382	0.043459
1762	Psd4	0.206355	-0.411912	0.143401	0.887963
1763	Styk1	0.206316	1.90737	0.666113	0.515876
1764	Fuca1	-0.206284	5.7724	-0.979408	0.343558
1765	Thsd4	0.206271	3.23393	0.468071	0.646745
1766	Col8a2	0.206169	3.08542	0.212006	0.835076
1767	Usp49	-0.206043	4.80626	-1.02508	0.322251
1768	Mycl	-0.205963	3.57644	-0.40749	0.689645
1769	Acta2	-0.205896	9.07319	-0.337169	0.740857
1770	Ankrd55	0.205891	0.565826	0.848821	0.409879
1771	2510049J12Rik	0.205738	-0.485044	0.469405	0.645813
1772	Gpr97	-0.205475	1.57015	-0.659211	0.52017
1773	Zfp418	-0.205349	1.60846	-0.983541	0.341589
1774	Gm7879	0.205344	-0.72642	0.566566	0.579739
1775	Adamts5	-0.205188	5.43501	-0.204548	0.84079
1776	Nme1	0.205094	5.39337	1.1802	0.257061
1777	Tmem220	0.204979	2.1796	0.769802	0.453869
1778	Tefm	0.204949	3.42741	1.62926	0.124945
1779	Ppp1r3e	0.20485	-0.634009	0.373343	0.714336
1780	Spon1	0.20479	0.0336225	0.432832	0.671554
1781	Bub1	0.20475	3.22727	0.66697	0.515344
1782	Kti12	0.204594	4.47206	1.69654	0.1113
1783	Apol7a	-0.20459	0.527545	-0.424242	0.677663
1784	Nlrp10	0.204164	-0.308233	0.34339	0.736271
1785	Zscan2	-0.204094	2.09779	-0.792706	0.440823
1786	Zfp668	0.203722	4.09898	1.45482	0.167184
1787	Inpp5j	0.203695	2.85157	0.619383	0.545346
1788	Aaed1	-0.203646	1.89126	-0.809639	0.431333
1789	Htr2b	0.203557	0.197983	0.190836	0.85132
1790	Unc13a	-0.203548	3.66892	-0.681817	0.506181
1791	Hspb2	0.203545	3.14098	0.252212	0.804444
1792	Tnnt3	-0.203418	5.97644	-0.210405	0.836301
1793	Sult6b1	-0.203377	0.464544	-0.606055	0.553918
1794	Dgcr8	-0.203355	5.68602	-1.27525	0.222426
1795	Txlnb	-0.20322	2.88131	-0.132345	0.896544
1796	Srd5a1	-0.203215	1.87464	-0.875003	0.395942
1797	Relt	-0.203183	2.08003	-0.44912	0.660035
1798	Terf1	-0.203141	3.22033	-1.0303	0.319875
1799	Kcnj12	-0.203135	-0.816602	-0.269362	0.791475
1800	Gm5662	-0.202986	1.71584	-0.628791	0.539339
1801	Zfp128	-0.202834	2.44925	-1.14783	0.269765
1802	Ifit3	-0.202819	3.28048	-0.41644	0.683232
1803	Magohb	0.202722	3.78327	1.77359	0.0972871
1804	Park2	0.202637	-0.446725	0.357695	0.725763
1805	Prdm10	-0.202614	1.83255	-0.893287	0.386399
1806	9930013L23Rik	-0.202448	4.6372	-0.580224	0.570738
1807	Zdhhc21	-0.202301	6.17221	-1.4755	0.161622
1808	Als2cl	-0.202282	4.20675	-0.285717	0.779166
1809	Ddx59	0.20227	3.49501	1.82111	0.0894428
1810	Lmbrd2	0.202266	-0.681722	0.180064	0.859614
1811	D630023F18Rik	0.202122	-0.37596	0.189126	0.852636
1812	1190005I06Rik	-0.202047	0.57092	-0.590681	0.563896
1813	Bdh2	0.201832	2.70626	0.847186	0.41076
1814	Gm773	-0.201546	3.58063	-0.778689	0.448779
1815	Plekhg5	-0.201298	5.54104	-0.653959	0.523452
1816	Zfp141	0.201274	3.48098	1.31942	0.207638
1817	Ccdc109b	0.201264	5.01245	1.00882	0.329724
1818	Stac3	-0.201185	3.25302	-0.232252	0.819613
1819	Metrn	0.201118	3.74922	1.04533	0.313113
1820	Aif1l	-0.201047	6.48178	-0.433181	0.671306
1821	Suv420h2	-0.200775	4.4221	-1.2789	0.221172
1822	Gmip	-0.200622	4.79747	-1.28857	0.217879
1823	Arhgap12	-0.200526	5.52833	-2.50469	0.0248461
1824	Hist1h1d	0.200525	0.319569	0.469881	0.645481
1825	Nkx2-5	0.200524	1.60437	0.304173	0.76535
1826	Azi1	0.200523	4.49132	1.51847	0.150557
1827	1110032A03Rik	0.20039	3.05306	1.49522	0.156461
1828	Tdp1	0.200278	3.84321	1.0557	0.308509
1829	Gm17709	0.199966	-0.443627	0.638963	0.532886
1830	Eml5	0.199889	2.17856	0.666111	0.515877
1831	Pdgfrb	-0.199885	7.4714	-0.276158	0.786353
1832	Dlgap5	0.199807	4.51052	1.33109	0.203866
1833	Ap4m1	-0.199729	5.0827	-1.71236	0.108286
1834	Mre11a	0.199717	5.35662	2.28059	0.0382832
1835	Polg	-0.199611	6.21565	-1.59658	0.13208
1836	Slc16a11	0.199537	2.37567	0.261417	0.797475
1837	Mtbp	0.199488	4.60244	1.31485	0.209128
1838	Pappa	0.199445	2.90498	0.450153	0.659307
1839	Crocc	-0.199311	4.21402	-1.03486	0.317811
1840	Klhl3	0.199261	-0.157199	0.652053	0.524646
1841	Pcnx	-0.199236	4.7738	-1.01593	0.326441
1842	Mroh2a	-0.199173	2.6213	-0.677671	0.50873
1843	Ankrd13d	-0.199149	2.30016	-0.890911	0.38763
1844	2410004P03Rik	-0.199016	0.490617	-0.673313	0.511418
1845	Nacad	0.199002	2.17152	0.433083	0.671375
1846	Radil	-0.198889	3.32503	-1.73007	0.104997
1847	Syne1	-0.198741	4.74312	-0.743717	0.469018
1848	Gabbr1	-0.198692	6.33403	-0.981814	0.342411
1849	2810474O19Rik	-0.198485	7.06843	-1.30985	0.210772
1850	Sh3bgr	-0.198424	3.58327	-0.305707	0.764206
1851	Eefsec	0.198152	3.58158	1.98037	0.0671108
1852	Cklf	0.19809	2.48801	1.02499	0.322288
1853	Fgfbp3	-0.197897	1.38104	-0.264271	0.795318
1854	Tma7	0.197796	4.0309	2.06311	0.0576295
1855	Coa4	0.197729	2.45992	1.02541	0.322099
1856	Lmcd1	0.197661	1.05339	0.118786	0.907087
1857	Sesn2	0.19752	4.72368	1.0329	0.3187
1858	Ssbp4	-0.197497	4.54612	-0.899485	0.383199
1859	Zscan25	-0.197474	3.82312	-1.61662	0.127665
1860	Ppm1e	0.197433	4.08438	0.772613	0.452255
1861	Lama1	0.197413	0.562437	0.144922	0.886782
1862	Gm5077	-0.197378	2.27267	-0.210846	0.835964
1863	Pprc1	-0.197244	6.10787	-1.09522	0.291412
1864	Bglap3	-0.197176	2.09711	-1.02023	0.324465
1865	Cenph	0.197044	2.72305	1.12653	0.278376
1866	Lctl	-0.196912	0.953274	-0.385809	0.705281
1867	Slc22a18	0.196895	0.0844639	0.381065	0.708722
1868	Apobr	0.196888	1.59773	0.576283	0.573328
1869	Limd2	0.196814	4.74132	1.56033	0.140399
1870	Peli3	-0.196658	3.1519	-0.649899	0.525997
1871	Depdc1b	0.196605	1.59912	0.777037	0.449722
1872	Zfp94	0.196552	2.50499	0.921045	0.372211
1873	Jag1	-0.196504	4.0756	-0.911247	0.377177
1874	Alcam	-0.196386	5.89383	-0.249964	0.806148
1875	Fabp4	-0.196214	-0.0903302	-0.226798	0.823771
1876	Nfe2	-0.196188	-0.659627	-0.579996	0.570888
1877	Mid2	0.196177	5.27632	1.52278	0.149482
1878	Sprr1a	0.195921	3.01809	0.54083	0.596898
1879	Plekhg4	-0.195667	2.8351	-0.501381	0.623685
1880	Pcgf5	0.195651	3.4625	1.06744	0.303352
1881	Mto1	-0.195549	4.08067	-1.64728	0.121156
1882	Grhpr	0.195494	4.55941	1.84293	0.0860339
1883	Itpripl1	0.195409	0.461008	0.402599	0.69316
1884	Ncald	-0.195347	1.53699	-0.319614	0.753854
1885	Cyp27a1	0.195343	-0.865317	0.218489	0.830116
1886	Hoxa1	-0.195327	0.533085	-0.80171	0.43576
1887	Gm6166	0.195277	3.37685	1.25607	0.229101
1888	Ctsh	0.19526	1.7421	0.265659	0.79427
1889	Itgb3bp	0.195147	3.21719	1.52908	0.147926
1890	Kctd18	-0.195005	4.48338	-1.58967	0.133634
1891	Samd14	-0.194989	5.29235	-1.62505	0.125846
1892	Dnm3	-0.194948	2.23982	-0.39524	0.698463
1893	Zfp937	-0.194815	2.72702	-1.19119	0.252857
1894	Creld1	0.194685	5.64104	0.947524	0.359013
1895	Lphn3	-0.194636	6.33801	-1.21939	0.242307
1896	Tfap2a	-0.194623	1.70339	-0.544579	0.594382
1897	Gm21992	-0.194619	2.58066	-0.538152	0.598698
1898	Bcdin3d	0.194413	2.61437	0.963856	0.351037
1899	C1d	-0.194368	5.45895	-1.93759	0.0725527
1900	Ppp1r7	0.19435	5.5594	1.54132	0.144937
1901	Zfp40	-0.194234	3.68338	-1.06121	0.306083
1902	Rmi1	0.193834	3.18812	1.1095	0.285411
1903	Dusp14	0.193774	4.22	1.53707	0.145969
1904	Tnfsf13	-0.193744	1.8797	-0.329425	0.74658
1905	Vmn2r6	-0.193744	2.61194	-0.910187	0.377718
1906	Lcp1	-0.193736	-0.299246	-0.269046	0.791713
1907	BC100451	-0.193733	0.411819	-0.604535	0.5549
1908	Akap12	0.193605	4.03533	0.884077	0.391186
1909	Fbxw17	-0.193569	4.29241	-1.45972	0.165851
1910	Drp2	-0.193374	5.41243	-0.517696	0.612537
1911	Tmem74	0.193333	0.560586	0.364795	0.72057
1912	Kdm2b	-0.193262	5.07021	-1.49215	0.157257
1913	Id3	-0.193162	5.01193	-0.357081	0.726213
1914	Zfp784	-0.193147	1.86359	-0.857172	0.405399
1915	Myo1h	-0.193036	0.265271	-0.404777	0.691594
1916	L1cam	0.192953	4.36191	0.56527	0.580597
1917	Tmem216	-0.192905	3.21328	-1.26828	0.224833
1918	Kif20b	-0.192891	4.23261	-1.03814	0.316334
1919	Mgat4a	0.192835	1.36183	0.57695	0.572889
1920	Ovgp1	0.192777	1.1574	0.785604	0.444842
1921	Gm11879	-0.19269	0.365431	-0.753346	0.46339
1922	Calcb	-0.19265	-0.593402	-0.428899	0.674348
1923	Slc6a19	0.192551	-1.25309	0.154498	0.879363
1924	Evi2b	-0.192319	-0.0864332	-0.514461	0.61474
1925	Rnf32	-0.192273	0.431182	-0.335033	0.742434
1926	Noxo1	-0.192235	1.24639	-0.534218	0.601347
1927	Man1a	-0.192199	5.87978	-0.329893	0.746234
1928	Dact3	-0.192197	2.59537	-0.59878	0.558628
1929	Muc13	-0.192011	0.556187	-0.432525	0.671772
1930	Pcca	-0.191991	5.12291	-1.37713	0.189517
1931	BC003331	-0.191774	5.99961	-2.13412	0.0504908
1932	Slc4a8	-0.191659	5.28329	-1.21359	0.244448
1933	Entpd2	0.191397	0.22558	0.183192	0.857203
1934	Ggct	0.19138	2.04095	0.712592	0.487493
1935	Dlk2	-0.191331	0.956048	-0.345042	0.735054
1936	Zfp354c	0.191284	3.97849	0.520957	0.61032
1937	Fam102a	0.191269	4.37902	0.576972	0.572875
1938	Hist2h3c1	0.191143	2.4882	0.386752	0.704599
1939	Mrps26	0.191122	5.28074	2.83363	0.0129867
1940	Dnajc28	-0.191078	3.26772	-1.26517	0.225915
1941	Chek1	0.191072	3.03665	0.819512	0.425859
1942	Mutyh	0.191066	1.56359	0.683053	0.505422
1943	Knop1	0.190913	6.00084	1.38656	0.186683
1944	Rfx5	0.190907	4.68156	2.50419	0.0248701
1945	Ch25h	-0.190696	-1.26464	-0.127426	0.900367
1946	Hhip	-0.190679	2.72531	-0.684129	0.504763
1947	Mapk8ip3	-0.190675	7.27338	-1.68444	0.113654
1948	Ccdc36	0.190608	-0.445929	0.485153	0.63487
1949	Acox3	0.190571	5.64226	1.21456	0.244089
1950	Cdt1	0.190313	3.92882	1.166	0.262578
1951	Fam117a	-0.190176	4.65568	-1.6593	0.118684
1952	Pxmp4	-0.189977	4.14862	-2.1855	0.0458464
1953	Lhpp	0.18991	0.300876	0.419985	0.6807
1954	G0s2	0.189818	2.39131	0.403828	0.692277
1955	Hddc2	0.189747	3.83633	1.28507	0.219067
1956	Exph5	0.189698	-0.172114	0.246018	0.809143
1957	Gm16574	-0.18956	0.789283	-0.747708	0.46668
1958	Atpaf1	0.189392	3.58264	1.03253	0.318866
1959	Etv5	0.189391	4.22796	0.970342	0.347904
1960	Nol7	0.189247	4.10602	1.12386	0.27947
1961	Slc25a36	-0.189207	6.54639	-1.99184	0.0657173
1962	Arpp19	0.189013	6.40295	2.56971	0.0218806
1963	Vmn2r86	-0.188755	0.705824	-0.713733	0.486807
1964	Gm14443	-0.188716	2.65942	-0.591525	0.563347
1965	Anks6	0.188574	2.42971	0.421945	0.679301
1966	Gm20459	-0.188435	5.63267	-1.35977	0.194828
1967	Casp8	-0.188406	4.44432	-1.53614	0.146196
1968	Zc3h7a	-0.188384	6.8265	-1.21551	0.243736
1969	Akap9	-0.188366	6.75827	-1.62234	0.126429
1970	Zswim1	0.188131	3.61639	1.54252	0.144647
1971	Il13ra2	0.187935	-0.0609906	0.236614	0.816291
1972	Rps21	0.187872	8.59196	1.05066	0.310738
1973	Slc9a8	0.187861	5.67667	2.03061	0.0611975
1974	Atoh8	-0.187766	2.69428	-0.391979	0.700817
1975	Tead4	-0.187709	4.81849	-0.420986	0.679985
1976	Serpine2	0.187696	3.15923	0.28149	0.782342
1977	Comtd1	-0.187687	4.77082	-0.450146	0.659312
1978	Uggt2	-0.187559	5.63145	-1.98359	0.0667168
1979	Serpinb9	-0.187509	5.11865	-1.02371	0.322874
1980	Ddx51	-0.187405	5.47376	-1.24463	0.233156
1981	Pcdhb21	-0.18728	3.10518	-0.418389	0.681839
1982	Hspb3	-0.187196	-2.08568	-0.115279	0.909817
1983	Fuom	0.187139	1.48958	0.522754	0.6091
1984	Tmem169	0.187101	1.35981	0.479533	0.638766
1985	Coasy	0.18699	5.24539	1.73296	0.10447
1986	Focad	0.186881	5.75035	1.03091	0.319599
1987	Cfh	-0.186824	4.71721	-0.102575	0.919716
1988	Hmga1-rs1	0.186759	6.68454	0.931796	0.366812
1989	Dgkz	-0.186612	6.1071	-2.03441	0.0607695
1990	Zkscan5	-0.186349	4.30662	-1.31655	0.208573
1991	Srpk2	-0.186338	5.90706	-1.54661	0.143662
1992	Megf9	-0.186333	5.59804	-0.754721	0.46259
1993	Nckap5	-0.186326	-0.908981	-0.20614	0.839569
1994	Caps2	-0.186324	0.452028	-0.593542	0.562033
1995	Jph2	-0.186088	6.75271	-0.365351	0.720164
1996	Doc2g	0.186087	0.270977	0.411041	0.687098
1997	Wdr73	0.18608	4.28392	1.13748	0.273925
1998	Hp	-0.186073	-0.195247	-0.0755404	0.940825
[truncated: 10,505 more rows]
