# Supplementary material for: PARP1 mediated PARylation contributes to myogenic progression and glucocorticoid transcriptional response
Source: Cell Death Discov. 2023 Apr 22;9:133. doi: 10.1038/s41420-023-01420-2 (PMC10121420; doi:10.1038/s41420-023-01420-2)
Supplement: Supplementary file 4 — Supplementary table 2 [file 41420_2023_1420_MOESM4_ESM.xlsx]

## Sheet: PJ34_C2C12_
	Day 1	Day 1	Day 2	Day 2	Day 3	Day 3	Day 4	Day 4	Day 5	Day 5	Day 6	Day 6
Protein_ID	Fold Change	-LOG(pValue)	Fold Change	-LOG(pValue)	Fold Change	-LOG(pValue)	Fold Change	-LOG(pValue)	Fold Change	-LOG(pValue)	Fold Change	-LOG(pValue)
CREG1	5.95308	17.8031	0.348143	1.89995	0.484324	2.4948	0.0767952	0.228473	0.557017	2.15687	-0.812328	0.609937
PUM1	1.07553	13.6946	1.81213	2.46611	0.378066	0.741893	1.48827	2.1511	-0.53416	0.428677	-0.943247	0.995612
CYRIB	0.38444	13.6019	0.0666484	0.62465	-0.190186	1.88834	0.0462087	1.0404	-0.0753154	1.41158	0.0249846	0.204798
CYBC1	-1.4361	12.5072	0.272388	5.31083	0.299072	2.93552	0.997269	5.20687	0.635812	5.44292	0.876375	4.62471
CD34	3.40045	11.1815	0.13683	0.0874003	0.198542	0.150141	0.598339	0.587562	0.852308	0.456878	1.12699	1.24665
F120A	0.219968	11.0988	-0.0586033	0.904232	-0.028694	0.79243	-0.0615068	1.52098	-0.0484849	1.12393	-0.165341	4.82767
GET4	-1.28515	11.0357	0.0355211	0.321667	-0.162608	0.445711	0.0628996	0.446068	0.119743	0.326285	0.388135	2.5853
BZW1	0.240254	10.9014	-0.23088	6.56845	-0.0660306	1.26945	0.0132803	0.214078	-0.127978	1.60237	-0.202088	1.21237
LMF2	-0.303889	10.6015	0.0125633	0.0420629	0.0201399	0.318363	-0.0337835	0.90786	0.00657997	0.111904	0.387557	1.32053
CBR2	-0.83706	10.5446	-0.695572	2.90187	-0.505103	2.36501	-0.61818	2.7519	-0.43734	1.41347	-0.413399	1.80746
CLIC1	0.342482	10.3795	0.0167613	0.309972	-0.0935353	0.998201	-0.0246697	0.395166	-0.207614	2.38245	-0.347941	4.5421
ARF4	-0.267561	10.2623	-0.232743	2.59087	-0.254855	2.86579	-0.34285	3.09282	-0.255009	3.11557	-0.341472	3.87537
PDIA3	-0.204943	10.2294	-0.168824	2.17735	-0.276607	5.70001	-0.055344	0.633929	-0.0372315	0.262551	-0.0885095	4.36103
STRAP	0.285082	10.1963	-0.0147385	0.206727	-0.173868	2.4437	-0.228688	5.3625	-0.112014	2.71032	-0.343467	5.24797
ILK	-0.313397	9.73595	-0.147488	3.89729	0.012379	0.336682	-0.0965924	1.04602	0.312973	4.12222	0.0542664	0.499477
ETFA	0.253141	9.65945	0.155246	3.57889	0.227403	4.40754	0.307517	7.7972	0.379603	2.96541	0.433236	3.29201
ARHG2	-0.23747	9.55173	-0.137746	2.02975	-0.166406	2.43026	-0.0293768	0.260876	-0.118486	0.963418	-0.291461	2.80847
MA2B2	1.39317	9.52936	-0.146078	0.717026	-0.000702612	0.00171075	-0.171421	2.29516	0.149661	0.451563	0.561091	2.65322
PDIA4	-0.106199	9.52243	-0.146182	4.61299	-0.139887	2.48935	-0.12013	1.46846	-0.107552	2.10394	-0.0668927	0.954914
PPCE	0.262543	9.45225	-0.030527	0.754342	0.0946526	1.2146	0.0275845	0.590689	0.119872	1.16737	-0.0521522	0.426255
RLA1	0.538883	9.45007	-0.681457	6.81747	-0.484932	5.43325	-0.36441	2.40238	-0.531334	3.48924	-0.848983	4.73613
UBP5	0.283469	9.39845	0.0783533	1.92471	0.12679	2.34948	-0.293538	1.27679	-0.594065	7.44491	-0.477157	1.60094
NFIC	-1.03974	9.36536	-0.321741	2.6028	-0.249927	0.525652	-0.828194	4.03445	0.0176314	0.0484494	-0.746393	1.38673
GOGA5	1.01978	9.36313	-0.173358	0.633058	0.168488	2.817	-0.054188	0.249405	0.38489	4.77046	0.227413	3.26447
PDCL3	0.331709	9.17974	-0.171801	2.22722	-0.39422	4.87858	-0.257841	1.16903	-0.277219	0.725614	-0.372576	5.48437
HPRT	0.455717	9.15611	0.209701	2.36609	-0.181815	1.48246	0.126607	1.91403	-0.240117	2.25144	-0.424955	2.98724
UB2L3	0.401338	9.03602	-0.00629611	0.0758541	-0.0753943	0.622841	-0.372776	4.0199	-0.211038	2.47046	-0.531738	3.03609
TPA	1.83052	8.97563	-1.10708	2.7524	-0.175006	0.763698	0.255547	3.17152	0.245798	1.12329	0.489121	1.39541
GALNS	-1.7731	8.95963	0.68514	0.498258	-0.64872	2.32317	0.224309	1.43219	-0.122391	0.17255	0.829498	1.59077
SRSF2	-0.496864	8.85089	-0.0565706	0.56961	0.180236	3.209	0.129937	3.96183	0.125161	7.52394	0.336735	2.24512
ERMP1	-2.33035	8.72664	1.62844	1.62744	0.580892	0.813541	2.89055	15.3193	0.313781	0.186908	2.72979	13.3342
NCOA5	-0.79112	8.69944	0.295457	2.12665	0.0374483	0.255368	-0.824024	1.30917	0.353898	1.00208	0.698275	4.59592
PUR4	0.294104	8.25933	0.10774	5.99247	0.0912128	1.21104	0.0404685	0.655633	0.141765	1.42606	0.0169488	0.0842525
ZO2	-2.32133	8.19362	0.0296794	0.139942	-0.275756	2.59412	-0.0390457	0.176298	2.41768	3.25669	-0.148114	0.605081
STIM2	-2.37041	8.13993	-0.0423413	0.437548	-0.0902066	0.695367	-0.043351	0.198342	-0.548318	2.94279	0.209358	0.568844
PAK1	-0.583404	8.13931	0.0806651	0.501415	0.546008	7.30989	0.299124	1.92745	0.781382	5.55313	0.0373472	0.149257
CD82	-0.611216	8.03098	-0.115196	0.534099	0.00297011	0.0179767	-0.0132803	0.0585215	0.189853	1.43457	0.578898	5.19088
LAMB1	0.731198	8.02262	0.0416135	0.190935	-0.0788597	0.34071	0.150508	0.814594	-0.249548	1.25003	0.0305889	0.15004
RER1	-0.570226	7.97361	-0.139801	0.321047	0.282194	2.66167	0.157333	1.36054	0.340721	5.61636	0.280632	5.56791
VPS39	1.04894	7.92842	0.00830842	0.00565548	-0.345702	1.42114	1.17832	2.89542	-2.289	3.13178	0.575261	3.51613
CTCF	-1.26841	7.80416	0.0252937	0.0512535	0.805017	7.65169	0.226788	1.61186	0.610143	1.5228	-0.205566	0.75999
NONO	-0.626803	7.75301	-0.0528985	0.415636	0.103789	1.02363	-0.127428	2.25319	0.0978454	1.20793	0.148034	5.25547
PK3C3	-1.11471	7.67161	0.379276	2.86714	0.0985347	0.247201	0.689537	3.11608	1.32471	1.21914	0.219314	0.460086
RMD3	1.3844	7.61285	0.105368	0.211935	0.346615	0.537912	0.370307	0.755839	0.80572	1.4201	-0.0694857	0.101058
RS7	0.284465	7.59016	-0.0653994	1.45532	-0.196876	6.31864	-0.31609	5.67068	-0.23634	3.11747	-0.56644	9.25851
6PGL	0.385083	7.47651	-0.0371228	0.0894134	-0.0332299	0.556842	-0.14912	0.927537	0.0469953	1.24877	-0.540083	2.49699
CYBP	0.342464	7.34254	0.202896	2.98644	-0.151663	0.594356	-0.552951	5.00772	-0.0937201	0.202014	-0.230469	0.698553
GAR1	0.336261	7.24446	-0.141897	1.23846	0.0456226	0.188921	-0.312192	2.45102	-0.519562	2.52871	-0.183895	3.02494
TITIN	0.652517	7.18123	0.205313	1.0906	0.0926896	0.525694	-0.818188	5.09462	-0.90334	3.63649	-1.19271	3.23904
PSA2	0.308949	7.11533	0.0254956	0.475208	0.126475	1.18468	-0.0738025	1.24521	-0.113769	1.4574	-0.206859	1.60217
SYMPK	-0.760267	7.10425	0.0476039	1.08138	0.0060813	0.0737744	0.201619	3.39515	-0.0928624	1.96317	0.173781	1.65978
AHSA1	0.347416	7.10029	-0.0741174	2.02472	0.0129282	0.0987339	-0.0514012	0.312156	-0.15202	1.07507	-0.276797	1.46604
FKB10	-0.291457	7.09384	-0.298823	3.7582	-0.248071	2.63753	-0.273033	2.84317	-0.151276	1.32912	-0.348991	2.04336
NH2L1	0.177139	7.09145	0.0116962	0.0992827	0.0903012	0.815846	0.0405176	0.774919	-0.109512	1.81543	-0.0495437	0.866247
MARE1	0.307648	7.08772	-0.149929	1.71656	-0.0215287	0.191955	-0.219699	3.41555	0.0696372	0.295681	-0.684734	4.65882
TBA4A	0.325978	7.08684	0.0665629	0.559782	-0.0748587	0.602757	-0.103749	0.634351	-0.052589	0.872224	-0.428062	3.93726
PRIO	-0.689335	6.99524	0.161103	1.56495	0.0167283	0.218036	-0.00761834	0.0926743	0.406517	2.18438	0.332262	7.95964
TPM3	-0.541264	6.98911	-0.0767345	0.389283	-0.065664	0.444299	0.167348	0.870349	0.178457	1.56268	0.46513	1.39134
XPP1	0.413415	6.98654	0.0954106	2.0273	0.133196	4.44123	0.193395	2.72244	0.233136	1.69043	0.112494	1.0657
MCUB	-0.755834	6.96108	-0.00625771	0.0209147	0.185559	1.41893	-0.0113099	0.0496398	0.550477	3.8003	0.0508784	0.176899
CO1A2	-0.55847	6.85254	-0.548521	7.23912	-0.62319	4.73339	-0.633648	4.00412	-0.735828	3.50764	-0.774736	6.44667
PESC	0.283339	6.83584	0.019488	0.0757823	-0.66291	3.48211	-0.123168	0.38284	-0.101747	1.77432	-0.612255	1.36563
RTN3	-0.480732	6.82488	-0.125292	1.27593	-0.102598	1.45272	-0.0506405	0.449904	-0.153303	1.75768	0.28554	1.76719
EM55	0.166863	6.78617	0.219762	4.87703	0.389981	9.59621	0.235858	2.40861	0.276419	3.36381	0.261642	2.57771
COPB2	0.233473	6.76934	0.0177253	0.13192	-0.085524	0.372341	-0.0612899	1.37011	-0.66888	9.12753	-0.220196	1.26826
CLCN5	1.46183	6.74279	0.65148	3.13674	0.285439	0.568967	0.219801	1.18286	-0.541599	2.06086	0.696519	5.49983
EFTU	0.301756	6.67977	0.217314	3.22672	0.103813	0.969726	0.319475	6.54137	0.508338	3.42394	0.397862	3.19143
UBF1	-0.540862	6.66805	0.0594572	0.16099	0.170622	1.95474	-0.269195	3.18447	-0.25375	2.16032	0.099503	1.68602
TRI72	1.16125	6.66601	-0.0482284	0.207134	-0.444196	1.45155	-1.00216	2.17927	-1.35904	2.4972	-1.03197	2.0396
LRC47	-0.591135	6.66043	0.125597	1.76921	-0.0348742	0.321748	0.189146	4.84814	0.31362	4.28592	0.197124	0.514343
ECH1	-0.264821	6.66038	-0.130856	1.29216	-0.068773	1.04402	0.083219	1.27486	-0.0271	0.293154	0.286944	8.30194
MAVS	0.314982	6.62428	0.214483	2.1933	0.180166	0.970089	0.247824	2.15809	0.828757	3.29396	0.267578	1.89451
PUR2	0.416898	6.60077	-0.150514	7.57926	0.174791	1.84593	-0.21821	2.64925	-0.231336	0.801744	-0.416445	5.53579
HINT1	0.168626	6.54605	-0.135708	1.95532	-0.258173	2.2243	-0.393378	3.51008	-0.294228	2.19126	-0.538504	4.16043
FAM3C	-0.794372	6.53552	-0.0861662	2.61594	-0.153333	2.55301	-0.11689	1.58663	0.146571	0.51642	0.168124	1.2201
GBB2	0.520038	6.50988	-0.149455	2.48726	-0.0871407	3.64881	0.166952	2.14901	0.120464	0.989905	0.0702282	0.379405
RAB21	0.585255	6.5075	-0.137722	1.23654	-0.0138255	0.691098	0.172343	3.82875	-0.200855	1.2673	-0.000701052	0.00441196
IF4H	0.330156	6.47122	-0.0545702	1.02649	-0.198593	1.30009	-0.276389	1.73261	-0.381711	3.79664	-0.180489	0.931165
AP3D1	0.436592	6.42543	0.063474	0.548637	0.0541675	0.948308	0.00869444	0.122204	0.00369733	0.0537641	-0.20823	2.71023
GCDH	0.916853	6.40168	0.136471	0.902991	0.379931	0.738247	0.189971	0.529047	0.342884	1.75024	-0.271729	1.9833
NDUBA	0.194532	6.38981	0.102805	2.17303	0.125819	1.80406	0.159842	4.01246	0.218752	2.05949	0.152099	1.55229
THTM	0.405417	6.37778	0.187914	3.35292	0.120442	1.59127	0.101652	1.01586	0.188322	1.4422	0.19508	1.16866
NUDC3	-0.357957	6.37514	-0.028227	0.51477	-0.12844	0.482325	-0.125366	0.620536	-0.263723	0.701743	0.0279354	0.150855
AMOT	2.57739	6.34646	1.55182	4.61514	1.5517	4.38893	1.10948	2.02908	1.05677	4.72521	1.82688	3.98728
PSDE	0.231917	6.33339	0.0244729	0.426465	-0.104879	2.89095	-0.0319736	0.541442	0.0658183	1.13884	-0.0793345	0.88468
NUDC2	0.310977	6.29762	8.47111e-05	0.00221956	-0.885989	1.46051	-0.0416424	0.578522	-0.0379703	0.266427	0.643398	1.27872
SGMR1	0.379647	6.25563	0.10143	0.926596	0.114079	0.479874	0.269355	3.62234	0.654088	2.09225	0.361595	3.39569
SYDC	0.294773	6.25121	0.0144181	0.181385	0.0525735	1.83897	0.0438298	1.2968	0.0952912	3.31165	-0.177935	2.2165
LIS1	0.191045	6.22	-0.0584536	1.14673	0.0651999	1.67508	0.0232965	0.446346	-0.0257062	0.620903	-0.0875255	2.58259
LYPA1	0.741747	6.20696	0.0168029	0.12923	-0.286579	3.83708	0.171047	1.05779	-0.543518	4.2668	-0.146559	3.31174
ERGI3	-1.41647	6.17655	-0.262516	0.561578	1.78151	1.73152	-0.206259	0.689417	-1.06847	2.04439	-0.661897	2.58892
PEBP1	0.264867	6.15093	0.0840673	1.31299	-0.117538	1.05132	-0.167572	1.58756	-0.0326368	0.409807	-0.290101	2.69809
HNRPM	-0.432311	6.1449	0.0377149	0.329386	0.190315	2.62198	0.15197	2.37893	0.326664	4.38102	0.415414	5.08342
WASH1	-0.461214	6.10582	0.0149648	0.0562693	0.063877	0.214582	1.05815	1.11152	0.268955	2.5518	0.504451	5.19202
TMED9	-0.227414	6.0306	-0.0484168	0.561191	0.221861	4.68925	-0.109621	2.34865	0.192267	2.80143	0.161274	4.70277
NAGAB	1.15807	5.99555	-0.0896479	0.475961	-0.0718416	0.341279	-0.12664	0.388531	0.276472	1.22356	0.313988	2.09057
PRDX4	0.258221	5.93713	-0.1738	2.50493	-0.0237292	0.48139	-0.0649457	1.53256	-0.17786	1.10943	0.0106333	0.0905494
RRP5	-0.280127	5.93224	-0.114888	0.953065	0.0322955	0.104254	0.0518215	0.160099	-0.0367392	0.0641615	0.177749	0.68508
CUL1	0.581564	5.93027	0.0769163	0.912113	0.0969996	0.422421	0.20631	1.2108	-0.525212	4.982	0.0261173	0.115004
PRDX2	0.236221	5.91655	0.00984656	0.344222	0.000285575	0.00454309	-0.0469286	0.5165	0.0357303	0.373692	-0.16171	2.29398
SYFA	-0.373758	5.89001	0.00431631	0.100689	-0.20942	2.95033	0.0162744	0.130025	0.265604	5.07398	-0.274864	3.14434
ACINU	0.17527	5.87715	0.0808016	0.990165	-0.238288	3.5876	0.0703828	0.965693	-0.198709	3.24614	0.316957	1.29414
S35B2	0.145074	5.86678	0.0365041	0.320307	0.0800457	0.632241	0.13834	1.74513	0.197101	0.992845	0.264142	2.96657
PA1B2	0.242376	5.85719	0.146903	1.98091	0.0629721	0.665835	-0.165715	1.30347	0.136126	0.938886	-0.257496	2.88293
CTC1	-1.28906	5.84386	0.483065	5.83882	0.115156	0.466061	1.12066	1.28591	-0.512476	0.538181	-0.410401	0.415498
CUL2	-0.428115	5.81052	0.0315463	0.270681	-0.083422	1.19825	0.0966244	0.610201	0.0731741	0.155025	-0.211038	1.58869
LAS1L	0.35552	5.80773	0.0980053	0.625671	0.0611862	0.210024	-0.0982005	2.30327	-0.125143	2.18177	0.541143	4.78593
RS15	-0.401792	5.80541	0.206802	1.24526	0.0977985	0.38526	-0.0324972	0.263026	0.259051	1.75558	-0.408041	2.27563
UBE2K	-0.694864	5.79653	0.105473	0.774464	0.373316	1.30608	0.464421	2.68659	0.278902	1.36689	0.120124	0.243463
NP1L1	0.20558	5.77071	-0.111151	2.11313	-0.14575	1.68626	-0.246449	7.48288	-0.185517	3.52345	-0.465618	8.09325
PPAC	0.518213	5.76028	0.165742	1.5261	0.0215187	0.103356	-0.0638552	0.985102	-0.414121	3.40689	-0.381179	4.16152
DRG1	0.349162	5.75309	-0.00883069	0.144233	-0.168746	2.43131	-0.129991	1.9268	-0.505371	1.8773	-0.335441	2.3063
CAVN2	-0.172526	5.70168	-0.278648	3.28315	-0.116706	1.10369	-0.438409	3.66478	-0.405887	4.74981	-0.376975	3.45508
ABCD3	0.42749	5.68832	-0.202994	2.45287	0.260092	2.49624	0.0428373	0.204887	-0.0745251	0.296336	0.0952462	0.786146
TBC15	0.451716	5.64618	0.075002	0.741029	0.253945	1.65619	0.0649913	0.652074	0.0792738	0.490213	0.201254	0.818131
SF3A3	0.183291	5.6339	-0.0243508	0.357693	-0.0206304	0.468849	-0.149384	1.40487	0.020307	0.163321	-0.165129	1.89438
BAIP2	-0.624457	5.62737	0.355883	2.38501	0.539076	2.76238	0.227788	0.967851	0.69406	2.01129	-0.762124	1.91619
KAP0	-0.420582	5.62312	-0.0816296	1.47041	0.125425	1.02018	-0.101208	0.925793	-0.0939594	1.31348	-0.319168	3.87821
MTX1	0.416522	5.6205	0.249643	3.1561	-0.0503326	0.329491	0.429051	7.73458	-0.0604963	0.540788	0.440454	3.59146
CUL3	0.359287	5.60409	0.00656915	0.0587364	-0.22581	2.62414	-0.222804	3.60429	-0.467456	5.87856	-0.258302	2.1841
CFDP1	0.43499	5.60306	0.0929707	1.49396	0.178277	3.5985	0.0479393	0.416577	-0.26731	0.652497	0.460223	0.808312
NDUAB	0.372151	5.60216	0.248575	1.73814	0.154285	10.0147	0.0365158	0.473741	-0.217089	2.02475	0.0129587	0.0999727
ECHD1	0.661229	5.57165	0.206944	0.934186	-0.555339	3.6855	0.0456516	0.174581	0.0210024	0.0928546	0.923653	4.43242
UAP1L	0.380398	5.57023	0.274675	4.10236	0.18838	2.04403	0.144756	1.23336	0.210963	1.62296	-0.0178655	0.196058
HUWE1	0.583672	5.5459	0.137863	0.772542	0.0532381	0.224131	-0.00430081	0.0390681	0.24943	1.16767	-0.367079	2.75876
VASP	-1.18519	5.53331	0.254229	1.20789	-0.119084	0.714598	0.142238	0.417976	0.358752	1.8541	0.382494	2.79968
VP35L	-0.253237	5.53069	0.0888217	0.620429	0.251471	1.42475	0.12179	0.727808	0.442707	5.02261	0.18836	0.824713
RINI	0.645741	5.51399	0.214303	1.84267	-0.110366	2.78426	0.0518922	0.499883	-0.104569	0.519464	-0.257756	3.56636
PLCA	-0.734021	5.51257	-0.407197	0.934564	1.31638	1.12046	-0.0481967	0.397894	1.30972	2.61425	0.724037	4.37341
PSMD3	0.224868	5.50227	-0.0236201	0.414106	-0.0555554	5.70237	-0.0662352	1.61286	-0.115327	4.46753	-0.194369	3.74577
SAC1	0.34316	5.50207	0.0613332	0.974299	0.13578	3.08358	0.145395	2.60172	0.346671	2.7176	0.106997	1.12799
TCPA	0.151508	5.48967	-0.123128	1.54533	-0.104729	2.30328	-0.00437778	0.0438678	0.0773726	1.1623	-0.238897	2.86256
BCAT2	0.17978	5.47966	-0.185712	3.4414	-0.0869931	1.5023	0.145465	3.67767	0.184016	1.64994	0.174964	2.91602
ENOB	0.28343	5.47771	-0.047967	1.00148	-0.0938604	1.82548	-0.11377	1.12819	-0.370771	3.254	-0.41502	3.82207
UIF	-0.725743	5.46055	0.0798672	0.628621	0.138432	1.38183	-0.529191	4.00831	-0.00518169	0.0419087	-0.655573	3.36649
HS74L	0.327968	5.45545	-0.0703986	0.886176	-0.0417201	0.41892	-0.0573518	0.465825	-0.435842	2.91396	-0.443018	2.6854
NIBA2	0.284297	5.44365	0.0657829	1.53243	0.135593	3.64221	0.101582	2.83249	0.179054	4.45638	-0.103771	3.83614
MTREX	-0.187231	5.42267	0.559414	5.35067	0.27254	5.76368	0.232387	3.13074	0.300701	1.46688	-0.17125	1.11739
PWP1	-0.894172	5.39842	-0.681937	5.41051	0.315582	0.275099	-0.802658	0.63661	0.149954	0.17791	-0.999765	1.51435
HNRLL	0.364558	5.38784	0.0131524	0.150677	-0.399753	3.35833	-0.0197287	0.293895	-0.229811	2.70859	-0.150323	0.793006
CD14	0.527957	5.38052	0.0909788	0.489298	-0.0396528	0.280523	0.0811768	0.401425	0.359817	2.05182	0.306733	3.96163
CSCL1	0.425364	5.3578	0.0360744	0.451431	0.00148871	0.0172288	0.213507	2.61572	0.509727	3.90676	0.563138	5.10899
ADRO	0.661928	5.32181	-0.800041	4.17696	-0.300485	3.5549	-0.36566	1.35785	-0.361888	1.61168	0.4136	1.36382
TR10B	1.41625	5.30842	0.91229	2.07905	0.128633	0.111698	0.158022	0.31776	0.197805	0.153614	0.194643	0.691271
OFUT1	-0.308062	5.30083	0.262927	2.43138	-0.0682712	0.136228	-0.0537096	0.12993	0.404386	1.883	0.680801	5.28928
GLUCM	1.46029	5.29822	0.852545	3.14847	0.796372	2.4261	0.952915	4.93019	0.627331	1.18967	1.32003	3.64794
CD81	0.55611	5.28176	-0.0587619	0.592434	0.0325615	0.32196	0.288295	4.1906	0.0269892	0.129104	-0.0306686	0.473616
MIC25	1.1381	5.27666	-0.34539	1.88309	0.696255	0.89607	0.166476	1.09831	-0.00483013	0.00868143	0.0432013	0.201275
FNTA	0.353289	5.2718	0.282727	1.42218	-0.802228	3.78168	-0.204677	1.38119	1.00316	4.88067	-0.232556	1.00503
UB2D3	0.232576	5.25516	-0.00760514	0.163441	-0.586061	2.16328	-0.0952317	1.14015	-0.37742	4.94129	-0.274199	2.26393
ARPC3	-0.260921	5.24834	0.0384752	0.36289	0.143305	2.53105	0.0343254	0.350062	0.137677	0.701473	0.018528	0.129101
SNRPA	-0.311028	5.20267	0.0397201	0.394742	0.0633837	0.784421	0.0712662	0.323706	0.472581	2.18414	0.37484	2.06627
APEH	0.313509	5.19917	0.346648	7.90724	0.262532	3.91201	0.291712	4.16888	0.690414	3.49098	0.679888	5.41671
PLCD1	0.876655	5.19733	-0.360495	2.41675	0.287929	1.58526	0.138706	1.2998	0.0648017	0.327587	-0.371239	6.38322
APEX1	0.377651	5.18941	0.0397861	0.362913	-0.0137628	0.138866	-0.0345049	0.39617	-0.222547	2.20048	-0.160803	2.24859
HEAT3	0.4005	5.17669	0.542652	2.00365	0.496097	1.48988	-0.00239124	0.0263904	0.335792	1.81128	0.213622	1.36216
CWC22	-0.814762	5.17575	-0.203507	1.56754	0.11925	0.470183	0.817058	3.26052	0.957842	3.83956	-0.169659	0.476124
GAPD1	-1.692	5.16191	0.479215	1.12267	1.45678	3.32955	-0.223659	0.628847	0.867237	1.24564	-0.717172	1.30255
ROCK2	0.308436	5.15041	-0.113017	1.29548	0.183391	3.73185	0.287175	3.23425	0.234681	3.10904	0.701788	3.74373
2A5G	0.343926	5.14775	-0.0596919	0.342473	0.65101	1.52778	-0.199239	1.12147	-0.123573	0.714516	-0.240669	1.7987
NOG1	0.283786	5.14649	0.208955	1.7697	0.133233	0.83325	-0.191045	4.77868	-0.068337	0.33405	0.133936	1.34101
CTL1	-0.592874	5.141	-0.153447	2.70655	-0.127115	1.77874	-0.0216928	0.200313	0.39297	2.06392	0.0242855	0.160753
DJC11	-0.706481	5.13657	0.0328992	0.199981	1.04341	3.67406	0.195809	1.37434	-0.42853	3.56227	-0.343141	1.66878
MMP14	0.210718	5.11641	0.00228412	0.0210029	0.17052	1.94529	0.0700105	1.75133	0.363384	3.70706	0.538895	4.32344
NSMA	0.97464	5.11072	-0.0359336	0.0916058	-0.316566	1.08408	-0.0212797	0.0829951	-0.570479	2.31931	-0.171737	1.41624
CBX6	-1.59429	5.10922	0.245082	1.38904	0.187717	0.866257	1.19635	1.02654	0.835908	1.08407	0.209013	1.20572
AL3A2	-0.1513	5.1053	-0.065391	1.10931	0.139821	4.49494	0.17973	6.72232	0.737038	2.56429	0.535383	4.063
RPR1B	-0.95027	5.09946	-0.0159856	0.166105	0.170455	3.23113	-0.463469	4.69107	-0.550264	2.35614	-0.0209324	0.212498
LPP	-0.340085	5.07792	-0.255114	4.62442	-0.23276	2.66036	-0.321306	3.12282	0.104002	0.528191	-0.384567	2.31718
AT2A2	0.179901	5.07416	-0.15803	1.7953	-0.0143798	0.63839	-0.0584017	0.503446	-0.321184	3.84829	-0.136793	0.964074
ARP3	0.171854	5.07398	0.000323627	0.00615836	-0.0578433	1.78446	0.0441608	1.29758	-0.0660022	1.21667	-0.0775731	2.51634
RHEB	-1.48819	5.04497	0.194843	0.417196	1.42833	1.83472	-1.14921	2.64521	0.0809315	0.403118	-0.507691	4.93218
H13	-0.598857	5.03643	-0.374299	2.64161	-0.306931	2.71133	-0.51028	2.99145	-0.476886	1.7527	-0.464878	2.35388
NACAM	0.194747	5.03404	0.0396911	2.0606	-0.193363	2.27656	-0.437265	3.08049	-0.833044	2.97897	-1.10938	4.5302
ZYX	-0.179367	5.03304	-0.24504	3.69858	-0.0478147	0.401125	-0.367462	3.71925	-0.164929	0.901938	-0.350653	2.92503
ALG5	0.230537	5.0286	0.697974	1.70316	-0.0806416	0.308376	-0.161181	2.95576	-0.468019	2.73535	-0.751642	1.61072
EF1B	0.292082	5.02452	0.0839127	1.57835	-0.0686156	1.09147	-0.071143	2.50293	-0.0864489	0.774167	-0.245614	3.47865
HAP28	0.309903	5.01816	0.0388457	0.392343	-0.0735218	1.24382	-0.115667	2.10871	-0.0330305	0.360006	-0.365753	3.85429
VWA8	0.583947	4.99425	0.241419	0.717322	-0.121211	0.396027	0.560149	5.92333	-0.0963842	0.391946	0.758056	4.64233
PCNP	0.12947	4.99215	0.0834555	0.978478	0.00442233	0.032713	-0.285444	2.55272	0.340852	3.31571	-0.0400436	0.121419
RM45	0.386753	4.97214	0.11351	1.45794	1.71476	1.56491	-0.0488614	0.415266	-0.422405	0.325642	-0.256805	0.194669
RS13	-0.192991	4.96973	-0.0518843	0.870144	-0.113269	1.1266	-0.1216	0.806741	-0.127409	1.76665	-0.235946	1.85257
PR40A	0.34348	4.96762	0.0868033	0.562864	-1.26645	1.10286	0.309528	3.47725	0.0739227	0.311352	0.250834	2.60581
QCR7	0.556207	4.95983	0.0967277	1.76133	0.107294	0.947952	0.185704	2.48033	0.435539	2.64888	0.257814	2.39538
COMD2	0.416512	4.95217	0.0325773	0.257831	-0.039166	0.145511	0.0597362	0.438677	0.220771	1.48682	0.227935	1.28227
CEBPZ	-2.6978	4.93658	1.26308	0.884302	0.722466	1.60484	-1.19195	0.937996	1.90522	1.87993	0.033901	0.0440099
ARFG3	0.264249	4.93479	0.0846278	0.704942	-0.15605	0.752452	-0.140185	1.92226	0.283889	0.642364	0.105946	0.650982
TTYH3	-1.08665	4.92499	-0.220673	1.75917	-0.196806	4.30107	-0.119747	1.90655	-0.0630999	0.687952	0.0556115	0.320084
P2RX4	1.2019	4.92353	0.164619	0.776609	-0.677074	5.43385	-0.213687	1.22114	-0.317975	2.90067	-0.0763536	0.389712
BAZ1B	-0.439452	4.91939	0.211899	1.17434	0.136372	1.13835	-0.372282	1.60721	-0.0576776	0.223684	-0.221581	1.0251
ITM2B	0.464329	4.89656	0.0443557	1.09377	0.119329	2.21593	0.414534	8.66105	0.539699	3.16895	1.21188	4.55413
SODC	0.278254	4.87121	0.137021	2.80283	0.0622103	0.620288	0.148565	1.97327	0.225158	1.27819	0.417447	2.77435
STX7	0.214105	4.8679	-0.033254	0.392752	0.0209576	0.379936	-0.0737444	0.921028	0.112498	1.08336	0.412797	6.11111
DAF1	0.854377	4.86511	-0.0266742	0.0451721	0.852075	1.8303	0.333508	1.09899	0.608456	1.68027	0.73712	2.56395
CSDE1	0.0791625	4.83561	-0.0630044	1.18953	-0.243882	5.0286	-0.197543	2.72121	-0.230038	2.77013	-0.39315	4.07793
COR1C	0.0745135	4.8086	0.121013	2.01013	-0.00463343	0.0350382	0.173983	3.19098	-0.0848424	0.611396	0.0609504	1.15065
RB3GP	0.578298	4.80427	0.339969	1.03352	0.251116	3.27678	-0.171099	0.467429	0.0808812	0.389976	0.0457446	0.54191
FGFR1	1.06062	4.78223	0.176403	1.19232	-0.017774	0.0806381	0.310135	1.2647	0.520499	3.43021	1.40618	6.10159
RS26	-0.193115	4.7678	-0.0436842	0.621238	-0.121505	1.75064	-0.156696	2.05513	-0.108014	2.52993	-0.228431	2.62954
CYTC	0.313478	4.76438	-0.112139	0.877245	0.100432	0.550769	0.145508	2.00769	0.0149317	0.0430393	0.246461	2.42661
CLIC4	0.227861	4.75505	0.193254	3.52983	0.101702	2.09286	0.185633	2.31301	0.37549	2.96958	0.0254723	0.184539
GDIB	0.180576	4.74458	0.168699	3.29256	0.132154	2.72199	0.00487037	0.0633443	0.192319	4.08686	-0.188127	2.02424
OLA1	0.46453	4.71452	0.080294	2.22509	-0.0177327	0.293433	0.0566271	0.629522	0.135154	1.80352	-0.073919	0.485361
TMLH	0.456142	4.70654	0.0698393	1.75227	0.350894	4.98969	0.252117	3.76534	0.236882	0.935192	0.773217	3.29702
SORC2	0.935318	4.69741	-0.480604	2.78983	-0.309372	1.15729	-0.109634	0.432446	-0.320226	1.15319	-0.100494	0.329779
CCD58	0.677398	4.6918	-0.170526	1.9512	-0.17885	1.29345	0.537515	3.42716	-0.983314	2.10735	0.260216	1.50389
ASNS	0.45229	4.68703	-0.154547	1.04422	-0.227357	2.73984	-0.365537	3.02786	0.0956122	0.459584	-0.306544	1.27941
CDN1B	-2.09385	4.6849	-0.0356893	0.194243	0.216094	2.39049	-0.017905	0.212797	0.199091	2.0735	0.632569	1.59493
SPRC	-0.347088	4.66221	-0.444776	5.76779	-0.536706	6.18547	-0.460175	4.31359	-0.318807	2.60613	-0.100173	1.79237
NIT2	0.339135	4.65519	-0.0035577	0.0237032	0.116084	0.81928	-0.141471	5.22031	0.509006	1.82347	0.112001	2.28376
CO3A1	-0.323069	4.62874	-0.368738	3.05709	-0.561242	5.53382	-0.594803	3.92674	-0.687687	4.23759	-0.559691	3.83124
TBCD5	2.84312	4.62721	-1.90904	1.25494	-0.866094	0.428194	-0.384098	0.25294	-3.05719	2.16526	-0.584358	0.708168
ATX2	0.120723	4.62171	-0.246943	1.76964	0.158204	1.08318	-0.119478	0.830989	-0.552705	1.21086	-0.0462254	0.174326
PTBP1	0.289984	4.60825	0.0436059	0.438199	-0.174788	3.06893	0.0853306	1.78923	0.00442161	0.0247339	-0.0929541	1.85269
PGK1	0.256488	4.60154	0.174177	3.56764	0.0892108	1.5267	-0.0395959	0.423156	0.0508771	0.830555	-0.451025	2.66366
HMOX2	-0.398677	4.59154	-0.0564174	0.275612	-0.212621	4.70094	-0.0156244	0.086349	-0.308398	2.91953	0.175916	0.471532
KAP2	-1.03872	4.5915	0.0153581	0.111082	0.15308	0.373061	-0.28244	1.21506	-0.238272	1.23949	-0.590442	2.58822
WIPI3	0.938792	4.59115	0.82857	2.5819	-0.986691	1.75562	-1.09707	2.19633	-1.19229	2.10435	0.443788	0.350445
VINEX	-0.263083	4.57917	-0.30828	3.37399	-0.443695	5.14186	-0.378351	3.12178	-0.214368	1.07515	-0.133248	1.70929
SET	0.163413	4.5665	0.0385429	0.972628	0.0471697	0.596771	-0.019531	0.307063	-0.0697706	0.334089	-0.414807	2.88976
SF01	-0.312725	4.55481	-0.0342455	0.82501	0.120352	3.30655	-0.0250263	0.579059	0.299031	4.38969	-0.00999786	0.0995665
CDK2	0.454177	4.55433	0.818799	2.52463	0.77776	2.14742	0.25009	0.905922	-0.206511	1.459	-0.724844	1.32023
RS19	-0.165983	4.54659	-0.0235661	0.347774	-0.176914	4.15838	-0.215094	2.05099	-0.0818431	1.21814	-0.338175	3.24498
BTF3	0.349425	4.54553	-0.174523	1.23171	-0.048344	0.23934	-0.298979	2.21827	-0.435725	2.32236	-1.1506	7.7301
E41L3	-0.382583	4.53914	0.00506099	0.0645838	-0.116156	2.08289	-0.01092	0.14501	0.0106014	0.130562	0.251154	2.47693
HIP1	-0.33957	4.53671	-0.366318	7.17497	0.0609055	0.937757	0.0182822	0.0527208	0.578643	1.96601	-0.474402	2.49633
FKBP7	-2.08835	4.5331	-0.36835	2.39058	0.044922	0.415298	0.0676371	0.371687	-0.107829	0.0511508	0.343877	0.846739
EIF3E	0.0972223	4.51645	0.0443833	0.541299	-0.0127179	0.567508	-0.0441324	0.832884	0.053231	4.30167	-0.154366	2.53631
G6PD1	0.168998	4.51412	0.0423728	0.459001	0.0914649	0.999272	0.0287979	0.234209	0.601516	1.62109	0.0298405	0.329845
SDCB1	0.35207	4.50988	0.361108	3.93141	0.502231	6.13454	0.445072	4.89232	0.704632	3.45413	0.985192	4.24685
MTAP	0.307211	4.507	-0.000315078	0.00433159	-0.043443	0.532634	-0.0635871	0.80045	0.0370921	0.269716	-0.187217	2.53636
UBXN4	0.547555	4.49875	-0.052945	0.717171	0.0348047	0.395362	-0.213269	3.15808	-0.147581	1.3333	-0.225804	3.00081
CA2D1	-0.299795	4.49483	-0.0570593	0.297587	-0.0839644	0.655481	-0.120936	0.683138	-0.0919686	0.665762	0.106187	1.13229
STAT1	0.806643	4.49233	0.428872	0.613323	0.837542	1.79218	0.783788	1.41467	-1.59911	2.47089	-0.390115	0.886726
SPS1	-0.556879	4.47145	-0.256941	2.45687	0.0809082	0.639841	-0.116409	1.47293	0.307354	0.813826	0.239383	1.64769
KCC2G	-0.531118	4.47047	-0.0056373	0.0463559	0.0813255	4.67546	0.111179	8.8261	-7.00049e-05	0.000852877	0.0198026	0.399003
SPCS1	0.478995	4.46902	-0.239975	2.93238	1.35833	1.19875	-0.0914194	0.771323	0.973798	1.16115	0.0991924	0.700903
CC127	-2.62468	4.46715	0.139492	0.165638	1.51283	1.72903	0.258121	0.725447	1.53258	1.57544	0.788715	0.694175
KMT2A	-1.60869	4.45634	-0.565131	1.55467	-0.506965	0.680635	1.093	1.8985	-0.441001	0.602152	0.660217	0.653286
MD1L1	0.621117	4.45336	-0.832994	1.53029	-0.365895	2.12085	-0.644917	2.37931	0.268691	5.15801	-0.146251	0.511845
ILF3	-0.624432	4.4513	0.0999787	0.933052	0.0811129	0.690922	0.144537	1.30391	-0.22856	1.81768	0.426983	7.05666
NRDC	0.263277	4.44391	0.0437781	0.962918	0.0667357	0.671801	0.0752622	1.42108	0.0598496	0.675441	-0.234197	2.20641
SYJ2B	0.439887	4.4194	-0.0467056	0.457621	-0.160332	0.538841	-0.0497758	0.255199	0.272105	1.29315	0.0563789	0.211433
VPS28	-0.52917	4.41739	0.0851071	0.44801	0.00782466	0.0645188	-0.307823	0.625684	0.367783	0.565134	0.442901	6.24241
GAS1	-0.384384	4.4099	-0.190169	1.20729	0.072283	0.736849	0.164777	1.5006	0.546293	1.16471	0.603287	4.21997
MPRI	0.294532	4.40325	0.214359	2.43542	0.0458578	0.551636	0.217197	3.64025	0.107783	1.29109	0.428754	2.91311
ASAH1	0.375553	4.38414	0.263276	2.66549	0.197137	3.35074	0.298861	4.00414	0.484407	2.14416	0.440498	2.67026
RRBP1	-0.199886	4.36289	-0.226802	2.8464	-0.0872114	1.67743	-0.0541618	1.68139	0.102541	0.927171	0.0544034	0.492236
LSM12	0.417719	4.35639	0.0456369	0.256975	-0.412166	1.75036	-0.0545201	0.253777	-0.0040157	0.015399	-1.29688	3.32964
UBE3A	-0.858376	4.3518	1.02971	1.72693	0.234353	0.398849	0.27403	1.67172	0.841302	1.21713	1.17142	2.78483
PIN1	0.333749	4.34776	0.086389	0.540078	-0.151051	1.856	-0.216312	1.40393	-0.346836	4.31524	0.130571	0.648239
CAV1	-0.43836	4.32643	-0.665911	5.82477	-1.02768	4.15449	-0.508929	4.55195	-0.553758	4.9644	-0.541275	2.97943
MCM3	0.200427	4.32267	0.0118254	0.0951846	-0.134717	3.01669	-0.0176759	0.20056	-0.314008	2.24221	-0.390189	2.30671
RM15	0.366533	4.31908	0.0972143	7.69887	0.119603	1.53959	-0.0365286	0.552589	0.212123	2.18281	-0.0356637	0.379669
CNIH4	-0.400874	4.31708	0.193883	1.91607	0.275693	2.94144	0.338901	7.50511	0.824087	3.70223	0.760705	7.16225
ADK	0.245423	4.31608	0.151107	1.18797	-0.247792	3.37779	-0.0666585	0.564986	-0.252227	2.44139	-0.380583	6.13673
HEMH	-0.115486	4.3043	0.132679	2.65353	0.200617	3.92991	0.383443	7.67313	0.679144	3.90722	0.785683	4.29016
D2HDH	0.53302	4.30393	0.180615	1.15032	0.483659	3.13704	0.308779	3.39585	0.313058	2.45514	0.774789	5.09404
PARP1	-0.2403	4.30287	0.204128	4.93646	-0.0278755	0.304147	0.0174096	0.127914	0.388526	3.27601	-0.0458578	0.734897
FUT11	-1.34074	4.28862	-1.05111	1.57867	-1.41799	0.957286	-0.496014	0.59223	0.968867	1.62489	-1.15189	1.63225
DEK	0.130846	4.28173	-0.0162138	0.637113	-0.368826	1.27864	-0.0668127	2.16681	-0.0506743	1.47619	-0.0498266	1.08001
FKBP3	0.164246	4.27277	-0.0356522	1.4494	-0.0635447	1.09358	-0.0789989	1.13672	0.216961	0.761939	-0.209639	1.91413
PAF1	-1.09866	4.23321	0.0315142	0.211405	-0.922608	1.08837	0.0366926	0.212489	0.942692	4.49497	0.00113377	0.00542434
PLCD	-0.81131	4.22691	-0.240089	1.87874	-0.311983	3.03664	0.0735329	0.656257	-0.216713	0.414692	0.112998	0.722443
PRS6A	0.178497	4.22306	-0.0160713	0.272023	0.0319732	0.714743	-0.0680913	1.57019	-0.126195	2.9549	-0.217513	3.97712
NRM	0.414071	4.21305	0.253234	1.58155	-0.0451996	0.280947	-0.121059	1.47571	-0.0368043	0.336437	0.534965	4.98071
SWP70	0.587257	4.21086	-0.142196	1.33629	-0.192095	0.507066	-0.450086	2.39855	-0.0991194	0.468601	-0.561175	2.36723
S38A2	0.428242	4.2063	-0.168933	1.50629	-0.17645	2.83943	-0.103477	1.02689	0.463866	0.878819	0.415241	1.5983
HEM6	0.669323	4.19919	0.262984	1.01644	0.231025	0.953191	0.393757	8.13978	0.751122	2.90462	0.452847	3.52365
ISLR	0.704317	4.16188	-0.844708	3.36451	-0.359024	1.46655	-0.590643	2.89378	-0.457004	1.48945	-0.66687	2.19128
RAB12	-1.22145	4.15766	0.00953576	0.0994963	0.173765	1.20629	0.0772218	1.7996	0.0143569	0.112495	-0.3048	4.01519
CAP1	0.132545	4.15636	-0.031859	0.981996	-0.0396696	0.658143	-0.00527732	0.0946904	-0.0607807	1.17913	-0.232354	3.33855
SC5A3	-0.830204	4.15509	0.0456431	0.239253	-0.195254	0.846691	-0.212327	1.73483	0.212388	0.463641	0.487721	4.02962
CO6A2	-0.668105	4.14454	-0.852919	5.23883	-0.979692	4.35422	-0.988103	4.74345	-0.588836	1.40033	-1.54084	4.28952
PSMD2	0.297915	4.13723	-0.0142148	0.267558	-0.0598885	4.81539	-0.00602424	0.0895252	-0.0306615	1.18601	-0.183794	5.08029
RTN2	0.746405	4.13643	0.247815	1.09795	-0.53225	2.61772	-0.512238	2.51222	-0.98506	3.02959	-1.2853	4.09747
HECD1	-1.42869	4.13553	-0.0440948	0.228837	-0.00541869	0.0238608	-0.073398	0.49925	-1.84992	1.89882	0.556355	1.63923
NSF1C	0.228781	4.13487	-0.00116858	0.0214865	0.0214993	0.543013	-0.0728734	1.59076	-0.242621	1.00943	-0.249157	4.53569
MYO5A	0.946536	4.11845	-0.381956	3.14171	0.0289316	0.0687566	-0.665657	3.07013	-0.580412	1.15839	-0.134805	0.175953
EHD1	0.31988	4.11557	0.0287173	0.351678	0.0646599	1.5794	0.1815	1.60131	0.0218546	0.264859	0.104704	1.928
PFKAM	0.279884	4.11536	0.551272	1.51024	-0.214344	0.616885	-0.0581567	0.363001	-0.564831	3.37472	-0.573798	1.66682
TKT	0.329303	4.09299	0.314363	4.82971	0.469401	5.98179	0.181612	1.54557	0.350251	2.95691	-0.0839849	0.620724
RNPS1	-0.581169	4.09165	0.0240019	0.266594	0.117743	1.39215	0.161465	0.697994	0.328985	3.05751	0.503248	1.87446
DNPEP	-0.196995	4.08649	-0.119981	2.11655	-0.0950268	1.01575	0.0938123	1.3208	0.236562	2.0217	-0.0146324	0.526936
LSM6	0.273153	4.07487	-0.133236	1.42484	-0.242058	4.74221	-0.111984	3.20057	-0.214965	3.63801	-0.0356102	0.885367
ANXA5	0.274021	4.07068	0.0432074	2.13478	-0.0407572	0.464729	-0.0870633	0.725254	0.00921475	0.0899415	-0.258785	3.15701
QCR9	0.136079	4.06874	0.115284	3.34645	0.338307	6.31408	0.316694	12.229	0.372044	2.77419	0.374478	4.09538
PPP6	0.814294	4.06494	-0.277221	0.708286	1.99635	4.26281	0.0612628	0.185081	-0.384841	0.606116	0.32594	0.673925
SYAC	0.203879	4.05437	-0.0447741	1.79376	-0.0811842	1.24251	-0.292647	4.99706	-0.26546	3.56507	-0.481367	4.67455
PSMG2	-0.709883	4.05214	-0.639206	1.43032	0.557517	0.894505	0.635356	3.73526	-0.598947	2.11083	-0.831867	5.37097
CNOT1	0.343722	4.03504	-0.0579193	0.588473	0.0794983	2.00664	0.141376	3.66863	0.104458	0.884219	-0.464869	3.56701
IQEC1	3.2938	4.03357	2.18413	1.53506	-0.464456	0.29222	0.129928	0.0719881	-1.97989	0.983441	-1.83604	1.78378
MGP	-0.652243	4.03229	-0.136945	1.72341	0.214898	3.19877	0.25863	3.11437	0.203777	3.85405	0.668907	3.39345
ADAM9	-0.434241	4.02997	-0.275466	2.81937	0.0299434	0.326928	0.254243	1.92451	0.399324	4.24467	0.567642	4.27163
RM23	0.150745	4.02417	0.0453094	0.639266	0.191932	3.32295	0.158393	3.06726	-1.04423	0.876005	-0.0210867	0.157765
RFA2	-1.12503	4.02398	-0.311104	0.358326	-0.488615	0.260265	-0.00375645	0.00880915	-0.300649	1.16448	0.099892	0.349339
NUP58	-1.14309	4.02334	0.563629	1.01721	-0.0530552	0.314562	0.0225578	0.216495	0.857365	2.06299	0.100769	0.504133
TRXR1	0.239903	4.01496	-0.0432446	0.474242	-0.0973671	1.85079	0.240313	0.51504	-0.165257	0.977062	-0.61706	2.03235
EIF3K	0.256143	4.01136	0.0898966	1.63183	-0.213834	2.83821	0.025019	0.384052	0.145152	3.40249	-0.300044	2.65703
PSA5	0.357174	4.01121	0.025903	0.570075	-0.0144643	0.0904699	-0.0513813	1.20834	-0.192726	0.399663	-0.47827	4.8444
RBM25	0.588567	4.00552	-0.0558257	0.309605	0.183399	3.47293	0.0980685	1.80303	-0.678532	5.04978	-0.598017	3.53631
DX39A	0.178324	3.98912	0.117217	0.811554	0.254895	1.98541	-0.27097	1.31803	0.205807	1.55039	-0.172821	0.806731
RL7L	0.500265	3.9881	0.0455326	0.309492	0.275276	2.80594	-0.216442	1.72412	-0.18406	2.01867	-0.508796	2.58395
KAD1	0.259712	3.98689	0.371299	2.70381	0.336966	5.68683	0.351157	3.50369	0.516851	3.06631	0.238988	3.81628
NEMF	-0.957155	3.98478	-0.48948	0.534195	-0.423026	0.568979	-0.556829	1.69693	-1.57794	3.87859	-0.988641	1.10177
TRNT1	0.385085	3.98392	0.0950546	0.348486	0.172994	0.811995	-0.0060825	0.0291578	0.155609	0.831765	0.283012	1.50553
NDUV2	0.226091	3.97056	0.194993	4.44403	0.127089	0.924417	0.074021	0.454502	0.133806	1.41899	0.175768	0.995957
KIRR1	0.757276	3.96818	-0.126528	1.09833	0.154552	0.69546	0.0507822	0.256354	0.259332	0.800553	0.247202	0.749449
TIM50	0.209359	3.96448	0.195574	2.69975	0.192871	2.83745	0.242186	3.97161	0.317508	2.2177	0.333455	5.88145
ITB3	-0.549524	3.9624	-0.21653	1.35587	0.139861	1.03834	0.356723	3.46632	0.492561	2.9465	0.775879	2.95586
SND1	0.145096	3.96221	-0.103383	1.9916	-0.256064	5.43821	-0.136206	1.80514	-0.226302	2.16052	-0.336839	6.65129
RL15	0.103924	3.94966	0.0219977	0.255116	-0.113437	3.86958	-0.0965333	1.0394	-0.102261	2.24419	-0.290334	4.1583
LAP2B	-0.119808	3.94915	-0.0475113	0.513494	-0.0747144	1.47515	-0.00402566	0.0311167	-0.123722	2.28832	-0.0652679	2.00176
COG5	1.8267	3.93942	0.0677723	0.7734	-0.143888	0.572599	-0.186006	0.177426	1.8633	8.40334	-0.840696	1.74543
XPO2	0.247008	3.93467	0.154663	2.78253	-0.0852345	2.62663	0.00771321	0.186636	0.0907539	1.15059	0.053178	0.616027
MYL6B	0.882647	3.93038	0.368274	1.29735	-1.48463	3.76532	-1.23362	2.76833	-2.22607	2.721	-1.59211	2.64704
HMGB1	-0.265885	3.92945	-0.0755254	0.931242	-0.0888807	1.0924	-0.0838905	0.651559	-0.107189	0.481068	-0.288062	1.95753
LYAR	-0.209944	3.92708	0.377161	0.843375	0.343802	1.03622	-0.0810005	0.238049	-0.553725	1.84591	-0.0379599	0.0806334
KCY	0.251625	3.92328	0.103011	0.729382	-0.0923056	1.73557	-0.110902	0.966689	-0.202816	1.5511	-0.177941	1.17148
CHMP3	-0.545852	3.91856	-0.39692	2.31975	0.0120441	0.150034	-0.318945	1.07797	-0.569627	3.00553	0.00566698	0.0327661
MCU	-0.559627	3.90153	-0.156402	3.04279	0.200404	1.58484	0.0585414	0.50903	-0.00336784	0.0279307	0.148717	0.699707
VAMP7	0.502933	3.8968	-0.0692643	0.828012	0.0452896	0.268235	-0.00443781	0.068094	-0.0991524	0.347992	0.153573	1.14055
NAA15	-0.302147	3.89436	-0.132277	1.50277	0.161972	1.33308	-0.124567	0.610831	0.15988	0.271301	-0.803319	4.11262
RACK1	0.140846	3.88912	-0.0403039	0.503417	-0.113107	1.19322	-0.141424	2.37036	-0.246021	3.53082	-0.53827	5.82393
TBB2A	0.416017	3.88395	-0.247193	3.1291	-0.427963	4.34574	-0.395222	3.97355	-0.720366	4.22544	-0.86903	5.41111
IMPA1	0.312036	3.88045	0.105801	2.28912	-0.180185	4.47094	0.0951928	0.888028	0.139127	1.98379	0.212119	4.14497
ERP44	0.177251	3.87918	-0.25798	3.73362	-0.252838	8.37486	-0.0571476	1.49104	-0.169235	2.07991	-0.253069	5.94505
GATM	0.346905	3.87426	-0.241726	2.54424	-0.314132	2.5624	-0.40024	2.09702	-0.330024	1.69893	-0.31647	2.98819
WDR18	0.421143	3.87318	0.142359	2.9073	0.0188921	0.076243	-0.0675283	0.643929	-0.317544	0.963828	-0.474975	1.75205
ITIH1	0.551926	3.86525	0.667587	3.54898	-0.0342634	0.214318	-0.0584257	0.343871	-0.154747	0.845489	0.187425	0.905301
RL22	0.188932	3.8589	-0.0298461	0.674257	-0.132419	1.97146	-0.10054	1.09941	-0.169272	2.55072	-0.458958	5.61785
PCKGM	-0.17603	3.84404	-0.273335	2.99171	-0.27678	3.52605	-0.248508	2.82385	-0.092215	1.70008	-0.365899	5.61617
PTN12	-1.02074	3.83935	-1.34513	2.17609	-1.5373	4.67213	-2.22346	2.26093	1.37557	3.91035	0.595715	1.56254
OXA1L	0.375695	3.83777	0.207356	2.07685	0.189685	1.72807	-0.217358	3.32879	-0.196435	0.870709	-0.100201	0.56054
CHTOP	-0.536109	3.83215	-0.0822535	0.492415	0.273206	1.33534	-0.115805	3.28782	0.204211	1.41803	-0.31599	0.972416
TCOF	-0.15649	3.83007	-0.25493	2.55023	0.0153128	0.125556	-0.00416348	0.0321841	0.00907606	0.0648986	0.0261237	0.258617
AN32E	0.200118	3.82996	-0.129361	1.19252	-0.502116	3.41886	-0.681547	2.56873	-0.229034	0.841861	-1.00257	7.36795
PRRX1	-0.461173	3.82347	-0.690377	5.40941	-0.0886819	0.428652	0.177399	0.603264	-0.135154	1.60388	-0.126019	0.426243
IPO5	0.365125	3.82289	-0.184203	1.13884	-0.467347	4.12086	-0.562646	8.09235	-0.270427	1.0708	-0.572374	6.5435
MYH3	0.873093	3.82241	-0.183917	0.417443	-1.29386	3.24973	-1.7071	3.45616	-2.12147	2.90093	-2.33269	2.69988
PLOD3	0.11427	3.81389	-0.0750048	1.07723	-0.0785737	0.896116	-0.111851	2.37599	0.300815	1.46059	0.0181114	0.426836
FIP1	-0.1199	3.81244	0.0210939	0.320967	0.154889	1.04857	-0.0760834	0.397082	-0.551427	4.34248	-0.235168	0.701422
PUR8	0.349431	3.81199	-0.201447	2.47892	-0.00936836	0.0870252	-0.087367	1.48821	-0.0990492	0.60059	-0.298985	3.08357
PARK7	0.207107	3.80885	0.102435	2.36929	0.108967	1.51801	0.107454	1.36809	0.244016	1.38246	0.0486332	0.913937
UBP2L	0.344116	3.79615	0.0767073	1.11879	0.016968	0.123279	-0.0326716	0.256497	-0.305018	2.08413	-0.44378	6.08691
RS27	-0.147897	3.79531	-0.0312339	0.600114	-0.166858	1.80551	-0.230206	1.97257	-0.0710278	0.284479	-0.383058	2.1012
TBL2	-0.261978	3.79524	-0.311798	2.02387	-0.17069	1.97412	-0.131123	0.987373	0.223084	3.26472	-0.318555	2.39547
RBM15	-0.602263	3.79369	0.328217	0.99524	0.523867	1.97611	-0.314904	1.26334	0.522174	1.91175	-0.503446	4.31134
CDC42	0.106644	3.78555	-0.153855	2.57415	-0.241588	4.45129	-0.119899	3.66345	-0.0763943	1.22608	-0.181134	5.41172
GRN	0.335157	3.78	0.0118875	0.0717645	0.305635	3.55475	0.543528	3.55937	0.17679	1.22904	0.289261	2.23141
OSB11	0.671729	3.77974	0.294791	1.20493	0.149743	1.9515	0.0267894	0.202932	0.192878	1.89488	0.526312	2.92891
SMRC2	-0.351758	3.77737	-0.144233	1.54646	0.270215	2.07755	0.0656212	0.489226	-0.51352	2.26933	-0.249516	2.00659
SYSC	0.359609	3.75724	0.0104943	0.0821838	-0.111606	1.08443	-0.0708104	1.31694	-0.241542	2.02514	-0.318526	3.55451
BPHL	0.336838	3.75394	0.241025	2.86024	0.477663	3.72724	0.644285	4.23533	0.922083	3.51007	0.643486	2.2242
IPYR	0.173371	3.7483	0.0731936	1.04921	-0.197219	1.52434	-0.078694	0.759178	-0.396515	2.00686	-0.498332	5.23214
NEUL	0.260743	3.73849	0.119197	2.57744	0.278076	2.99649	0.236833	11.283	0.00892088	0.0669984	0.299093	2.13051
GDPD1	0.450865	3.72917	0.349028	1.80581	0.134936	0.897837	0.63531	1.82605	0.21603	0.967253	0.188143	2.02796
CNOT3	-2.08458	3.72217	-0.059759	0.367763	0.209271	0.905582	-1.22495	1.52236	0.712476	1.40369	-0.320239	0.410461
RCN2	-0.074794	3.71701	-0.0894692	0.976224	-0.139834	1.44427	0.0165379	0.137422	0.0992417	1.64582	0.0497169	0.375511
ITAV	-0.199293	3.71158	-0.306524	8.92464	-0.174601	5.65134	0.0393979	0.553297	0.256342	4.66953	0.249004	3.4198
PSA4	0.380093	3.70312	0.00632235	0.0302536	0.36691	2.05887	-0.125481	0.819649	0.51399	2.74385	-0.0598338	0.205094
MBOA5	-0.317199	3.69759	-0.0852221	0.697296	0.186266	1.01771	0.0494843	0.753106	-0.068736	0.657585	0.737739	3.83918
PRUN2	0.455735	3.69413	-0.250532	3.71719	0.0746442	0.361845	-0.0906095	0.619615	0.179884	0.619777	-0.63483	5.51826
RS16	0.15857	3.69307	-0.0287588	0.389603	-0.224702	4.28177	-0.24061	2.1956	-0.124878	3.1681	-0.316068	4.17804
NASP	0.302607	3.69188	-0.358392	0.932651	0.337348	1.10175	-0.51001	1.0849	-0.747019	3.54983	0.205461	0.82643
CO6A1	-0.501511	3.69132	-0.831474	4.22857	-0.550311	7.80781	-0.705327	3.97848	0.0366217	0.190165	-1.52571	6.41462
NDUB7	0.550571	3.68866	-0.209353	1.0581	-0.158314	1.99349	0.369326	1.75839	-0.148474	1.57476	0.481823	1.73629
CCD47	-0.403953	3.67974	-0.142307	0.785117	-0.0533367	0.459979	-0.134689	0.777904	0.0203007	0.0640837	0.123492	1.46656
PSME2	-0.369975	3.66814	-0.232031	3.4137	-0.0131458	0.125086	-0.394356	4.23478	-0.275721	2.74062	-0.502066	3.13453
AP2A2	0.196676	3.64313	0.0377697	0.452356	-0.116391	3.52104	-0.125624	1.89033	0.0880362	0.830411	0.107747	3.46432
ACOX3	2.89831	3.63985	-1.12201	1.44102	0.683433	2.38791	0.521453	3.26322	0.525107	0.772142	0.930656	1.74074
DNJA1	0.22815	3.63785	-0.116894	1.98141	-0.041062	0.568417	0.00454642	0.0623217	0.143462	2.1194	-0.169125	2.04267
CMTD1	-0.316736	3.63677	0.0404988	0.463978	0.276838	2.24564	0.228207	2.78834	0.295404	3.20755	0.543386	4.11953
PGM1	0.175237	3.63609	-0.00985031	0.211745	-0.0933396	1.22215	-0.19593	2.09176	-0.337851	2.67991	-0.524341	4.83771
WLS	-0.524166	3.63221	-0.241194	2.26455	-0.0533538	0.690213	0.21338	0.791708	0.343975	0.688677	0.336126	1.67503
SGCD	-0.329937	3.62857	0.0482855	0.79783	-0.174744	1.07404	-0.317619	2.71916	-0.276652	2.93446	-0.223518	1.09235
DPP9	0.743985	3.62797	-0.13032	0.721085	0.102817	0.118404	1.24144	3.98572	0.964351	2.48267	-0.678187	1.70099
UAP1	-0.269977	3.62393	-0.0547709	0.219755	2.10855	3.233	0.925374	2.90601	-0.55197	1.66448	0.977335	1.133
PSB2	0.178126	3.61694	0.0902126	2.0373	0.0747309	1.13753	0.00662169	0.0635917	-0.000368544	0.00674244	-0.0307168	0.49496
ARC1B	0.216745	3.61566	-0.0590547	0.496762	-0.17739	1.96759	-0.212109	8.41607	-0.177469	2.62244	-0.267933	3.50379
DHRS1	0.38191	3.61131	0.103295	0.635553	-0.114049	0.680129	0.196153	1.42891	0.114911	0.655947	0.217152	1.23231
CALX	-0.266072	3.61018	-0.0347244	0.367905	-0.053746	1.12471	0.00514263	0.0754302	0.119947	1.94382	0.134409	1.232
PHLA3	-0.641245	3.60379	-0.257886	4.87006	-0.502189	8.31636	-0.237137	2.48697	-0.337593	1.62546	-0.421888	1.74502
SAM50	0.340397	3.60057	0.28133	3.11812	0.184312	4.66809	0.25991	4.45859	0.451957	3.26282	0.342025	4.4658
TBB6	0.159183	3.5957	-0.113254	1.52161	-0.215873	2.10319	-0.46126	5.78407	-0.394195	2.62074	-0.858865	3.49572
GNA13	-0.361979	3.59299	-0.0576472	0.662573	0.0180175	0.204999	0.316221	4.86387	0.29165	3.63876	0.353503	6.43303
GTPB1	0.51698	3.58978	0.109725	1.0176	0.186594	1.16191	0.195964	0.905412	0.468353	4.51143	-0.458095	4.70632
Sep2	0.2106	3.58684	-0.109476	1.44578	-0.0917547	4.46492	-0.157087	4.38559	-0.0876102	1.27521	-0.511892	4.62602
UBA1	0.226236	3.58519	-0.0249633	0.46308	-0.0287589	0.96162	-0.0912889	1.80066	-0.0153701	0.384301	-0.275998	6.68845
SPT5H	-1.03119	3.57821	-0.373827	0.939735	-0.0640515	0.0982115	-0.710602	1.25938	0.43884	1.00432	-1.32664	1.63447
IF2G	0.116959	3.57693	0.0420112	0.371525	-0.00723128	0.10421	-0.0567782	0.487577	-0.069724	0.616073	-0.480137	5.64239
SYK	0.158804	3.56724	-0.00593595	0.193949	0.0765492	3.84011	0.0247092	0.309522	-0.0624343	0.822336	-0.193711	3.24177
XPO7	-0.928844	3.56247	-0.604167	1.9826	0.628025	2.74797	0.442195	2.58273	-0.178974	0.261955	-0.158374	0.465751
OTUB1	0.190651	3.55795	0.00170378	0.011753	-0.0326694	0.299179	-0.0684204	0.530566	0.207047	1.9597	-0.0594341	1.24625
ESTD	0.437536	3.55686	0.07656	0.693727	0.00742309	0.0673457	0.147636	1.76781	0.0899466	1.06395	-0.0138047	0.268445
H31	2.21152	3.5544	0.38064	0.389684	-1.29015	1.37582	-0.827204	0.725007	-0.777366	0.611877	-0.185363	0.173923
FRRS1	2.62424	3.53939	-0.541898	0.496169	1.09113	2.85209	0.176788	0.752247	0.487611	2.37864	0.50466	0.499745
AT2C1	-0.371381	3.53729	0.144153	0.91575	0.53373	1.077	0.0250052	0.0964182	0.543169	0.610497	1.33144	3.51582
TOR3A	-0.410386	3.53258	0.167785	0.85699	0.208956	1.17815	0.156764	0.639233	-0.11559	0.512661	-0.0381856	0.184718
DDAH2	-0.37499	3.52466	-0.308806	3.4381	-0.33858	4.4567	-0.179679	2.23693	-0.201121	5.11217	-0.360836	3.01662
LY6A	0.707407	3.51188	-0.0787395	0.264485	0.302131	2.81513	1.13384	3.93959	0.635718	2.57347	1.14412	4.01188
ELOV1	-2.48385	3.50707	-0.149194	1.39659	-0.0284026	0.149098	-0.00465311	0.0421532	0.822308	0.832261	2.02194	1.61358
FDFT	0.534223	3.50704	0.213655	1.28119	-0.0817718	0.453574	-0.238676	1.80375	-0.153179	1.01034	0.554181	1.37533
MACD1	0.785648	3.50218	0.178584	1.71907	0.243361	1.69149	0.511023	5.65665	0.513367	2.12246	0.702455	3.62122
NC2A	-0.564746	3.49796	0.0573529	0.41932	-0.0907631	0.45596	-0.210324	1.27927	0.464323	1.29771	-0.196011	0.714994
HYOU1	-0.211671	3.49519	-0.131781	3.46742	-0.17813	7.31273	-0.0432868	0.956857	0.0698847	1.9641	0.0403185	0.771301
PRS7	0.470057	3.48566	-0.0414707	0.369372	-0.146185	1.80391	-0.0582338	0.642258	-0.6418	2.63201	-0.140206	1.73808
IF1AX	-0.272909	3.48527	-0.107255	0.72058	-0.0717332	0.748085	-0.168074	1.33017	0.0185455	0.133045	-0.183786	4.79108
DPYL2	0.139014	3.47938	-0.0475506	2.32781	-0.0605412	0.905096	-0.129971	1.40445	-0.0819978	1.26357	-0.424638	3.90319
TPPC3	0.339284	3.47405	-0.159411	2.98661	-0.0191566	0.19243	-0.22087	2.57249	0.099868	0.223286	-0.460475	2.15548
ELOB	0.222926	3.46548	-0.0867838	1.66844	-0.280826	4.67757	-0.16289	2.26623	-0.203864	2.78583	-0.274388	7.45864
RFTN1	-1.37157	3.46477	-0.504333	2.42053	0.522367	0.937954	0.263267	9.0492	-0.175423	0.518678	-0.30377	2.73849
PDIA1	-0.182589	3.46207	-0.297832	4.60058	-0.288502	5.10888	-0.229658	3.48763	-0.0917417	1.06937	-0.422367	4.75794
LMA2L	0.615759	3.4618	0.937032	1.54176	0.792827	2.43287	-0.0218094	0.0609442	-0.621339	1.06313	1.12928	1.92934
NOP16	0.953426	3.4593	0.103609	0.551165	-0.131465	0.255793	-0.0697309	0.188835	-0.697941	1.41874	-0.523388	1.2785
SH3G1	-0.16973	3.45838	-0.147898	2.19606	-0.166461	3.39297	-0.0672763	3.38084	0.140093	1.33717	-0.507522	4.76604
PM34	2.32151	3.45354	-1.12876	1.31682	-0.348609	0.219174	-2.08601	1.29383	2.48661	1.30701	-3.60619	10.3418
DHB4	0.120077	3.45321	0.068302	1.28366	0.0104075	0.119003	0.00144566	0.0181725	0.126995	0.927087	0.0359644	0.296837
UBA3	0.591695	3.44883	0.793088	2.25296	0.0673003	0.35636	0.0465869	0.671962	0.200265	1.84798	0.235241	0.995212
GT251	-0.234959	3.44794	0.159028	2.93017	-0.131038	2.0483	-0.0833422	0.472825	-0.0765702	0.560263	-0.0336406	0.489683
DDB1	0.278471	3.44056	0.0730368	0.555725	0.054362	0.801944	-0.002722	0.0727229	0.00166265	0.0191427	-0.018666	0.22145
1433Z	0.229322	3.43829	0.058606	0.611941	-0.0764099	0.902602	-0.0640499	0.508439	0.0876854	0.604542	-0.153452	1.00114
RAB5A	-0.279968	3.4357	0.0491427	0.537909	0.144218	2.59248	0.0915484	3.40561	0.348546	2.18038	0.223863	2.83616
TCPB	0.213276	3.4309	-0.0731529	1.26104	-0.0445946	1.86939	-0.0540285	0.720829	-0.0998624	1.57424	-0.337114	4.87404
MPP6	0.286723	3.42976	-0.447149	4.96787	-1.00327	4.9825	-0.258078	0.831038	-0.920027	1.51122	-0.590112	0.752747
CHIP	0.444373	3.42855	-0.121792	1.18886	0.094945	1.21485	-0.0860531	1.1742	-0.402558	3.285	-0.25363	2.21122
LTOR3	1.37096	3.42838	0.0757245	0.354315	0.0460309	0.547324	0.200248	3.53732	-0.0580589	0.0438955	0.0503689	0.432262
FYCO1	0.842751	3.41949	0.247942	0.576063	0.21311	1.04572	-0.121579	1.06078	-1.17977	1.38468	-0.58948	2.51476
ACTN3	0.786846	3.40499	-0.402005	1.46911	-0.971478	2.77848	-1.28781	2.67276	-1.60865	3.0664	-1.53251	3.21444
NDUS1	0.141022	3.39577	0.111897	1.4228	0.214558	3.76115	0.198195	4.67601	0.24213	2.17304	0.319742	4.6762
GNPAT	-0.721418	3.39071	0.0251646	0.0686966	-0.090259	0.15965	0.705399	0.615844	0.174415	0.519617	0.256038	1.38222
PRP19	0.357425	3.38979	-0.105697	1.25978	-0.141675	1.26239	-0.06655	0.847542	-0.327295	3.61404	-0.27362	2.73825
CLN5	2.07632	3.38241	-0.629796	0.536961	0.841781	3.99653	2.26448	5.81269	-0.120055	0.265636	0.440326	2.64097
HSP74	0.272324	3.37882	0.0878433	1.38965	0.0745437	2.07736	0.0624069	1.43241	0.188591	3.17539	-0.103146	2.36635
H15	-0.263692	3.37851	0.0206113	0.166597	-0.0898275	1.25427	-0.19803	2.18112	-0.0220369	0.622999	0.0477535	0.458852
NMT2	-0.306776	3.37822	-0.0957331	1.13013	0.0262698	0.230077	-0.272889	2.04958	0.130774	0.476455	-0.344368	1.22631
SLTM	-0.537772	3.37816	-0.0119203	0.0329499	1.38196	2.05847	-0.382437	2.5852	-0.774702	3.37684	-0.113229	0.0944807
RM24	1.77996	3.37538	-0.176094	0.292083	-0.176405	0.245956	-1.36425	2.01243	-1.43682	4.91986	-0.34992	2.70963
EIF3M	-0.201171	3.37386	-0.0675201	0.880068	-0.0991758	1.8221	0.0508573	0.512212	0.169043	0.990991	0.136361	3.80655
TCPH	0.136088	3.373	0.00978892	0.145333	-0.107132	2.64152	-0.00900403	0.403119	-0.0768751	0.873668	-0.170616	2.95705
RPB7	-1.20689	3.36733	0.995943	0.933488	0.272651	0.255712	-1.64804	1.56566	-1.48495	1.15328	0.740331	2.53484
MCATL	1.7866	3.36673	0.406667	0.402521	1.26817	1.42564	0.824467	0.89101	-0.759426	1.19794	0.708151	0.857263
CLH1	0.206393	3.35034	-0.0293009	0.916337	0.067544	3.22662	-0.043403	0.657775	0.0629216	0.82561	-0.1275	3.27653
ARM10	-2.9137	3.34121	0.0330568	0.0448975	2.44838	2.11044	1.53505	2.37653	-1.31693	3.50255	-0.887963	4.0359
CSN8	0.286698	3.3403	0.112086	0.847428	-0.000834234	0.0230563	0.131885	1.90006	0.150089	1.33294	0.300674	2.08705
TNNT3	1.39858	3.33525	-0.379988	2.36081	-0.995957	2.84139	-1.31889	3.37252	-1.78216	2.74401	-1.54767	2.82925
MFN1	1.02317	3.33454	0.307556	6.53614	0.100144	0.914159	0.165384	1.31359	-0.189596	0.943369	0.106496	0.602272
NDUS6	0.161711	3.33386	0.194516	1.29863	0.0121253	0.110027	0.083957	1.72195	0.195952	3.63695	0.189866	2.34599
SRSF9	-0.244693	3.32796	-0.0198602	0.156715	-0.242846	1.33344	-0.194993	1.15423	-0.375252	1.77196	-0.491738	4.52679
AP1B1	-0.209847	3.32076	-0.0836014	0.817523	0.102017	1.57028	0.044252	0.409502	0.184241	4.42137	0.0052649	0.247263
IBP7	-1.29122	3.31803	0.380611	1.21109	-0.00502071	0.0261036	-0.737458	2.13583	0.170485	0.250517	0.0855438	0.743098
PSN2	-0.309523	3.31739	0.0709214	0.56123	0.219558	1.23079	0.270353	2.43997	0.412393	0.769544	1.41767	2.39605
DHX29	0.24717	3.3167	0.0555927	0.466571	0.422338	5.34853	0.245366	2.42091	-0.0136078	0.0848787	0.201603	1.35653
OPA1	0.278854	3.31476	0.395654	3.81316	0.151649	1.77643	0.278645	3.12162	0.418394	2.68392	0.522152	5.65366
RAB32	-0.435755	3.31426	-0.234179	1.37521	-0.19958	1.81327	-0.181413	2.49752	-0.116435	1.31561	0.023558	0.13262
RAP1A	0.200527	3.30453	-0.0229619	0.441048	-0.0505946	0.461297	0.0239114	0.2299	-0.423781	2.96192	0.313184	4.45439
WASC4	0.231875	3.30196	0.45135	5.73475	0.210028	5.10303	0.11083	0.512102	0.429727	1.54889	0.332491	7.25594
E41L2	0.232983	3.30033	0.0280762	0.434142	0.0845759	1.27922	0.0775036	1.68883	0.251877	1.95622	0.0728992	0.900275
KIME	-0.472078	3.2971	0.595607	0.937882	0.5564	1.34199	1.98311	1.914	-0.553152	1.87612	0.0737961	0.267242
NALD2	-1.33049	3.29596	-0.0035813	0.0299955	-0.327265	3.79604	-0.0657754	0.59473	1.14033	2.61955	0.216789	2.59937
IDE	0.2641	3.29573	0.259029	5.43315	0.204802	3.68405	0.0855915	0.655017	0.482316	1.23472	0.0392103	1.32933
PSMG1	0.358351	3.29384	0.317625	0.933773	0.751729	1.1552	0.486953	0.859819	-1.48815	2.85211	2.39877	3.35225
S61A1	-0.13606	3.27935	-0.0564107	1.08095	-0.13626	6.31149	0.0827525	1.16565	0.012133	0.17455	0.135723	2.43238
NU4M	-0.612617	3.27786	0.28479	0.793279	0.695838	1.25295	-0.557109	0.897823	0.472379	2.81812	-0.0827209	0.164361
NFS1	-0.183891	3.27696	-0.360436	1.38913	-0.123379	0.307238	0.557847	2.66863	-0.281271	1.0184	0.0609326	0.158267
B2L13	0.784869	3.273	0.134884	0.299804	0.238418	0.837771	0.255549	2.32444	0.146594	0.275061	-0.11822	0.352305
MYOF	0.208291	3.2696	0.149866	2.48637	0.176234	3.35844	0.345914	4.43222	0.387396	2.70979	0.618622	5.93104
HS105	0.291246	3.26662	-0.121178	1.14016	-0.15626	3.12484	0.0415385	0.439155	-0.0799558	1.33867	-0.331217	7.12007
CDV3	-0.40271	3.26587	-0.113276	1.05658	-0.325613	1.93261	-0.551986	3.58124	-0.0835913	0.317892	-0.797586	2.02828
CCD93	-1.01599	3.26585	-0.205057	3.45855	1.37209	1.75574	0.487017	3.04137	0.192932	0.812756	0.947378	1.46799
PLBL2	0.250207	3.26498	0.0845609	1.1848	0.354054	6.7979	0.334889	9.93488	0.461823	3.12702	0.511832	5.03603
NCAM1	-0.458657	3.26377	-0.380362	2.84541	-0.532304	2.92016	-0.536466	3.59569	-0.492191	5.03758	-0.716398	7.26697
IFM3	-0.201369	3.26278	0.0553634	0.759268	0.272437	4.57005	0.226441	3.97216	0.38537	4.69556	0.808975	7.16764
PDIA6	-0.124085	3.25878	-0.236871	4.21102	-0.207431	3.71232	-0.21049	2.17498	-0.0626757	2.14928	-0.332176	5.41052
MYL1	1.57099	3.25593	-0.119457	0.358433	-0.835583	1.36739	-1.40806	2.82932	-1.47796	2.60922	-1.98099	2.77278
FBXW8	-1.00478	3.25036	-0.278664	0.508878	-0.227877	0.29144	0.780867	1.55392	-0.856012	1.37989	-0.122465	0.112907
PUR9	0.253953	3.24717	-0.0043075	0.0686415	-0.129214	1.78629	-0.13062	1.6089	0.00340313	0.0345138	-0.301814	4.71532
PHS2	1.1294	3.24511	-0.713935	2.2925	0.280871	3.20475	0.312425	2.1194	-0.340033	10.0192	0.330876	1.30398
AUHM	0.575261	3.24145	0.201727	1.14604	1.64931	2.04021	0.675597	7.69126	0.475307	4.07182	0.553315	2.47577
ADHX	0.374999	3.22788	-0.0197313	0.15738	-0.0168803	0.0983453	0.422095	6.07159	-0.0483871	0.246155	-0.213374	1.66503
ANC2	0.620616	3.22716	0.862806	2.39642	0.0508626	0.109201	-0.479926	0.946344	-1.77119	6.53162	0.17343	0.29292
CAPZB	0.277407	3.22435	-0.00174677	0.032848	-0.0247658	0.816072	0.12327	2.45256	-0.0739461	1.01778	0.00811834	0.289191
PGFRB	-0.27271	3.21179	-0.483764	5.21199	-0.342929	2.39998	-0.282687	2.21358	-0.273535	2.30875	-0.053478	0.415928
HMGN5	-0.0840235	3.21152	0.058976	0.785649	0.100207	0.945269	-0.489595	2.2338	0.29362	0.711744	-0.141421	0.144207
TF3C5	-1.76069	3.21094	-0.891354	2.1019	-0.326374	2.43648	-0.660095	0.764834	0.342998	0.808315	1.84907	4.37559
LSM4	-0.252314	3.21026	0.15946	1.19646	-0.00751712	0.0599048	0.153497	1.90211	0.124979	1.57673	0.345429	3.93342
CD151	-0.664281	3.20904	-0.25952	0.800968	0.224741	1.02722	0.106202	0.272409	0.177433	0.666846	0.911035	2.23781
ACSL5	-0.170645	3.20855	0.0404687	0.566239	-0.234193	3.23186	0.205239	1.8224	-0.140236	1.48903	-0.352316	3.77
ITPA	0.372911	3.20077	-0.0104356	0.061028	-0.0494702	0.575936	-0.0348252	0.230166	-0.371842	5.47367	-0.201063	2.38072
TPR	-0.153172	3.19589	-0.025057	0.122267	-0.0744457	2.11365	-0.0846149	3.9159	-0.0427535	0.350195	0.0354769	0.459359
PYC	0.260564	3.19309	0.0844579	0.519386	0.253905	2.60111	0.410145	2.40188	0.4615	3.50435	0.0945528	0.423351
TTL12	0.353568	3.19268	0.21683	1.32148	0.32115	4.24887	-0.12957	1.57853	0.559241	0.929332	0.099776	1.33593
ENOA	0.202433	3.19099	0.0991662	1.49629	0.143676	2.02641	-0.103081	0.93046	-0.0558291	0.863074	-0.365065	3.33033
PURA2	0.291966	3.18228	-0.000863873	0.00988546	0.0537763	0.445702	0.0376569	0.238013	0.0680348	0.482959	-0.187518	1.09388
ZPR1	-0.741826	3.18066	-0.32032	1.08133	0.966253	2.05622	-0.297081	0.611447	-0.382323	0.563464	0.69478	2.06333
NCEH1	0.188656	3.17739	0.330737	4.73507	0.0570771	0.801898	0.129056	1.88101	0.233617	1.90193	0.103145	1.55849
EF1G	0.196811	3.17498	0.0567846	0.572751	0.0688006	1.23247	0.037597	0.469874	0.315619	2.80441	-0.336025	3.81072
PP2AA	0.206733	3.17007	0.0108186	0.278914	0.0326355	0.589299	-0.0890901	2.62703	-0.0123109	0.172108	-0.335158	7.76048
ITPR2	1.13557	3.16869	0.322924	0.45404	-0.00978255	0.0445882	0.00932913	0.0240226	0.704635	1.76035	-1.19134	1.79964
CDK5	0.65873	3.1664	0.307977	1.26801	-0.0228838	0.0552923	-0.27204	1.71916	-1.08369	1.60478	0.191046	0.885756
GSTA4	0.398837	3.16636	0.125926	0.777091	-0.0387982	0.212784	0.0274126	0.143059	0.103099	0.512911	-0.00779254	0.081271
CNOT9	0.658703	3.16359	-0.704742	0.958774	-1.6356	2.36886	-0.488762	2.38129	-0.0461252	0.129707	0.294887	0.613731
CSN7A	0.256714	3.15662	0.203154	2.16589	0.184749	2.88479	0.0179438	0.514052	0.544298	1.33056	-0.262468	3.51703
AGRL2	0.308501	3.15262	0.030507	0.1968	0.060161	0.413491	0.212018	5.12786	0.115458	0.452291	0.858032	5.65268
COG2	-2.3734	3.15177	-2.45675	1.86907	-0.203972	0.101247	0.0367234	0.0385049	-0.235368	0.117863	-0.483516	0.327842
S23IP	-0.332563	3.15066	0.0349037	0.561028	0.0997783	0.945093	-0.333146	2.0323	0.303281	9.13513	0.186625	0.498488
MA7D1	0.335817	3.14825	-0.177621	0.768122	-0.192492	4.19705	0.0276729	0.141225	-0.124103	0.58961	-0.490957	2.14742
CTL2	-0.460847	3.14377	-0.0467184	0.611997	-0.109503	1.93835	-0.0290204	0.282271	-0.0755512	1.00211	0.0644976	0.450257
CD109	-1.70404	3.1326	-0.0770374	0.319927	0.338005	0.636481	0.464835	0.607995	-0.33647	1.32373	-0.699283	2.26639
CCN1	0.621294	3.13258	-0.441341	2.36862	-0.721066	4.41792	-0.60583	3.75678	0.235341	0.889928	-0.0959128	0.318978
SAE2	0.343332	3.12993	-0.150459	1.43017	0.278358	1.90579	0.268163	2.76298	-0.28373	1.16552	-0.200661	1.46883
ARF6	0.138471	3.1261	0.160948	2.59745	0.0726683	0.37607	0.277707	3.93562	0.426183	4.54969	0.467257	4.66481
NDK3	-0.449105	3.12305	0.0661848	0.609763	0.143232	2.07248	0.42916	4.36767	0.365459	1.57709	0.608865	4.61806
KIF4	-1.04324	3.11533	-0.49413	1.00619	-0.473571	1.22245	0.575464	0.815751	-1.3917	4.225	0.689929	0.992234
KTAP2	-0.203709	3.11255	-0.0687936	0.388727	0.0467787	0.525567	-0.0452803	0.786404	-0.0392981	0.823618	-0.1072	1.07676
MCM6	0.208317	3.11236	0.111406	1.65893	-0.143141	2.01853	-0.0325799	0.360129	-0.424081	2.98293	-0.7696	4.49143
WDR1	0.285258	3.11071	0.00597064	0.114955	0.0552153	0.738987	-0.0605227	0.680739	-0.0165702	0.184265	-0.339379	4.95138
RAP1B	0.155419	3.10906	-0.100703	0.663173	0.102152	1.79429	0.129011	5.89873	-0.172319	1.57361	0.0427247	0.195788
CD9	0.351949	3.10769	-0.326585	3.4209	-0.186838	13.1976	0.456053	2.12492	-0.196263	2.44973	0.0834021	0.611122
WASC5	0.224143	3.10349	-0.0235612	0.270808	0.104912	1.31663	0.228149	3.16048	0.342599	3.61886	0.223427	2.00979
TFAM	0.701999	3.09982	-0.210973	1.53104	-0.163789	1.04895	-0.0428127	0.242034	0.148593	1.56461	-0.323707	1.15725
RAN	0.281025	3.09974	-0.0299453	0.357932	-0.207305	3.44636	-0.0820535	2.1897	-0.179877	2.35164	-0.329909	4.11959
RM02	0.73859	3.08789	-0.627647	2.76386	-0.000801035	0.00139251	0.982456	2.37817	0.92584	1.26	-0.337373	1.95177
NUCL	0.251489	3.08452	0.0319947	0.282659	-0.0825871	0.882776	-0.0630849	0.669401	-0.0799184	0.584722	-0.139588	1.10419
GTF2I	0.260157	3.08261	-0.153987	0.678506	-0.475831	2.91002	-0.290453	2.62177	-0.240929	2.12026	0.180242	1.34093
YIF1B	-0.164897	3.0805	0.0880939	0.710031	0.066038	0.687705	-0.0141757	0.11225	0.129182	0.919376	-0.112553	1.53987
CLIP1	-0.816106	3.07894	0.242911	0.921446	0.479563	3.55773	-0.0464951	0.39707	-0.0549055	0.0555974	0.407206	8.16584
SNX12	0.496021	3.07752	-0.0163248	0.102008	-0.167459	3.20986	-0.0427564	0.223739	-0.317328	2.38459	-0.407766	1.70307
ACBD5	-0.207344	3.06873	0.156533	1.67995	-0.0267796	0.224619	0.147559	1.80474	1.0835	1.08762	0.115178	0.862908
CAMLG	-0.589989	3.0675	-0.179019	1.14469	-0.0193207	0.0779066	0.0258712	0.0813837	1.19247	1.0971	0.0492536	0.186843
DHCR7	0.21195	3.06726	-0.112685	1.56814	-0.0700812	0.368976	0.107642	1.09805	-0.262157	2.37219	0.180824	2.26412
PDCD6	0.638888	3.06254	0.316884	6.361	0.122807	1.67979	0.105916	1.40661	0.451613	2.13368	0.0257042	0.220227
MOGS	0.153717	3.06112	0.0423945	0.554544	0.173524	3.5819	0.229687	4.10059	-0.0762559	0.371452	0.0825969	0.414034
DPP3	0.226376	3.05833	-0.120917	1.66299	0.188426	1.1503	-0.162861	0.503966	0.179393	3.27669	0.268175	0.844733
PPT1	0.288656	3.05685	-0.00886236	0.0985311	0.289297	4.21456	0.171416	2.63632	0.297766	4.24202	0.21364	2.11281
SERC	0.177294	3.05345	-0.0878438	1.7208	-0.195653	2.05313	-0.29033	3.81726	-0.202352	1.77689	-0.407995	2.60363
MYEF2	-0.281075	3.05275	0.168197	7.26867	0.390886	5.25019	0.139844	2.45754	0.677619	3.40181	-0.135912	1.49577
RS11	-0.160029	3.05261	0.0580797	0.340454	-0.0304291	0.190827	-0.292184	1.76947	-0.119452	1.07859	-0.356357	3.77569
KAPCA	0.328746	3.05214	0.184772	1.49431	-0.0725565	0.330305	-0.15545	7.33163	-0.0874639	1.11737	-0.429759	4.185
NXP20	-0.464809	3.05179	-0.00482145	0.0186264	0.303511	1.23497	-0.159547	2.06175	-0.610925	3.29738	-0.696509	4.87429
IF4G3	-1.62862	3.0441	0.335581	2.26297	0.275158	1.10019	0.530381	2.29504	0.0406825	0.219357	0.521061	1.0884
UMPS	0.36415	3.04201	-0.0517098	0.392435	-0.0299818	0.350087	-0.299679	2.57441	-0.482455	3.1913	-0.26109	1.65737
DHRS7	-0.621987	3.03702	0.125531	1.84303	0.0336044	0.149097	0.00821608	0.350316	0.387517	4.35968	0.0553525	0.739564
GPX4	0.428488	3.03116	0.125571	1.59499	0.255602	1.70847	0.249288	2.4778	0.482229	3.73091	0.32519	2.29534
SRRM1	-0.87603	3.0311	0.0680574	1.89278	0.132496	1.28893	0.453965	2.32184	1.26542	2.72225	0.964828	3.80287
LACB2	-1.08399	3.02937	-0.184489	1.07224	0.0452252	0.074459	0.225204	0.625652	-0.266928	0.530178	-1.05228	1.31609
PSD11	0.143701	3.02761	-0.0495349	1.86457	-0.0657634	2.52136	-0.0136607	0.436058	-0.0033651	0.109448	-0.227168	3.89375
EMC8	-0.347332	3.02045	0.301632	0.915782	-0.0214314	0.0712407	0.306044	2.07997	-0.337032	1.61174	0.30483	1.4157
RD23B	0.0750958	3.00395	-0.170423	2.13349	-0.0495845	0.76081	-0.115519	1.60366	0.0745114	0.793674	-0.112646	1.64395
DDX56	-1.64495	3.0005	-2.21875	2.75859	0.0533274	0.339897	-0.437185	2.33218	-1.64334	0.559762	-0.215877	0.698422
IF4B	-0.278141	2.993	-0.146744	0.963389	0.246879	3.35812	0.0338698	0.244002	-0.147942	0.705215	0.0703634	0.293035
CAND1	0.167859	2.9905	0.0331172	1.52003	-0.0057417	0.199622	-0.029015	0.379516	0.0933173	1.21615	-0.279946	4.76423
YLPM1	-0.545738	2.98853	-0.139369	1.88262	0.134229	1.48844	-0.0778915	0.682313	0.261467	0.722881	0.257196	1.71088
CALU	-0.196455	2.98619	-0.298043	7.14654	-0.382389	4.91811	-0.138616	0.990434	-0.239408	5.91745	-0.152898	0.959141
HTF4	-1.97109	2.98288	-0.612247	0.917884	-0.460734	1.78218	0.844875	2.52179	-0.374069	0.585911	0.18542	0.774806
MACF1	0.264708	2.9788	-0.344052	2.35835	-0.330922	2.64716	-0.453302	2.63365	-0.620675	2.40683	-0.772257	3.20189
DYL1	0.614666	2.97625	-0.179605	2.42213	-0.355831	2.80616	-0.111969	1.106	-0.759262	2.36462	-0.452345	5.8698
EMC4	1.83468	2.97216	-0.0626024	0.356919	0.0399556	0.19634	-0.156079	1.59492	-0.594788	1.74154	-0.531548	5.49532
VP26B	-0.455944	2.96793	-0.0158739	0.120743	0.358723	3.06934	-0.0384804	0.324909	0.944131	1.21283	-0.203388	3.07937
PGS2	0.903985	2.96616	-0.177938	0.250676	-0.362769	1.44377	0.158717	0.540067	-0.250587	0.918021	0.435713	0.924249
AL1L2	-0.147137	2.96457	-0.229924	2.82819	-0.192479	4.03122	-0.243078	2.97678	0.00615513	0.0658939	-0.376456	3.19582
PRAF1	0.808891	2.96441	0.272915	0.880271	-0.610229	1.95944	0.277916	0.806704	-0.865519	2.68806	0.813038	1.63391
LY6E	0.740499	2.95957	0.758138	2.30295	1.01421	4.6482	1.46427	6.59918	1.2466	2.73049	1.6943	6.31689
CLU	0.490808	2.95942	-0.327914	1.34877	-0.493481	2.42289	1.08751	2.39862	-0.391688	5.65604	-0.138955	2.66749
SDHB	-0.340974	2.95883	0.0100573	0.0464557	0.41678	2.15644	0.525462	2.73622	0.17518	0.808147	0.699886	2.74166
TM1L2	-0.55318	2.95358	0.165579	1.8496	0.118772	0.429427	0.390654	1.86404	1.0046	3.42097	0.373672	1.34289
CBR3	0.369377	2.94799	0.00522229	0.0247212	0.0295997	0.502313	-0.16828	2.31443	-0.215298	2.1631	-0.0343828	0.194094
BIEA	0.265179	2.94771	0.192152	1.5316	-0.369702	2.26593	-0.410527	2.07802	-0.320912	0.969769	-0.540822	2.85762
MDHC	0.175	2.94444	0.0747831	0.874618	0.100701	0.99921	0.116608	1.91252	0.318072	3.42507	0.0232271	0.296399
PEPL1	-0.446457	2.94066	-0.159695	0.898172	0.257151	1.8482	0.246675	2.26741	0.291752	4.47477	-0.0470769	0.222064
EXTL2	-0.993367	2.93458	0.0032139	0.00486522	0.377348	0.743327	1.30934	2.78864	0.794742	6.48669	1.08908	2.15342
C1TC	0.111571	2.92753	-0.0669911	1.29173	-0.0535531	0.519066	-0.099135	1.89321	0.0449075	0.2918	-0.306376	4.42476
UN45A	0.634055	2.92588	-0.10698	0.384278	-0.524624	1.24132	0.113017	0.389512	-0.0761837	0.280512	-0.0721051	0.152509
MSMO1	-1.80626	2.92305	0.200483	1.07461	1.82064	1.56462	0.0781854	0.560159	1.39963	3.42815	0.319637	0.243499
PSB1	0.166322	2.91784	0.0504195	2.10205	-0.0389964	0.563095	-0.00739369	0.193039	0.0556628	3.30476	-0.0521952	1.12634
RRS1	-1.54631	2.91713	-1.06868	1.46407	1.44424	4.13074	1.55345	2.52234	-0.114146	0.575814	-1.14778	1.69667
UBQL2	-0.60973	2.91218	-0.264722	6.44103	0.0532316	0.354667	-0.0760536	1.18184	-0.0658185	0.236391	-0.502811	4.56722
PPIB	-0.151954	2.91001	-0.120907	2.53603	-0.160025	3.34282	-0.104489	1.66606	0.0966702	1.46183	0.0774175	1.04226
MEG10	2.00962	2.90977	-1.52375	2.00027	-0.754581	1.67468	-0.252596	0.280793	-0.552814	1.79134	-0.273003	0.1476
CACO1	2.18863	2.90835	-0.54581	2.63225	-0.77844	1.22711	0.74865	2.16376	-0.723987	0.76225	0.978785	2.13059
DCTN4	-0.597274	2.90635	0.109011	1.58333	0.144374	1.62078	-0.0168993	0.114808	-0.237953	2.43618	-0.577583	4.98881
CP51A	-0.320755	2.90178	-0.305632	3.89607	-0.265606	5.5804	-0.204208	1.77458	-0.410328	2.83338	-0.589021	8.60476
SYYC	0.223984	2.90157	-0.211498	2.29094	-0.128805	1.91662	-0.369755	5.61907	-0.224242	3.03897	-0.503671	4.94824
SC61B	-0.492702	2.9013	-0.040515	1.25962	-0.0347423	0.30835	-0.0980227	1.25969	-0.2505	0.787599	0.077687	0.746799
DDRGK	-0.33452	2.89932	0.0628731	0.326858	-0.0940806	0.311451	-0.0608415	0.629281	-0.140998	0.467308	0.474078	1.32767
ARL8A	-0.392	2.89805	0.211336	1.71395	0.433737	5.28933	0.199027	3.01723	0.394098	4.44243	0.295334	2.21997
COMD3	0.54553	2.89773	0.153304	0.678405	-0.210698	0.887294	0.0312169	0.308481	0.0166538	0.050193	-0.606426	1.21115
SNG2	0.358839	2.89768	0.184188	2.15946	-0.578669	0.947048	0.289978	3.68656	-0.0427518	0.18406	1.53486	1.33067
TRI47	-0.806782	2.89163	-0.0665633	0.160446	0.482536	4.01012	0.009106	0.019835	-0.878131	1.16116	1.47416	10.452
RS17	0.13886	2.88849	0.215266	2.76674	-0.125893	1.434	-0.151656	0.83972	-0.0659194	0.93642	-0.295399	1.49738
PBDC1	0.19739	2.88737	-0.04638	0.571562	-0.150466	1.8249	-0.258454	3.95126	0.0479089	1.5495	-0.0530677	1.24826
LTOR2	0.475701	2.87634	0.467401	3.61512	0.0820988	0.337501	0.442437	2.24267	0.680093	1.07282	0.799282	4.16512
ACATN	-0.711285	2.87556	0.174065	1.16116	0.104713	0.518162	-0.0700484	0.403492	0.367234	1.02819	-0.142897	0.339695
PXDN	-1.12215	2.87392	-0.14735	0.252358	0.0468253	0.164904	-0.182253	0.73359	0.0262997	0.0760637	0.181671	0.3129
GET3	0.0757645	2.87316	0.100919	1.79688	0.135168	0.915247	-0.0373806	0.426741	0.104945	0.918489	-0.334942	4.2243
PZP	0.284595	2.87213	0.436156	2.14309	0.769104	7.24891	0.59132	5.37248	0.434843	4.18169	1.03197	2.79607
DDX6	0.122948	2.8715	-0.0438676	0.690884	-0.0636613	0.4905	-0.199328	3.80426	-0.126527	3.64297	-0.598286	5.50963
ACTZ	0.182844	2.86989	-0.00188773	0.0270003	-0.00133112	0.0319555	0.0318141	0.675535	0.303483	0.76018	-0.110372	2.40397
PNO1	-1.35408	2.8675	-0.621324	1.78022	0.234631	1.4902	-1.27207	1.8591	-1.16514	2.3434	0.185223	0.69812
API5	0.133965	2.86723	-0.108162	0.841319	-0.0404053	2.92669	-0.0804926	0.772703	0.261311	3.28484	-0.216086	5.85076
RL28	-1.1063	2.86442	-0.134708	1.53412	-0.220206	1.69166	0.0375828	0.278167	-0.274323	2.12581	-0.49209	5.55957
THTR	-0.929248	2.85818	-0.363942	3.46982	-0.161033	2.47577	-0.541533	9.24434	1.12591	1.13912	0.461232	1.73695
RL34	-0.241694	2.85428	-0.024429	0.608637	0.0229993	0.151255	-0.286734	2.30899	-0.243144	8.44646	-0.178012	1.52251
SNX5	0.313717	2.84964	0.145665	2.39415	-0.0866396	1.41037	-0.0257921	0.506189	-0.377665	1.87703	0.0288186	0.205904
RB27B	-1.34957	2.84954	0.537469	2.55443	0.218242	1.18476	0.933544	5.08112	0.0268318	0.0909961	1.10858	1.88127
SYMC	0.307651	2.84844	0.0353831	1.63678	0.053464	1.07809	0.00486027	0.0271456	-0.559903	3.32683	-0.260898	2.11263
PPR18	0.336838	2.84655	-0.0853458	1.04008	0.0586582	0.501827	-0.206747	1.5202	0.168191	0.267418	0.091046	0.68022
PSB6	0.117222	2.8463	0.0376438	0.580526	0.15261	3.82035	0.0281068	0.43721	0.0520129	1.80261	-0.0753506	1.72627
RM20	-1.11619	2.84286	0.288726	2.50216	0.346337	2.23553	0.79254	3.36024	0.0770642	0.935127	0.531749	3.92604
HDAC6	-1.9034	2.84237	-0.290578	1.08362	1.57011	1.65804	1.12549	2.60658	-0.799886	0.907693	-1.83151	2.36029
EMC1	0.386845	2.84033	0.205047	3.37919	0.00725229	0.0473023	0.0110029	0.1924	0.19669	1.94527	0.223652	2.261
CSN1	0.126633	2.84001	0.211896	2.20363	0.115585	4.093	-0.0259856	0.593347	0.116257	1.43005	-0.0812428	0.976661
PRPS2	1.63881	2.83687	0.304825	0.658465	-0.150374	0.629269	0.25018	0.954541	-0.0338484	0.195683	-0.0230431	0.2128
EDC4	0.274812	2.83031	-0.0160336	0.0806062	0.378092	10.1214	-0.179528	5.62211	0.110889	0.495109	-0.315532	3.57438
RTN4	-0.0912287	2.82845	-0.138751	2.00497	-0.219324	3.72175	-0.182893	1.70281	-0.234482	1.99429	-0.405391	4.58588
VCAM1	0.263383	2.82449	0.275141	3.37928	0.31438	3.30018	0.665994	5.04167	0.652331	3.19886	0.89835	3.34527
TXD17	0.247771	2.82441	-0.0783896	0.439936	-0.0768922	0.859726	-0.178872	1.37901	-0.0299546	0.136408	-0.0354181	0.253175
AK1A1	0.146725	2.81886	-0.0433046	0.494176	-0.124068	1.25709	-0.153596	1.42784	-0.0693241	0.80959	-0.293646	2.47828
RM01	1.68578	2.81795	-1.43125	2.08349	-0.218728	0.59359	0.540693	0.930102	0.050981	0.15235	-0.365327	0.507864
PRUN1	-1.33744	2.81459	-0.00947782	0.022664	0.960208	2.67619	0.210212	0.585467	-0.111478	0.264	1.38426	10.0057
LPPRC	0.316948	2.81104	0.0939375	0.751559	0.0897943	1.27827	0.199214	4.06048	0.120085	0.783877	0.214353	1.8011
LAMC1	0.529875	2.81063	0.0305121	0.134588	0.296315	1.49077	0.281192	1.13914	0.0896728	0.30754	0.267136	0.60574
PCOC1	-0.200381	2.80868	-0.271191	4.73009	-0.380502	4.6125	-0.340955	3.17097	-0.333407	2.7641	-0.37428	4.38954
RAD21	0.545062	2.80774	-0.112244	0.62365	-0.303707	2.30586	0.0481244	0.272344	-0.731628	4.33933	0.16637	0.905611
FADS3	0.366304	2.80302	-0.462172	2.73113	-0.0239828	0.0319345	-0.462248	3.6038	0.306717	0.198548	-0.600263	3.52424
RASA3	0.530801	2.79918	0.214814	1.76603	0.0493212	0.329142	0.329613	3.65879	0.528521	3.64716	0.0946396	0.196461
TCTP	0.367955	2.79519	0.127313	1.64618	-0.0421389	0.509892	-0.0193309	0.234021	0.0351606	0.239733	-0.431258	5.00152
COCA1	-0.483568	2.79403	-0.720153	7.65508	-0.637486	5.96928	-0.594834	3.39332	-0.668039	2.70169	-0.531883	2.32933
UBQL1	-1.19753	2.78876	0.45259	0.932745	0.883668	1.12198	0.497633	0.798393	0.266321	0.896283	-0.129755	2.4366
CPSF7	-0.340054	2.7851	0.00700113	0.0534953	-0.0543136	0.752668	-0.0829955	2.18726	0.183059	1.62744	0.0677453	0.818992
C560	0.318265	2.77794	0.107191	0.809659	0.0563478	0.650364	0.520572	4.84581	0.18787	1.66871	0.336207	2.54635
LDHA	0.220598	2.7768	0.11131	2.56016	-0.0555769	2.25024	-0.110068	1.75063	0.0252945	0.220643	-0.30319	3.31488
KHDR1	0.176575	2.7761	-0.0990034	2.42808	-0.191171	3.21964	-0.0802856	1.51842	-0.209924	2.61832	-0.177661	2.52782
NDUV1	0.256031	2.77205	0.193938	2.41372	0.271647	4.83386	0.339166	3.02795	0.434439	2.99654	0.215194	2.21789
TXNL1	0.154562	2.77152	0.0800049	1.98521	-0.0875874	1.21643	-0.0986524	2.08036	0.0428661	0.35852	-0.0876752	0.67136
H14	-0.24577	2.77108	-0.06157	0.577086	-0.158364	2.42687	-0.20456	1.33082	-0.100099	1.12684	-0.0251866	0.211334
RU2A	0.14127	2.76986	-0.0356161	0.541847	-0.115971	2.99422	-0.118468	3.24221	-0.0744417	0.895341	-0.151861	2.08206
TMM43	0.271229	2.76816	0.333231	4.60943	0.362187	4.94854	0.350655	4.32185	0.494498	2.78162	0.478883	3.21115
1433E	-0.137087	2.76787	-0.0495203	0.539146	-0.187901	2.84625	-0.0257225	0.246688	-0.20349	2.02862	0.0453379	0.38736
PI42B	-2.30299	2.76612	-0.0649444	0.439175	0.496379	1.90322	0.131045	0.832975	0.542736	1.31124	0.775327	1.29668
SBDS	1.31013	2.76609	-0.873104	0.794341	-1.41511	1.83519	0.134741	0.356719	-0.609262	0.491654	-0.723603	0.761258
PLGT3	-0.662389	2.76564	0.071439	0.673446	0.0434288	0.399062	-0.190932	1.36968	0.116838	2.45716	0.0874824	0.512169
PPWD1	1.75839	2.75856	0.200951	0.21251	-0.947478	1.35288	0.74648	0.717115	0.288523	0.358292	-0.813014	1.9171
T106B	0.310941	2.74935	0.271669	2.00635	0.339678	5.20634	0.299772	5.41343	0.476676	2.50828	0.47315	2.22417
NP1L4	0.233695	2.74705	-0.169585	3.62273	0.050979	0.209484	-0.0800594	2.24835	-0.0679642	0.352919	-0.28987	3.11833
PEX5	1.45403	2.7463	-1.60895	5.68971	-0.0931926	0.148655	-0.754158	0.558709	-2.50326	3.47283	-0.512101	0.722804
ZW10	0.464915	2.7456	0.0877414	0.706605	0.397329	1.24834	-0.398196	2.19953	0.151417	0.166186	-0.750179	1.21447
TALDO	0.482869	2.74174	0.209503	2.95151	0.143545	1.27655	0.0798517	0.807396	-0.0237204	0.236056	-0.0873191	0.972516
TMM19	0.370868	2.73384	0.0543839	0.35601	-0.0274029	0.403103	0.216147	2.54896	0.114	1.11167	-0.170064	2.50746
RL32	-0.29512	2.72336	0.0649248	0.944316	0.00650127	0.0781673	0.213134	4.96052	0.0937785	0.891479	0.0483745	0.41431
FAF1	0.503825	2.72316	-0.181589	3.66086	-0.552097	4.1143	0.367133	2.02673	0.152214	1.20801	-0.639122	3.4929
ACL6A	-0.148996	2.71993	-0.127201	2.86588	-0.104672	2.69703	-0.146119	0.837465	-0.117851	0.246934	0.589354	5.24997
CERU	0.538957	2.71345	-0.185713	0.993191	-0.432918	3.38611	0.0080937	0.0611239	-0.0752553	2.67417	0.459658	2.9122
NMT1	0.222493	2.71317	-0.066375	0.760828	-0.272855	3.77897	-0.222241	1.57119	-0.258576	2.1071	-0.44179	6.15638
PTK7	-0.421527	2.71252	-0.241467	2.43004	-0.0564046	0.411602	-0.0542638	1.02673	-0.132214	1.07417	-0.205103	1.25211
NUP62	0.300828	2.71096	0.0962847	0.333099	-0.179803	1.08884	-0.396867	5.26576	0.289323	0.781747	0.410223	1.46028
SPRY4	2.07229	2.71	-0.774765	2.16098	1.38212	2.40851	-0.144898	1.88376	-1.02908	5.87106	0.493698	0.833767
TSN8	-0.742401	2.70913	-0.132791	0.693922	0.0533417	0.45527	0.162631	1.53452	0.421743	2.82745	0.594992	4.15487
STIP1	0.202396	2.70896	0.0235837	0.330565	0.00830652	0.149899	-0.00100797	0.0131525	-0.0243642	0.378718	-0.182143	4.25399
VAS1	0.490818	2.70833	0.205089	3.84153	0.154938	0.666012	0.425861	2.79637	0.514556	1.75438	0.667901	3.678
FUS	0.142408	2.70822	-0.168445	2.01049	-0.197316	4.43942	-0.226205	4.31172	-0.249824	3.49832	-0.253832	5.24509
LAP4A	0.220842	2.70314	0.335166	2.15282	0.305326	5.46609	0.287646	4.79792	0.581768	3.76958	0.748809	3.16793
SYFB	0.0907317	2.70276	0.0389625	0.979103	-0.101164	1.22305	-0.0889058	1.03499	-0.120347	1.84678	-0.345472	4.27755
UGDH	0.347291	2.70148	0.3109	3.91224	0.209607	3.07799	0.214017	5.85882	0.161181	1.70024	0.134847	1.49172
RS23	-0.139894	2.70054	0.0618286	0.744838	-0.0811222	1.25358	-0.0514196	0.346775	0.0583752	1.44969	-0.292597	3.72214
PSMD1	0.105913	2.69822	-0.106852	2.38641	-0.00820529	0.0784829	-0.0334469	1.14656	0.105385	2.14453	-0.207214	4.58372
IPO9	0.144894	2.68682	0.0517368	0.794487	-0.0398714	0.826177	0.0170841	0.20461	0.0568069	0.446715	-0.0707825	0.921741
KDSR	0.721735	2.68355	0.209546	2.10651	0.600642	2.40266	0.0885323	1.33958	-0.0710519	0.223021	-0.668012	3.1181
CHCH2	0.346309	2.68287	0.266876	3.89291	0.365219	2.57046	0.258489	3.59592	0.149985	0.873141	0.370971	3.03269
MAN1	-1.32455	2.6812	0.254495	1.15565	2.63587	9.67691	0.0709247	0.580885	-0.306579	1.29306	0.139902	0.159618
RPAB3	-1.80199	2.67923	-0.00259036	0.0444013	-0.0515904	0.634065	-0.305492	2.49179	-0.487728	2.68721	0.00264025	0.0119109
MK67I	-0.566157	2.67582	-0.0141366	0.104478	0.138129	0.387598	0.817861	3.7058	-0.199665	0.553259	-0.114925	0.703323
ROA2	-0.242919	2.67489	0.0320592	0.386938	0.0148831	0.0969603	-0.184597	1.77796	0.0622598	0.523687	0.0587331	0.443382
ARK72	0.414784	2.67048	0.0884193	1.10206	0.220005	3.57983	0.245989	5.81742	0.519656	5.25713	0.282365	4.98855
PCBP1	0.122947	2.66867	-0.0825728	2.44864	0.00938899	0.0798309	-0.0671158	0.747296	-0.00763627	0.178162	-0.344172	3.85071
CAN2	0.142832	2.66859	0.0192794	0.21972	-0.0779326	0.907153	0.0380608	0.927585	0.00911166	0.112623	-0.151604	2.42392
TIMP3	0.475013	2.66723	-0.225774	0.92503	-1.0285	4.7282	-0.436985	2.89936	-0.761612	2.66841	-0.164251	0.776877
SNX6	0.115623	2.66526	-0.0619141	0.909405	-0.208705	3.80315	-0.129431	2.94617	0.0440949	0.494517	-0.299857	5.60483
INSR	2.20426	2.66105	0.308182	1.13068	-0.0740358	0.147062	-0.464775	1.34676	-4.3578	6.34183	-2.06725	2.57045
SYLM	-2.06326	2.65787	-0.644281	0.581354	0.944334	1.70604	-0.489333	0.50836	-0.278765	0.9949	1.3314	2.73403
PON3	-0.485297	2.65115	-0.0358325	0.120428	-0.700775	4.92673	-0.0667937	0.18529	-0.668535	5.27807	-0.493284	1.26871
HTRA1	0.586392	2.64412	-0.119052	0.35678	0.568912	2.50367	0.161236	0.39248	-0.0201755	0.0284327	0.759557	2.87742
EF2	0.247608	2.6437	0.159773	2.24943	0.136239	3.54418	0.0835346	1.18958	0.191124	3.26661	-0.0660526	0.562176
CAH3	-0.715289	2.64367	-0.701913	3.83041	-1.08462	4.24897	-1.3209	6.83511	-0.888154	3.14264	-1.11905	4.13992
RING2	-0.412733	2.64309	-0.0226783	0.0894336	0.128121	0.526111	0.0097242	0.0662146	0.466674	0.495211	0.0648929	0.240363
SYRC	0.232487	2.6428	-0.0202822	0.261826	-0.000130382	0.00592906	0.0956891	1.19933	-0.172073	5.36785	-0.257934	3.63728
TBC17	-1.09223	2.64081	-0.0646645	0.330199	-0.0191853	0.047826	0.524907	1.28106	0.335187	0.719928	-0.383339	0.534685
EMC3	-0.175889	2.64017	0.0787154	0.47232	-0.0702661	0.243326	0.337997	2.28238	0.113187	2.77307	0.416771	2.80729
MECR	0.724729	2.63863	0.212007	1.08	0.42019	1.73743	0.191771	1.31599	0.11286	0.408165	0.451445	1.84868
PLMN	1.14816	2.63834	0.659387	1.78866	0.681803	3.59365	0.798466	2.56896	0.390383	1.12235	0.494956	2.12329
6PGD	0.407915	2.6355	0.312232	3.08545	0.357184	5.06985	0.337474	3.51165	0.334178	3.55023	0.4341	5.51326
CAVN3	-0.533815	2.63302	-0.464304	3.61713	-0.548662	5.41958	-0.811369	6.6341	-0.50379	1.0505	-0.562547	5.21682
IF1A	-0.97927	2.6322	0.300102	0.450011	0.000703666	0.00101719	-1.17419	0.889638	0.233817	1.3102	0.0639641	0.168578
TIF1B	-0.122039	2.63201	0.0064515	0.0654406	0.0592929	1.48678	0.0463991	6.36637	0.124697	1.32184	0.177533	2.74755
FND3B	-0.289678	2.63104	-0.0121721	0.0903884	-0.347289	2.10997	0.0440828	0.47632	0.181057	1.52568	-0.0417273	0.212107
ENPP1	0.636749	2.6301	-0.173062	0.569759	-0.385623	2.95366	-0.357063	1.21457	-0.1875	1.38649	0.249754	3.58035
TOLIP	0.283658	2.62744	0.0470889	2.50431	0.216896	2.63183	0.0566085	0.726717	0.245196	2.44683	0.171546	3.39043
MFR1L	0.42803	2.62428	0.147201	1.64467	0.236621	0.995882	-0.157267	1.15645	-0.221331	1.21278	0.187741	3.22825
K1C17	-1.57096	2.61889	-0.64509	0.8074	-1.15317	2.46801	0.304871	0.363626	-0.11192	0.154362	-0.932672	2.33207
WNK1	-0.919153	2.61695	-0.166503	2.21384	0.755371	0.961539	0.755782	1.34534	-0.0274014	0.0158476	0.76757	1.04248
TCPD	0.139548	2.61685	0.00939025	0.203455	-0.097136	1.71893	-0.00834491	0.08735	-0.0135379	0.304914	-0.155442	1.94998
CPIN1	-1.77606	2.61669	-0.0606862	0.338171	-0.204347	0.96834	-0.156156	1.60089	-0.729958	0.418061	-0.29627	1.40533
MRP	-0.646781	2.61488	-0.11827	0.801629	0.122006	1.16063	0.207823	0.790164	0.281691	0.631412	0.180337	0.474793
RSMB	-0.0888704	2.6123	0.0663212	0.835261	0.030881	0.139716	-0.148991	1.73796	0.105255	3.25797	0.0716398	1.16073
PGAM1	0.149526	2.60971	0.0872714	2.35521	0.0610587	0.686186	-0.0239182	0.205883	-0.119986	3.6462	-0.474366	3.92996
CHD4	-0.168595	2.60606	-0.0992679	2.03591	-0.244663	2.25695	-0.311951	1.85251	-0.125409	0.655462	-0.132001	1.06052
HBA	1.29864	2.60065	0.394261	0.934041	-0.264702	0.777707	-0.0127806	0.0169608	-0.106042	0.185922	0.393692	0.619784
NCBP2	0.387219	2.59753	-0.0668624	0.701961	-0.20561	1.81823	-0.067234	0.430073	-0.771691	2.62529	-0.0957757	0.340964
AOFA	0.274446	2.59718	0.354571	3.85655	0.555416	5.62678	0.746421	6.93614	0.895158	3.52612	1.10603	5.30423
HS90A	0.17421	2.59219	0.143713	1.67646	0.0639915	0.813443	0.102537	1.35359	0.119842	3.72886	-0.0753077	2.48095
UFL1	0.262253	2.59024	-0.231574	0.789861	-0.148793	0.606898	-0.165057	2.95484	-0.191029	1.11234	-0.269133	1.83851
EPN2	-2.00799	2.58915	0.667713	1.45845	-0.298317	2.1978	-0.0676184	0.479792	-0.807932	0.722947	0.330624	0.326227
SURF4	-0.308574	2.58872	-0.140935	2.33375	-0.088537	1.21319	-0.035189	1.15257	0.00693277	0.0939618	-0.100843	2.74217
HRG1	1.30821	2.58457	-0.172144	0.257854	-1.36277	2.38146	0.266873	1.13215	2.2879	3.55906	-0.732681	1.36504
HTSF1	-0.741662	2.58258	0.00863466	0.181905	-0.0609417	0.272352	-0.407118	0.824237	-0.628557	4.57598	-0.367653	1.53198
SC65	-0.314243	2.58113	-0.411778	3.21958	-0.568296	2.5143	-0.11533	0.762062	-0.568742	2.24585	0.632855	3.43455
MATR3	-0.0807356	2.58087	-0.0839672	1.23099	-0.252116	4.04529	-0.123333	2.62402	-0.285617	5.42844	-0.308858	4.96999
CENPV	-0.822867	2.57748	0.0776366	0.223495	0.195734	3.1945	0.278036	2.05888	0.613031	3.16623	1.13872	4.30049
FRIL1	0.394581	2.57443	0.632261	3.13948	0.617612	2.27778	0.791625	4.35495	0.878923	3.00496	1.4506	5.7366
CAN6	0.779824	2.57093	-0.397193	1.96624	-0.0998961	0.465831	0.098168	0.212017	0.695546	1.7332	0.358553	3.3007
TRI56	-0.378127	2.57083	0.823087	2.68602	0.130167	0.396528	0.100085	0.138072	0.899185	3.17049	-0.53858	0.912298
NDUB4	-0.832407	2.56657	-0.52541	2.31838	0.17953	0.932881	0.559887	1.24383	0.205713	0.590442	-0.0106374	0.0437955
MAAI	-0.789537	2.56393	0.610397	1.63944	0.161775	0.578183	0.322791	3.08542	-0.142581	1.15995	0.505408	2.85215
NFIX	-0.241353	2.55894	-0.212555	2.36217	-0.36867	1.12557	-0.392025	4.3042	0.359233	2.45182	-0.437926	3.36934
LDLR	0.281142	2.55699	0.558236	2.80806	0.122783	0.33377	0.112531	0.517774	0.479244	2.39046	0.529166	3.04061
TPP1	0.305677	2.55639	0.32237	3.10049	0.444342	3.45674	0.40794	4.73834	0.401427	1.76795	0.457396	3.48314
LARP1	-0.463083	2.55605	0.0676666	0.59871	-0.0136016	0.126081	-0.211901	1.46988	-0.0442623	0.205665	-0.485231	3.23826
ARL2	0.739137	2.55598	0.161725	2.35348	-0.228099	1.00714	-0.117608	0.314026	-0.0105816	0.0660356	-0.465962	2.06415
HTR5A	-0.569769	2.54882	0.27054	2.63394	0.487479	1.91437	-0.223305	0.809963	0.314065	1.04502	0.118809	0.233699
VAC14	-0.446196	2.54519	0.452646	2.28848	0.588268	2.68922	0.222813	1.63445	0.722233	2.93598	0.325406	2.11403
UQCC2	0.740561	2.54474	0.180741	0.318727	1.39543	2.16685	0.0693641	0.140427	0.597976	2.26013	0.0232721	0.0386864
ATP68	-0.121266	2.54205	0.295618	2.49566	0.509201	6.36775	0.318069	7.0747	0.651296	5.0841	0.69223	7.9961
EHD3	1.0939	2.53908	0.0696137	0.386257	0.688715	2.00278	0.264016	1.42792	0.296939	0.741639	0.21564	0.651502
COMD9	-0.656678	2.53514	-1.34779	8.59909	-0.133816	0.570248	0.209175	1.63717	-0.389151	0.898727	0.285519	0.824943
CRTAP	0.383344	2.53504	-0.176787	2.11794	-0.40921	4.04985	-0.40662	4.43355	-0.381822	1.89807	-0.169845	2.27097
MYO1E	0.260998	2.53442	0.00648264	0.033588	-0.133386	0.578829	-0.380076	3.43047	-0.0239564	0.0532722	-0.263662	2.23923
SF3B1	-0.256424	2.53348	-0.0566193	0.621101	-0.0350817	0.301531	-0.148669	2.55507	-0.05329	2.75709	-0.0347023	0.686849
DNJC8	0.639888	2.52925	0.134427	0.583718	-0.811653	3.78422	-0.0253239	0.167778	-0.624794	3.05627	-0.14961	0.417962
THIKA	0.195386	2.52889	0.0615813	1.51757	0.264687	3.19403	0.340477	6.73649	0.196295	1.18798	0.319238	3.42064
SYQ	0.321874	2.5274	0.161953	2.86881	0.21454	4.89933	-0.153114	1.3364	0.0896088	1.48901	-0.055011	0.505703
RL22L	-0.836078	2.52734	-0.113841	0.229165	0.573388	1.5164	0.222843	0.687519	-0.236467	1.14023	0.297444	1.01717
EPHA2	0.136009	2.52497	0.0389999	0.188174	-0.0202302	0.139993	0.125101	1.08231	0.20127	0.448712	0.190183	0.619066
EXOC5	1.01975	2.52413	-1.43622	1.57611	0.503399	0.510385	1.30327	2.31271	-2.26298	2.91475	-0.697711	0.639084
YKT6	0.840901	2.52191	0.327423	4.75681	-0.673677	2.51842	-0.268155	2.37537	-0.0780427	0.261057	-0.112286	0.863908
VPP2	0.658169	2.51852	0.12997	0.394598	1.28875	5.25293	0.473222	3.194	-0.296088	0.506742	0.814593	2.21198
ORN	0.316581	2.51595	-0.335647	2.73583	-1.13102	1.89858	-1.26818	1.7237	-1.03733	1.17243	-0.473781	3.77651
APC5	-0.672105	2.51563	0.135638	0.393958	1.29779	1.77296	0.543582	2.81311	-0.634945	0.501498	0.147626	0.322446
NU160	0.219252	2.509	0.0959283	0.88708	0.355008	3.0565	-0.0611005	0.374764	-0.589722	2.60095	-0.0383344	0.370535
QCR8	0.204085	2.5088	0.312846	3.84834	0.286989	1.50589	0.328772	3.3211	0.0745825	0.429694	0.550299	2.36098
VATL	-0.413045	2.50849	0.46767	3.72509	0.478537	9.11083	0.283476	2.86023	0.677598	3.75483	0.759472	8.47967
KAPCB	0.39012	2.50811	-0.208798	0.864622	-0.309314	6.60297	0.0299377	0.259309	0.158563	1.49553	-0.101918	1.48992
ATPG	-0.0966408	2.50802	0.143319	1.76478	0.225235	3.85964	0.198346	3.94535	0.354212	2.24773	0.498185	3.87091
OSTC	0.186803	2.50485	-0.0420099	0.451503	-0.0732349	0.505085	0.0559531	0.42383	0.155868	0.643889	0.0646891	0.469453
BAG6	0.297432	2.49868	-0.221777	4.64681	0.337566	1.95495	0.219397	1.2541	-0.0821039	0.751823	-0.129041	0.756986
MLP3A	-0.296702	2.49714	0.059902	0.300927	-0.113515	0.911932	-0.0814057	0.508679	1.63098	0.886863	0.184026	3.37965
REEP3	-1.29944	2.49611	0.129546	3.16756	-0.78766	1.43806	0.0904349	1.04661	0.493778	1.29834	0.151375	1.35942
RL19	-0.323735	2.49217	-0.0375428	0.858063	-0.174964	2.33875	-0.100369	1.34476	-0.0950799	1.12792	-0.359013	2.91495
ARF1	-0.0634498	2.49187	0.00970624	0.130851	0.0518144	0.609749	-0.0667946	1.44124	0.165734	5.93891	0.0823967	1.06923
SYIC	0.167931	2.48937	-0.0484698	0.69468	-0.038627	1.41142	-0.0382162	1.3024	-0.102812	1.41235	-0.449232	5.58625
HPCL1	0.143829	2.48836	-0.0144915	0.146054	-0.000577564	0.00687552	-0.0466616	0.425532	-0.0218282	0.321142	-0.240727	2.75511
ATAD1	0.385573	2.48744	0.214603	2.17993	0.105359	1.1166	0.0884619	0.965688	-0.154439	3.4451	0.273889	0.886643
BIP	-0.0944585	2.48586	-0.167221	3.24885	-0.195272	5.34962	-0.165211	3.45949	-0.0379001	0.895591	-0.133436	2.37582
RS29	-0.396485	2.48389	-0.142431	0.326702	-0.180922	0.435116	0.344865	1.31994	0.437639	4.74468	-0.113761	0.313206
AP3B1	0.25917	2.48269	0.159364	2.8387	0.0206767	0.273603	0.147905	2.17355	0.14045	1.52215	0.035922	0.358475
SUV3	-0.857293	2.4822	-0.596401	2.50318	0.466916	1.64357	0.127122	0.392546	0.709416	2.08624	1.23265	2.30551
TMX2	0.600512	2.48048	-0.0444882	0.0953767	0.083489	0.179929	0.0910569	0.324976	0.188533	0.595815	-0.609005	3.71077
RS10	0.145982	2.47942	-0.00108356	0.01143	0.0464287	0.374421	-0.277694	3.29013	-0.0552349	0.904188	-0.542703	6.59673
DIC	-0.333111	2.47934	0.12998	1.92702	0.371353	4.50462	0.36692	7.99087	0.553199	3.92991	0.563692	4.90009
RRAGC	-0.117763	2.47545	0.117267	2.70014	0.251609	4.29024	0.156748	2.378	0.342758	1.77993	-0.0030461	0.0271404
STAU1	-0.408567	2.47345	-0.00140862	0.0198442	-0.440477	5.05607	-0.283181	2.74578	-0.0934161	2.8619	-0.53864	4.73486
PGES2	-0.482531	2.47072	0.281203	2.80659	0.402056	5.95789	0.362943	3.39528	0.617544	4.21665	0.665736	5.02353
OAT	-0.147688	2.46949	-0.266886	5.8671	-0.268414	5.72877	-0.303999	4.41831	-0.159164	2.48503	-0.272372	3.62236
ANT3	-0.944489	2.46729	-0.0647041	0.870897	-0.195773	1.70167	-0.0941143	1.55032	0.260283	1.76339	0.506969	2.62849
RL26	-0.163978	2.46455	-0.0548452	1.39587	-0.0619242	0.747057	-0.114792	1.18958	0.00744659	0.0862094	-0.249272	2.15601
TOIP2	-2.31941	2.46453	0.071543	0.391016	0.219671	1.00747	0.592513	0.832943	0.822433	0.958123	0.844272	2.49365
ANXA1	0.21391	2.46325	0.0577177	1.07234	-0.00931144	0.14811	0.0165633	0.18769	-0.00924192	0.204801	-0.261395	4.43665
RFA3	0.170172	2.46193	-0.375999	5.61588	0.00271242	0.00896952	-0.0506019	0.252555	-0.657935	3.2124	-0.291969	2.88708
NFKB2	0.323194	2.46166	-0.0491401	1.41915	-0.380365	4.03577	-0.151195	2.14356	-0.36642	3.44558	-0.703036	2.15794
LGMN	0.267683	2.46128	-0.0155796	0.106545	-0.176253	2.01001	0.175671	2.39518	-0.0850614	0.287308	0.515433	1.76468
LAMA5	0.625707	2.46119	0.338678	3.32979	0.40954	1.4976	0.455158	4.24755	0.0118342	0.0304624	0.248051	0.557013
YES	-0.850259	2.45787	0.198288	1.72548	1.0776	1.5838	0.169022	1.17042	0.590508	3.97104	0.536913	3.42055
E41L1	-0.395402	2.45493	2.28365	1.25169	0.64778	0.34147	2.73524	2.58376	-1.04023	0.730196	0.298462	2.22825
NOP2	-0.197431	2.45246	0.540376	4.53204	-0.263948	1.43593	-0.226911	0.91311	-0.295262	0.860233	-0.717258	6.4152
CO8A1	1.14948	2.44738	-0.562971	2.81667	-0.61847	2.11363	-0.555369	3.94057	-0.549807	2.5905	-0.870849	5.47232
RL39	0.28827	2.44677	-0.138279	1.08174	-0.0750058	0.404927	-0.612091	2.63644	-0.955891	4.03573	-0.764571	3.54969
EPHB3	-0.484146	2.44338	0.894475	2.69817	0.187352	0.589611	-0.0773472	0.196328	-0.0226714	0.0861156	0.305708	2.15698
CRIP1	-0.473441	2.44241	-0.346883	2.3745	-0.236112	1.17591	-0.581526	3.3388	-0.701498	2.42342	-1.13631	4.62435
HNRPF	0.0976992	2.44145	0.00425415	0.0456209	-0.0679751	1.08736	-0.075032	2.02212	-0.0879734	0.886675	-0.192721	4.15607
PRDX1	0.224591	2.43902	0.11763	1.99042	-0.013915	0.326919	0.0230683	0.179966	0.172576	1.97372	0.0544571	0.948332
CD47	-0.249802	2.42252	-0.147788	1.75008	-0.0600692	1.0677	0.119469	3.56807	0.180508	1.8259	0.346997	2.92706
NDUA7	-0.865409	2.41944	0.199171	2.28418	0.388295	3.24902	0.312393	7.96047	0.517303	4.80883	0.629443	7.47551
TLN1	0.124145	2.41685	-0.150621	2.14278	-0.136542	3.2393	-0.135602	2.16665	-0.140851	2.99163	-0.350885	4.21235
PP14B	-0.921048	2.41449	0.295671	0.191978	-0.316165	0.350213	0.100648	0.221716	-1.25012	1.4766	-0.18653	0.112628
RM27	0.342827	2.41383	-1.0526	1.88857	0.164733	0.998798	0.166978	1.03054	-1.19668	0.917016	-0.939814	1.01543
RS15A	-0.191176	2.41237	0.0165291	0.183483	-0.00350759	0.0272508	-0.126548	2.05599	-0.0430991	0.494343	-0.304119	4.17447
CNDP2	0.645565	2.40815	0.376546	1.80833	0.301755	0.645477	0.193905	0.512735	0.0361231	0.180415	-0.594933	4.47138
NU2M	-1.54802	2.40625	0.404086	3.45457	0.369638	10.7518	0.122292	3.5408	0.420608	3.44247	1.3379	1.45544
PEX14	-0.726009	2.40419	-0.0341883	0.221489	0.162482	0.775105	0.0286695	0.109561	-0.217403	1.44768	-0.0624477	0.205392
PLAK	-0.81012	2.39978	-0.123073	1.26556	-0.140163	1.51819	-0.117417	1.63572	-0.277036	3.6405	-0.204463	1.61463
ZN512	-0.423791	2.39802	0.286555	12.5232	-0.519235	1.17578	0.209328	2.37991	0.847436	2.63015	0.134609	0.799739
TBCA	0.272738	2.39464	-0.161078	1.71937	0.274672	1.05126	0.216249	0.550597	-0.620998	2.39611	-0.611569	5.48023
MGST1	-0.311815	2.39446	0.291659	2.72841	0.42649	2.02766	0.553701	3.42087	0.928058	2.80776	1.02962	3.9152
H32	-1.00211	2.39379	0.0243709	0.0363069	0.446337	0.508629	-0.880598	1.71553	0.301341	1.17121	-0.0121932	0.0263961
NIT1	0.441438	2.39139	-0.412866	1.39756	-0.547943	1.56299	-0.0235193	0.0544045	0.27463	1.70355	0.456039	0.862496
ABD12	-0.286463	2.39121	0.107763	1.45796	0.0176788	0.274926	0.048182	0.341794	0.298466	2.20215	0.24529	1.29351
S2546	0.715383	2.39087	-0.761679	3.64019	0.567204	1.40617	-0.103713	0.282204	-1.50718	2.26459	1.97011	8.67035
PX11B	-0.727443	2.38895	0.117573	1.87113	0.201753	0.669714	0.221299	1.59192	0.702182	5.89962	0.976699	4.88478
ACAD8	0.515196	2.38893	0.4991	1.40875	-0.294699	1.21779	-0.30252	1.95892	0.507068	1.27529	0.842647	2.47699
TNNI1	-1.1113	2.38743	-1.30181	2.76717	-1.60446	3.59984	-1.01553	2.52511	-1.75775	3.01065	-1.45111	2.98246
CACP	-0.78032	2.38655	0.754596	2.05509	-0.305921	0.694457	0.186024	0.387764	-0.203536	0.61226	1.85174	4.21134
MCM7	0.182523	2.38646	-0.049181	0.806089	-0.0295052	0.592149	-0.242075	4.05593	-0.160794	1.67052	-0.571584	3.78382
TPD52	0.33445	2.38584	-0.0406226	0.225789	-0.524666	4.83046	-0.527086	2.4617	-0.823124	2.20879	-0.592781	1.59238
RAB14	-0.125102	2.38492	0.0132079	0.327391	-0.0100178	0.795521	0.0483865	2.064	0.144753	2.33087	0.209303	3.50115
FKBP9	-0.23863	2.38335	-0.245339	2.98794	-0.253142	1.56645	-0.258716	2.17725	-0.128497	0.986106	-0.317164	2.46582
TGO1	-0.602607	2.3785	-0.300512	1.57803	-0.453146	2.48271	0.0644855	0.345994	-0.410627	3.08455	-0.409565	3.94435
ENV1	-0.16533	2.37335	-0.294431	3.92122	-0.193925	1.89588	-0.27693	2.3162	-0.38625	2.19496	-0.342301	3.24347
PSA	0.289745	2.37216	0.237806	5.15428	0.0911849	2.71943	0.114123	2.54821	0.210621	3.10314	0.075242	1.40612
PPAL	-0.307428	2.36666	-0.0517047	0.463868	-0.105856	2.78522	0.0195159	0.25973	0.0668511	0.783779	0.145208	1.88396
SRCA	0.964396	2.36607	-0.894269	2.67995	-0.596566	2.82939	-0.786485	2.4943	-1.32422	2.83889	-1.03449	3.65246
DHB7	0.205333	2.36369	0.38337	3.37524	0.489257	5.26023	0.710823	7.82089	-0.0475003	0.135024	0.284556	1.41597
ZNT7	-0.164296	2.35869	0.196156	1.56472	-0.0227578	0.240286	0.448578	4.1318	0.207847	2.014	0.457634	4.59744
SPD2B	0.73335	2.35772	-0.413262	3.21481	-0.765415	4.62755	0.234807	0.552397	-0.564098	0.58255	-0.232171	0.606262
RS6	-0.181011	2.35743	0.012796	0.125021	-0.161643	2.13718	-0.176724	1.8833	-0.0250643	0.43409	-0.22652	1.98523
SAMH1	0.184113	2.35475	-0.00980132	0.25658	-0.0448783	0.338359	-0.117154	0.97771	-0.0664037	0.487468	-0.113383	2.09934
MOT4	-0.263857	2.35475	-0.214237	1.21655	-0.381991	2.69095	-0.286675	2.62268	-0.208967	1.51398	-0.0345555	0.360875
CUL5	-0.485648	2.35456	0.373397	4.21611	0.139775	1.68295	-0.215452	0.57444	1.02014	4.25285	0.42182	1.46608
S2551	-0.740988	2.35328	-0.334849	0.859869	0.380385	2.08179	-0.0201192	0.204264	0.258757	3.17179	0.356184	1.43218
MLRS	0.64122	2.35184	0.0282131	0.0765251	-1.06634	3.28804	-1.33429	2.9895	-2.11599	2.83081	-2.30009	3.45237
LEG1	-0.226211	2.34881	-0.209183	1.20177	0.10638	0.459116	-0.0291602	0.0781917	-0.353091	2.54665	-0.10586	0.360712
TM87A	-0.423958	2.34609	1.05606	1.55114	-0.446926	3.84596	-0.146816	1.22404	1.48039	0.9331	0.63157	1.32936
OSTF1	-0.218123	2.34319	-0.052877	0.305742	-0.116923	0.598659	-0.212498	4.12965	-0.651568	4.41597	-0.685475	5.93026
GLIS3	-0.29752	2.34156	0.0227931	0.0687983	0.263452	2.67695	0.300324	4.01554	0.294569	2.20527	0.173705	0.933919
TIPRL	-0.910843	2.34037	-0.0621596	0.445229	0.253631	1.09984	-0.467707	1.57793	0.0820323	0.228383	-0.435347	3.13314
ANFY1	-0.423097	2.33956	-0.133295	1.39903	-0.198318	1.63452	-0.0872306	0.725763	0.0379435	0.197187	-0.26953	3.04661
KLC1	0.215845	2.33935	0.00665227	0.0564586	-0.0603253	1.92384	0.0665966	0.961337	0.126483	0.904439	-0.0383106	0.274498
HMGCL	-0.621337	2.33544	0.0808591	0.667547	0.167353	0.85279	-0.574152	1.52542	-0.239474	2.02323	-0.0218338	0.0756071
RAGP1	0.333499	2.33471	-0.0534295	0.370533	-0.0494358	1.90435	-0.167632	3.09619	-0.0351311	0.15483	-0.118815	0.818589
K2C73	-1.94662	2.333	-0.864727	1.75681	-0.931788	2.1193	-0.114901	0.109983	0.0433279	0.0520018	-0.746936	2.66508
SCO1	1.30881	2.33026	0.817811	1.83016	-0.3281	0.337379	0.0285335	0.023197	0.0133126	0.0378313	-0.728334	0.926593
THOC4	-0.295752	2.33018	-0.0516798	0.465331	-0.0669849	1.45664	-0.249637	2.18466	0.0832972	0.453219	-0.270875	5.70515
STMN1	-1.14282	2.3274	-0.429484	0.68664	-0.457238	0.947263	0.353182	0.504649	-0.52806	0.877142	-0.430468	0.617569
OCTC	0.77787	2.31828	0.788232	1.41763	0.642711	2.13297	0.553296	2.26888	0.142455	0.376058	-0.449097	2.72185
LARP7	-0.249789	2.3154	-0.0247418	0.177174	-0.00225605	0.0162934	-0.178451	1.51515	0.160499	0.533658	0.157102	1.99062
CX6B1	0.231422	2.31477	0.154826	2.32422	0.135314	1.38993	0.27398	4.04446	0.179003	2.21952	0.234458	2.11057
DCLK1	1.16882	2.3114	-0.836558	2.35375	-0.591579	2.77175	-0.515747	3.47061	-0.701511	2.96192	-1.16789	4.18143
CTNA1	-0.109941	2.31109	-0.188895	2.91837	-0.161938	2.00551	-0.190906	1.98166	-0.187523	2.17012	-0.188239	4.35457
HXK2	0.204931	2.31016	0.233008	1.73134	0.326837	2.16508	0.427581	4.30409	0.350083	2.04574	0.485553	4.3115
RWDD1	-1.9109	2.30977	-0.378576	2.33841	0.136012	0.357304	-1.21533	1.43595	-0.125535	0.19527	-1.71846	1.37663
TXTP	-0.162223	2.30877	0.23591	4.86222	0.441408	4.64768	0.452469	4.01135	0.672733	3.37415	0.659993	4.05253
SELT	-1.40999	2.30864	-1.63922	1.52158	-1.80498	2.3004	1.65778	3.082	-2.79267	4.29772	-1.78856	2.17147
PDLI5	0.142004	2.30563	0.0534074	0.789568	0.026928	0.368007	0.0408894	0.395075	0.254153	1.83496	-0.0705404	0.646809
TBB2B	0.283952	2.30328	-0.0453231	0.352257	-0.0894287	0.717719	-0.172506	1.64851	-0.15154	0.752893	-0.301129	2.55939
ZFPL1	0.300068	2.30112	-0.0637458	0.587623	0.0752174	0.308559	-0.00639467	0.0355656	0.160346	0.936641	0.0361426	0.179829
HSP72	-0.592898	2.29927	-1.36725	2.16921	-0.884014	2.2509	-0.659665	2.98516	-1.25899	3.07289	0.248241	0.466732
EMC10	0.561376	2.2992	0.150628	0.440441	0.156317	0.662735	0.0307651	0.118328	-0.15623	0.807494	-0.368447	1.30149
CSTF2	-0.45023	2.29916	-0.131717	0.675789	-0.24219	3.68831	0.199869	1.68598	0.617136	2.54988	-0.08435	1.05279
ROA0	-0.186107	2.29806	-0.163209	2.56357	-0.234896	2.74118	-0.320745	4.6951	-0.252086	1.24437	-0.528252	10.7647
HMGN3	-1.57629	2.29686	0.260648	1.42493	0.311443	0.591512	-1.10503	1.24831	0.419764	1.37183	0.786267	3.86777
CPNE1	0.168936	2.29485	0.0658505	1.11462	0.122978	1.69997	-0.17254	0.969114	0.0852015	0.471225	-0.0159635	0.07115
GREM1	1.73224	2.29236	0.30358	0.845541	0.990947	1.15036	1.08452	3.09937	2.46446	6.13383	0.821435	0.903304
SERA	0.170095	2.29006	-0.069899	1.21342	-0.158116	1.97638	-0.279701	3.3433	-0.276639	2.12492	-0.547462	4.81921
ADRM1	-0.30549	2.28978	0.126903	1.48915	0.164385	1.30127	-0.0630533	1.01388	0.251143	1.40631	0.0627102	0.350437
PPME1	1.36881	2.28874	1.01854	2.26135	0.188078	0.586409	0.0229108	0.0743264	0.409416	1.07951	0.90883	1.92781
JUPI1	-0.466868	2.28005	0.0379829	0.0996165	0.591151	1.67645	0.192669	0.473197	-0.529027	0.430351	-0.744379	1.89747
TPM4	-0.165416	2.27873	-0.534868	5.8859	-0.21046	3.80911	-0.00718838	0.102425	-0.236067	1.16427	-0.0635581	0.199855
MIRO2	1.68233	2.2765	-0.505098	0.475946	-0.407705	0.489474	1.60775	1.51058	0.971005	1.42153	1.17133	2.3614
NCPR	-0.204666	2.27534	-0.155645	1.56707	-0.152319	3.57759	0.0581209	0.5477	-0.0911972	2.7728	-0.126495	4.56871
WASF2	0.13876	2.27482	-0.126888	0.706014	-0.0911298	1.58694	-0.062606	0.553115	0.141526	0.635747	0.077753	0.274253
RS3A	-0.171823	2.27355	-0.0770311	1.6148	-0.122508	1.40243	-0.183644	2.28655	-0.154042	3.23996	-0.24211	2.4387
ATLA3	0.372703	2.27087	-0.0732544	0.351062	0.134816	1.51301	-0.0872407	0.560471	0.372804	2.11296	0.200858	2.61684
GPI8	0.287664	2.26607	0.0693218	0.665528	0.520245	2.50181	0.302842	3.05279	-0.490331	1.66856	-0.708718	3.36667
COX2	-0.396322	2.26553	0.216523	3.5555	0.387994	3.92051	0.442198	10.844	0.674627	3.72636	0.725057	7.1658
RM17	1.21375	2.2631	1.81589	2.12154	0.0711607	0.196571	-1.11811	1.59782	-0.375332	2.66836	0.995977	1.63429
ACADL	-0.0770698	2.26248	0.154442	2.0944	0.303749	9.15315	0.36684	6.83976	0.357362	4.42623	0.451744	4.72388
SNX1	-0.214828	2.2571	0.000525182	0.0106149	-0.0564238	1.46441	0.00748322	0.045698	0.112172	0.553542	-0.0943153	1.1898
IGBP1	0.361474	2.25537	0.421859	1.72845	0.121843	0.212087	0.183122	1.1877	-1.06713	1.71892	-0.525121	2.24708
RCN3	-0.315908	2.25109	-0.484146	6.4527	-0.484018	13.2812	-0.367754	3.15237	-0.424079	4.78432	-0.52139	3.66075
RAI14	-0.248128	2.24826	0.233024	2.85354	0.360006	3.72505	0.0906435	1.54825	0.356737	4.95757	0.474886	3.37116
PLPHP	0.147325	2.24532	0.257074	1.19668	0.63365	2.39398	0.704468	3.1327	1.00259	2.8968	0.496247	6.70189
GVIN1	-1.37436	2.24384	-1.86805	3.26738	-0.80885	1.01386	0.0562011	0.0405972	1.64133	1.55257	-0.822202	1.13311
DNM1L	0.341341	2.23972	0.103842	1.1196	0.23297	2.13105	0.025626	0.457306	0.678006	3.68999	0.211562	1.60257
TJAP1	0.838333	2.2393	0.195347	0.648893	0.780583	1.1021	0.218901	0.486372	-0.567358	0.730131	-0.860979	5.13683
WBP11	-0.346389	2.2375	0.00531991	0.0628275	0.0259479	0.140549	-0.261876	7.2857	-0.393797	3.87303	-0.0121715	0.0647713
NDUS2	-0.187967	2.23475	0.0889251	1.75863	0.308581	3.80333	0.246174	2.97512	0.123162	1.12349	0.36785	4.83604
HNRPD	-0.34218	2.23458	-0.117807	3.38502	-0.0535737	0.650747	-0.251761	3.133	-0.0779928	0.830618	0.066592	1.38143
ARFG1	-0.346531	2.2339	0.849867	1.0699	0.266199	0.612783	0.184759	0.368448	-0.106457	0.307057	0.700559	1.15115
PCCA	0.338037	2.23125	-0.104832	0.527198	0.276952	1.30696	0.289437	5.78956	0.221598	1.14356	0.782156	5.99745
ERLN1	-0.711734	2.23047	-0.139478	0.543015	-0.382649	1.35733	0.342696	1.70859	0.271984	0.945535	0.386829	2.18204
CALR	-0.0731759	2.22242	-0.168112	2.99876	-0.218082	5.15027	-0.15376	4.25152	-0.104576	1.45907	-0.190803	2.12122
MINP1	0.733786	2.22126	0.181817	0.279246	1.39339	3.32744	-0.543559	0.874609	1.37121	1.87292	0.0855018	0.323477
CAH13	0.115539	2.22084	-0.0981485	0.303696	-0.0895359	0.63698	-0.188785	2.62218	-0.33374	0.998441	-0.593417	5.62982
SEC63	-0.169219	2.22065	-0.155918	1.83934	-0.150539	1.87953	0.0523644	1.45204	-0.19479	5.8646	-0.169045	2.81093
PININ	-0.350342	2.21986	0.184639	2.89911	-0.150122	1.20848	0.0164268	0.100901	0.08237	0.302294	0.07332	0.440915
TOP2B	0.400486	2.21953	0.161654	1.85244	-0.0552901	0.223823	-0.124988	0.418374	-0.286438	2.72687	0.155369	0.742568
HDGF	-0.110506	2.21859	0.0372216	0.475664	0.137711	2.14592	0.00623514	0.120378	0.0809214	1.11581	-0.19867	1.95122
GLOD4	0.204486	2.21774	0.131846	1.01288	0.148971	3.21808	0.166323	3.62478	0.266829	2.86641	0.233283	2.31618
UBE4A	-1.16443	2.21754	0.204242	3.19562	-0.167291	0.387601	-0.0647213	0.078645	0.673054	0.702834	0.841817	2.76792
CD11B	0.580752	2.21377	0.12091	0.47156	0.375799	0.939445	-0.0188303	0.0733776	-0.564741	1.54054	-0.704357	1.58901
MYH10	0.23526	2.21193	-0.0656319	0.433444	-0.128506	1.76851	0.0133862	0.0542435	-0.313093	4.44166	0.03485	0.217364
NUP50	-0.388733	2.21155	-0.00318095	0.0230437	0.0647897	0.253614	-0.132668	0.924725	-0.0799828	0.878601	-0.788953	1.28081
RM18	-0.661393	2.21116	0.486063	3.15524	0.23981	5.82488	0.494992	3.02279	1.42488	2.23174	1.41356	4.25082
EIF2A	0.311486	2.21096	0.18787	1.88362	-0.165574	1.65149	0.106681	0.743082	0.0372759	0.234654	-0.359164	6.1244
RPB9	0.549036	2.2067	-0.375337	0.437391	-0.233337	0.955242	-0.73114	1.45206	-0.350345	0.396858	-0.170841	0.683571
2AAA	0.155895	2.20629	-0.0208724	0.520247	-0.0606568	1.17928	0.0103892	0.168395	-0.0608498	0.627158	-0.174328	4.93007
ADA10	-0.0863573	2.20508	0.072032	0.956253	0.0314843	0.760366	0.28642	2.64674	0.723942	3.48875	0.899207	7.11707
SART3	-0.338052	2.20285	0.130834	0.700502	-0.00426295	0.0172587	0.15381	1.55457	-0.0965618	1.02744	0.595473	5.478
AP2M1	-0.0964435	2.20143	-0.116881	2.04893	-0.0801119	1.22101	-0.174983	2.01428	0.0801125	1.1492	-0.0241326	0.279509
NVL	0.423353	2.20059	0.392657	1.05073	-0.179255	0.383821	-0.390493	1.82405	0.309423	0.581164	0.270851	0.81551
MRC2	0.175405	2.19696	-0.137978	1.27102	-0.228712	3.47501	0.0107236	0.222142	0.0462474	0.299677	0.143671	1.27352
LMAN2	0.111558	2.19005	-0.128873	1.55623	0.0204768	0.336304	0.0679733	0.723317	0.0964969	0.830951	0.0873563	0.625668
K22E	-1.70764	2.18216	-0.757092	1.9563	-0.709253	0.77374	0.159222	0.181613	0.0536895	0.04644	-1.20425	2.76585
CHM4B	-0.353891	2.18058	0.00152596	0.00700753	0.197146	0.873607	0.0641016	0.266948	0.323715	1.26954	-0.14879	0.525207
LSM2	0.18896	2.17547	0.139425	1.07986	0.052872	0.246621	-0.159203	1.40566	0.567858	1.80529	-0.289923	1.93024
ACACA	0.206291	2.17341	0.15975	5.27157	0.0723017	0.717495	-0.0972813	0.797637	-0.14701	0.574112	-0.333712	2.01218
DYN1	1.15476	2.16879	-0.244487	1.47365	0.297924	1.06014	-0.040877	0.32678	-0.0161679	0.494388	-0.473272	1.06429
PLAP	0.33136	2.16642	0.216864	1.60362	0.0132655	0.100229	-0.138168	0.777007	-0.107011	0.374093	-0.0303349	0.2671
DHPR	-0.171734	2.16466	0.0558637	0.558249	0.258907	2.67116	0.158491	2.33551	-0.0827655	0.356517	0.426146	4.53741
RLA0	0.121902	2.16262	-0.0372283	0.324099	-0.0910647	2.01382	-0.0932409	0.850848	-0.189123	1.89595	-0.481384	6.06222
SC11A	-0.409816	2.16256	-0.0619857	1.32497	-0.117939	2.92399	0.0275759	0.602235	0.143379	1.36655	0.191944	2.21037
MIF	-0.406954	2.16128	-0.00645649	0.01767	0.0258338	0.104399	-0.369978	1.44628	-0.0935171	0.247739	-0.319523	1.03354
GCP60	-0.381851	2.16047	-0.0404364	0.519139	-0.00349417	0.0380593	-0.0370628	0.795776	0.275304	1.62622	-0.111261	1.99635
RT35	0.136603	2.15949	-0.125187	0.473712	0.164305	1.43245	-0.203757	0.686461	0.253274	1.81774	-0.17031	1.23117
AGRE5	0.260459	2.15667	-0.372944	2.06613	-0.39842	2.1888	-0.185502	1.20536	-0.30015	2.29249	-0.262839	2.2728
HBS1L	0.599953	2.156	0.248581	1.04497	0.233651	0.531909	0.209939	3.39941	-0.980844	4.45679	-0.828095	2.696
CNN3	-0.138654	2.15453	-0.309951	5.99859	-0.283622	2.83021	-0.504237	4.69016	-0.328925	1.70928	-0.710642	3.23724
S35F6	0.43632	2.15331	0.0481059	0.381566	0.184934	0.991798	0.325952	2.91145	0.775136	2.56485	0.469501	3.97607
MMS19	0.381204	2.15307	0.172909	1.80343	-0.218749	0.8021	-0.107046	0.488348	0.329076	2.93306	-0.200228	0.75072
CE051	0.931023	2.15294	-0.423279	0.8175	-1.49142	1.43103	0.0675807	0.103482	-2.17543	1.89672	0.299869	2.19232
GSTM2	-0.93657	2.15074	0.661138	0.982865	-0.0606792	0.261185	-0.491968	2.61478	-0.700689	1.24083	0.421561	1.92363
LARP4	0.422176	2.15042	0.0476809	0.137679	-0.684955	3.36989	-0.816914	2.62564	-0.430768	1.25351	-0.33343	1.43428
CCAR2	0.174899	2.15024	-0.0254935	0.236155	0.16363	1.00313	-0.0158297	0.174135	0.0580889	0.281662	-0.294606	2.06363
CCN3	1.99001	2.1498	-1.1779	2.1909	0.408056	0.975715	-0.474612	4.08752	-0.44819	1.99079	-0.59052	2.15925
MK10	0.233173	2.14975	-0.184625	1.22601	-0.252112	2.55141	-0.346237	2.58752	1.12331	0.649319	-0.691761	4.99809
RAB6A	-0.190019	2.14709	0.0562278	0.884754	0.0355759	0.913114	0.0144764	0.375686	0.176487	3.48859	0.173262	3.04754
FUBP2	-0.151406	2.14601	-0.114026	1.40551	-0.0346012	0.572781	-0.0418579	0.587972	0.0744467	1.2718	0.0718754	1.35107
SCRB2	-0.319831	2.14446	0.0661996	0.52591	0.0145585	0.135818	0.0700976	0.73127	0.191881	3.42506	0.324251	3.45239
CHM2B	-1.59525	2.14407	-0.263753	0.376253	0.51566	1.83469	1.01916	3.15959	0.200572	0.381758	0.0561503	0.204456
IRS1	-1.03454	2.14138	1.23434	0.973341	-1.31521	2.75727	-0.914025	1.61026	-0.417524	0.608959	0.278677	0.544163
SFPQ	-0.210653	2.14014	-0.100425	1.07277	-0.0945638	2.81	-0.118425	2.51801	0.035512	0.422244	-0.0310992	0.401985
PKHO2	0.501579	2.13926	0.208705	0.129236	0.218186	2.3994	-0.0894783	0.545383	-0.453496	4.62749	-0.581158	2.08228
CZIB	0.607563	2.13866	0.131812	3.09352	-0.126972	0.553979	0.38768	5.66957	-0.661191	0.353037	-0.891101	1.36204
AT1A1	0.0712521	2.13608	-0.044375	1.12066	0.0942006	1.49821	0.0380347	0.710895	0.0601284	0.639093	0.0490223	1.29952
NDUAC	-0.369034	2.13549	0.646519	2.59012	1.05593	13.3827	0.472883	2.26952	0.718999	4.87508	0.351375	3.16453
BORG5	-1.47963	2.13457	-0.0615043	1.25389	-1.04328	1.14559	-0.0911569	0.604059	0.0102085	0.0426187	-0.11518	0.465016
RS27L	0.17155	2.13451	-0.0940418	0.642263	-0.411706	4.54158	-0.370227	6.19134	-0.150723	1.07957	-0.352582	2.51557
CCD22	-0.162328	2.13331	-0.180037	1.83588	0.123212	0.74086	0.144485	1.2786	0.250924	3.07725	0.282519	1.54673
GBG12	-0.564551	2.13134	-0.613275	3.8629	-0.159189	1.02767	-0.137554	0.660508	0.199643	0.314404	0.358119	1.48201
S10A4	-0.291488	2.12901	-0.41408	2.66839	-0.538929	2.67205	-0.434345	3.10128	-0.285314	1.0064	-0.56438	1.93964
ARF5	-0.428586	2.12729	0.101168	2.61903	0.176765	2.45885	0.0355618	0.76186	0.208552	2.53174	0.0772578	0.905638
BCAT1	-1.40938	2.12622	-0.178842	0.57868	-0.275552	1.28334	-0.499315	3.60521	-0.349944	2.14463	1.19704	2.20051
TBB5	0.157414	2.12181	-0.0624314	1.45854	-0.213636	2.45414	-0.226736	1.77712	-0.248641	1.78607	-0.693214	3.84963
PRAF3	0.20318	2.11958	0.0711499	0.296502	-0.208314	3.02308	-0.354262	2.321	-0.546157	4.1587	-0.500246	2.97806
DHSD	-0.953469	2.11791	-0.0630197	0.493502	0.117331	0.351955	0.654138	3.90871	0.0623091	0.147487	1.12794	4.80714
FSTL1	-0.498248	2.11472	-0.30424	1.90116	-0.404068	3.38962	-0.242397	3.14883	-0.50752	3.83871	-0.355182	4.13357
USO1	0.194551	2.1146	0.054648	0.690999	-0.0785986	2.69216	-0.145905	4.46864	-0.401579	2.30635	-0.167099	3.7187
NEP	-1.54728	2.11444	0.448221	2.63355	0.288967	1.97498	0.47257	6.67938	1.66642	1.23811	0.829323	4.00843
PRS4	-0.204001	2.11205	-0.0578154	0.783748	0.034395	0.447526	-0.229972	2.08027	-0.157773	1.82549	-0.149202	1.29794
ANO10	-0.686954	2.10809	-0.0919285	0.962223	-0.134241	1.00001	0.0341509	0.278095	-0.0566587	1.84714	0.0041022	0.0194819
SNF8	0.650328	2.10688	-0.876979	1.39176	-0.400527	1.41156	-0.538946	2.24951	-0.384462	0.777071	-0.708594	1.18199
H2A1K	1.87355	2.10382	1.46961	0.892617	-0.660664	2.81152	-3.31128	3.72369	-2.05388	4.99574	-0.564138	0.828666
SHC1	0.714081	2.10088	-0.0421682	0.0685203	-0.687182	0.652393	1.23313	4.19725	-0.183549	0.183821	-1.47411	0.879382
AMACR	0.303533	2.10017	-0.0435259	0.539365	-0.208921	4.26666	-0.220979	2.06268	-0.574509	3.67349	-0.463741	3.89193
RT18B	0.964528	2.09716	-0.489864	1.4756	1.19015	2.86596	0.333558	0.816432	-0.885423	2.2064	-0.450412	3.71068
HYEP	0.27743	2.09712	0.375988	4.14202	0.536197	4.15523	0.721474	5.69839	0.755785	2.38936	0.857613	3.20488
UTP4	-0.984387	2.09446	-0.106213	0.544161	0.473332	0.420243	-1.68501	1.79061	0.602298	0.895499	0.605871	1.41142
KCT2	-0.246474	2.09373	0.0710294	0.406156	0.595497	1.40812	-0.0899708	1.0996	0.429011	2.97332	0.497439	2.6442
TBC9B	0.731327	2.0936	0.188958	1.06947	0.214022	0.970237	0.153214	0.809448	1.50129	6.14096	0.483315	1.07481
EI2BB	0.291793	2.09226	0.954245	1.29451	-0.255821	0.305841	0.743794	1.37551	1.43022	1.85489	-2.7599	5.11695
PSIP1	-0.332956	2.09032	0.0309188	0.355226	-0.0611007	0.798679	-0.0767714	1.197	0.0524749	0.342238	-0.146187	1.07171
TBB3	0.244909	2.08964	1.31855	1.95812	0.694847	4.65705	0.848996	4.82429	0.41002	1.83625	1.12976	3.16363
RT27	-0.360012	2.0864	-0.0480732	1.44497	0.205021	4.52097	0.172892	1.11292	0.16916	1.10868	0.23941	1.50446
PLXA1	0.442593	2.08396	-0.28079	0.471041	-0.382134	1.45534	0.857259	2.06427	0.336593	2.31312	0.501933	1.9296
VAMP8	1.07441	2.0834	0.0260348	0.222242	-0.13961	0.950982	0.188049	1.2107	0.841063	3.41581	0.365443	2.18632
ABCF1	0.190243	2.08074	0.289958	3.66911	-0.0137255	0.170154	-0.0320084	0.287963	0.0319863	0.181353	0.126971	0.959061
SPCS3	0.0910224	2.08036	-0.0248925	0.24797	-0.0469855	1.99175	0.0151484	0.790192	0.0328495	0.249008	-0.0575841	0.787862
LYRIC	0.165246	2.07885	-0.129001	1.70974	-0.219231	4.81741	-0.188743	7.11826	-0.153819	6.17338	-0.224476	4.71808
NDUA6	-0.349066	2.07806	0.0866824	2.46995	0.173049	3.47187	0.184325	4.42385	0.261945	3.29164	0.419484	3.54768
DLDH	0.171146	2.07639	0.169813	2.29411	0.218744	3.70196	0.294893	5.42319	0.300506	2.15906	0.432894	3.84109
MIC19	-0.122484	2.07577	0.157547	1.15384	0.00558458	0.0323243	0.0847552	0.883429	0.0454295	0.279834	0.193919	2.97545
SUCB2	0.208722	2.07458	0.0679684	0.504287	0.169268	1.95937	0.270989	4.05662	0.391816	2.45976	0.312981	2.37622
SSRP1	0.202101	2.07185	0.114887	0.873812	0.0909608	0.561026	0.0229528	0.24029	-0.0336681	0.157232	0.0284394	0.132025
HPBP1	0.196156	2.07089	-0.373086	3.43354	-0.449198	3.11817	-0.677449	1.8042	-0.515669	4.71148	-0.101508	0.0800166
SUMO2	0.126218	2.06963	0.108419	1.90895	0.120215	1.95502	0.00710959	0.0990669	0.0526094	0.865025	-0.0578462	0.548336
RS2	-0.065181	2.06854	-0.088514	1.90554	-0.0914501	2.96436	-0.166937	2.56965	-0.0982563	1.82399	-0.334932	5.89809
DDAH1	-0.644469	2.06841	0.130251	0.760448	-0.709392	1.2847	-0.230313	4.89651	0.873089	2.22227	0.164517	0.133871
PDLI1	0.313457	2.06501	-0.0520684	1.22662	0.123102	1.70681	0.158162	2.68622	-0.145416	0.964552	-0.175294	0.648085
ATX10	0.137548	2.06249	0.0887828	0.940088	0.111387	1.28614	0.0251064	0.166239	0.0737327	0.997703	-0.368757	8.46019
CLYBL	0.313698	2.0616	0.180284	0.791646	0.0138801	0.0395741	-0.0946811	1.35643	-0.0175374	0.0494008	-0.228394	0.965735
SCPDL	0.288516	2.06004	0.100636	2.25739	0.0348455	1.47353	0.102322	1.10524	-0.285976	0.873666	0.0193831	0.141708
WDR46	-1.66603	2.05858	0.76531	0.50101	-0.502691	0.621867	-1.12488	0.814849	-0.381169	2.08686	-0.943698	0.68569
IDH3A	0.140086	2.05844	0.334744	2.74113	0.35957	4.1312	0.425632	4.98566	0.435944	2.47916	0.578921	3.72752
NEDD4	0.0921916	2.05715	-0.0809477	3.80171	-0.108634	2.62608	-0.0667796	0.737245	0.016524	0.268241	-0.0395594	0.663349
LMNB1	-0.191205	2.04921	-0.227396	2.70604	-0.22233	2.86762	-0.387349	2.74296	-0.374027	3.45216	-0.181442	1.97973
SPTC1	-0.921224	2.0488	-0.480861	1.81551	-0.403925	1.43842	0.642139	1.19397	-1.8619	1.93195	0.560269	1.26958
PRP31	-0.136373	2.04868	0.0296589	0.532361	0.137822	2.71216	-0.0527139	0.297455	0.142418	2.21831	0.106557	3.30464
TCPQ	0.0845437	2.04411	0.00210485	0.0538159	-0.0410552	1.03972	-0.0255723	0.389219	0.00305941	0.0476075	-0.162438	2.34281
DDX27	-0.989971	2.04157	0.54552	0.768774	0.0691968	0.0446569	-0.834635	1.35878	0.909776	1.2145	-0.352261	0.275384
KANK2	0.208759	2.03999	-0.00863844	0.156394	-0.120358	1.86404	-0.0478223	1.53893	-0.212274	1.27207	-0.108977	1.69297
RS28	-0.0974648	2.03896	-0.0861705	1.69985	-0.123994	2.08086	-0.116469	1.67974	-0.292936	3.49774	-0.315309	2.41647
AMRP	0.153262	2.03245	-0.552254	2.31213	-0.110503	0.677602	-0.1826	0.953536	-0.114411	0.785495	0.208389	0.713064
MCA3	-0.852956	2.03061	0.283632	0.581822	0.308048	1.34079	0.309036	0.937742	0.611579	3.10637	-0.604736	1.61981
ESYT2	0.201342	2.02603	0.115564	1.11656	0.0465762	0.409887	0.21086	5.29747	0.280946	2.01418	0.175757	4.08664
RS8	0.134392	2.02354	-0.0667514	0.768008	-0.278168	4.30364	-0.0949994	1.73071	-0.385232	5.34261	-0.471531	5.39013
RT34	0.133696	2.02176	0.256936	2.73329	-0.0884958	0.371945	-0.0574248	0.245663	-0.0368701	0.107713	0.279086	1.1395
VPS16	-0.314067	2.01969	0.122673	0.657419	0.0491667	0.536837	0.173621	1.61804	0.697994	1.14514	0.248901	1.66061
4F2	-0.13684	2.01751	-0.188609	4.21943	-0.288698	6.87743	-0.271817	3.42083	-0.170216	4.04748	-0.110292	4.6466
XYLK	-1.09524	2.01666	0.236657	1.92822	0.351861	0.593437	0.298938	0.651128	-0.0706411	0.591458	-0.342581	1.8455
ELOC	-0.252237	2.01347	-0.0562396	0.674633	-0.105044	2.88331	0.0780468	1.28285	-0.100969	0.387195	-0.00345581	0.0319769
GAS2	0.900299	2.01259	-0.53919	1.85951	-0.366288	0.988665	-0.293692	1.78366	0.391643	1.2197	-0.650838	1.52773
SURF1	-0.850875	2.01006	0.787845	2.06518	0.526971	2.33255	-0.795791	5.73127	0.27078	1.48464	1.17552	2.37177
SEP11	-0.0963135	2.00936	0.00880541	0.260932	-0.131817	3.65399	-0.0985758	4.37335	-0.116872	2.18936	-0.21014	1.94748
TNNT2	0.589616	2.00796	-0.434831	2.47552	-0.911032	1.92894	-1.73043	2.72841	-1.00013	2.8877	-1.37125	2.49675
RT30	0.322918	2.00622	0.0145986	0.187407	0.175358	2.39966	-0.0386729	0.571611	0.0977592	1.3588	0.0222823	0.194369
P3H1	-0.416885	2.00611	-0.238365	1.8491	-0.0594776	0.344133	-0.387326	2.69344	0.241698	2.08342	-0.129459	1.79595
RL13	-0.206178	2.00485	-0.0128083	0.153237	-0.0506672	0.567395	-0.12063	0.87093	0.0746165	0.825431	-0.174355	0.900931
PCBP2	0.091967	2.00472	0.0296223	1.10815	0.0945083	4.64111	-0.030625	0.362869	0.0664862	1.36999	-0.14708	2.88629
EXOS6	-0.104489	2.00319	0.141181	1.57432	0.097695	1.30456	0.125579	1.57101	-0.224373	2.0459	1.14057	1.43009
S66A3	-1.26023	2.00305	0.320465	3.94373	0.0224972	0.226983	0.00358354	0.0528381	0.494645	4.10407	0.524998	5.99895
CPNE2	0.839157	2.00228	-0.435183	0.390287	0.174347	0.632339	-0.104905	0.642819	0.585313	2.63082	-0.00374419	0.0102182
C102A	-1.17665	2.00203	-0.150285	0.931585	-0.0603863	0.368967	0.7696	0.936796	0.208893	0.332574	0.741268	1.29002
ALG2	-0.643883	2.00186	0.0831927	0.480881	-0.0463779	0.214336	0.618665	3.40138	-0.0781394	0.392645	0.361372	1.15955
STT3B	-0.107304	1.99983	-0.0829818	1.20792	0.0425758	0.647837	-0.0250927	0.500216	-0.00725795	0.0953537	-0.0429632	0.647549
RSU1	0.202371	1.99873	0.0304983	0.205686	-0.363285	8.62493	-0.364166	2.95773	-0.124857	2.88647	-0.157062	1.01085
ANXA3	0.375139	1.99847	0.26538	2.73723	0.171705	1.41832	0.130295	1.19785	0.316908	2.63863	0.155812	1.79448
COMT	0.454733	1.99645	-0.102312	0.702942	-0.17923	1.11705	0.0713638	1.10777	-0.136534	0.756345	-0.372125	6.49525
PDIP3	-0.420138	1.99578	-0.262191	0.591914	0.112338	0.313086	-0.306077	2.05233	0.273708	0.688196	0.75626	0.9052
PSA6	0.202269	1.99298	-0.0469351	0.504058	0.0939327	0.537424	0.0285012	0.817564	-0.221628	2.7374	-0.238925	2.08086
CELF2	-0.837179	1.99242	-0.400997	2.90345	-0.322815	1.80162	-0.19831	1.18509	-0.494269	2.60794	-0.347447	2.60685
ATPK	-0.329436	1.99117	0.297538	2.98228	0.387233	4.51379	0.43382	7.69396	0.794678	4.15205	0.715024	5.41996
TM9S3	0.3571	1.99095	-0.224284	1.90731	0.0824319	0.66558	0.122147	1.08028	0.0342483	0.191072	0.00711753	0.0306137
CO4A1	1.4186	1.98982	0.309006	0.443902	1.21639	0.964586	0.0543824	0.159558	1.20612	2.84862	0.750613	1.64296
S29A1	-0.214345	1.98872	-0.286005	1.49639	-0.909892	3.44629	-0.379879	1.8322	-0.654949	3.59115	-0.43454	2.79095
MSH6	0.459891	1.98363	0.26944	2.16031	0.121026	0.946125	-0.169855	0.863806	0.415585	0.478352	-0.484544	1.52261
PGP	0.89358	1.98329	-0.0341339	0.193227	0.483823	7.76843	-0.0716147	0.467974	-0.559912	1.66738	-0.299742	1.25207
RBBP4	-0.461641	1.98328	-0.0773701	1.29642	0.151046	0.77771	-0.0473555	0.861849	0.0539589	0.77517	-0.103955	2.25083
MFGM	0.161889	1.98219	0.208303	5.56667	0.390525	6.04515	0.317166	6.91311	0.359944	2.38614	0.584845	4.04496
TGFI1	-0.240373	1.98161	-0.633128	2.63096	-0.67787	4.61785	-0.307657	1.0857	-0.603204	2.495	-0.926871	5.90579
MFF	0.370524	1.98134	0.456475	1.65391	0.294149	3.0292	-0.225529	0.587685	-0.174636	3.15217	0.69524	2.51359
HS90B	0.159496	1.9809	0.10143	1.58591	-0.0166387	0.232589	-0.0652738	0.528052	-0.0507222	0.613211	-0.370615	4.69751
AFAD	-0.133232	1.98047	-0.104956	0.199084	-0.828061	1.42104	0.326736	0.536309	0.654309	3.34659	0.171221	0.321867
HBE	-1.38968	1.9803	-1.26862	4.18431	-0.265981	0.570656	0.351354	0.530268	1.52571	1.3749	-0.226101	0.921602
SPP2A	0.378996	1.97994	0.0746456	0.360152	-0.114728	1.29721	-0.102413	2.2495	0.0944975	2.5991	0.211802	2.11499
VDAC2	0.157344	1.97851	0.229156	2.74537	0.262967	3.87202	0.310843	4.00338	0.285363	1.82394	0.503975	3.6446
BAG2	0.180882	1.9759	-0.147038	2.302	-0.16572	2.05818	-0.152905	2.33167	-0.386726	2.46207	-0.337279	1.73654
RBM28	-1.39437	1.9758	-0.951169	1.07044	-0.0791309	0.08948	-0.0926657	0.0727425	-0.486114	0.96495	-1.73505	2.37232
SUCA	0.31052	1.97427	0.204109	2.14887	0.392086	3.48611	0.319715	5.86738	0.428445	3.10658	0.42477	3.43335
P4R3B	-0.97631	1.97422	0.278086	2.40436	0.319222	0.224307	-0.675749	1.84214	0.311625	1.9255	0.379661	0.66812
ANGL2	-0.881692	1.97258	-0.209823	1.56239	-0.0993979	0.730659	-0.232355	4.05483	-0.142469	1.16387	-0.285982	1.65572
SEP9	0.0761657	1.97236	-0.0123982	0.176205	-0.0327751	0.617121	-0.11966	1.57143	0.070042	1.32516	-0.341876	2.44695
K2C5	-2.21846	1.97064	-0.169368	0.322286	-0.535766	1.07612	0.548118	0.62279	0.144426	0.20429	-0.680293	3.02481
AIMP1	0.441649	1.9692	-0.00363406	0.0843587	-0.139577	5.25426	-0.0204147	0.284283	-0.491542	1.09121	-0.673211	4.02245
FETUA	-1.03854	1.96903	0.244243	0.48047	0.378073	1.49043	-1.0226	6.92736	-1.07844	1.92069	0.11161	0.143863
SYNP2	0.575838	1.9668	-0.019663	0.0939457	-0.363966	3.09497	-0.498908	2.40479	-0.575856	1.56509	-0.479246	1.69678
THOP1	0.317557	1.96612	0.342555	5.37876	-0.0695857	0.649878	0.118644	0.723311	-0.161738	0.95483	-0.259469	0.858416
CAZA1	-0.167412	1.96254	0.367779	3.81675	0.234867	1.72323	0.208322	1.28192	-0.359221	3.43693	0.246681	2.01932
SNX27	-1.02109	1.96204	0.154468	0.423366	0.00175515	0.00932024	0.11071	1.46568	-0.206595	2.88027	0.621707	2.03543
TP4A2	0.450062	1.95698	0.144244	1.11711	-0.289141	1.84628	0.00438217	0.0230639	-0.421433	3.79929	-0.0723331	0.376133
RAB1A	-0.161739	1.95371	-0.0522707	3.56569	-0.148916	2.52346	-0.0257828	0.457876	0.0488979	0.85959	-0.0629326	1.19164
KINH	0.368673	1.95074	0.0252845	0.474538	-0.0154729	0.583122	-0.0126888	0.246414	-0.0453892	0.713042	-0.410159	2.53066
KLC2	-0.390794	1.94738	-0.52662	2.54477	-0.0199918	0.0595308	-0.296816	1.95453	0.0133191	0.129424	-1.52554	2.08895
DHX15	-0.120882	1.9437	0.0365078	0.84669	-0.0679393	5.1925	0.0165739	0.55457	0.160769	3.11778	0.210783	3.04558
MICU1	-0.332232	1.94272	0.156631	0.625583	0.0917727	0.598114	0.772837	1.67981	-0.0513763	0.335589	0.438338	4.21892
SWET1	-1.07432	1.94159	0.0325841	0.0781367	0.44258	0.569318	-0.513943	1.67799	0.702416	0.604508	0.530344	0.516897
MP2K3	0.246155	1.93727	0.245824	2.1842	-0.0519124	0.23466	-0.0288031	0.341294	-0.287325	3.05655	-0.36038	2.99679
SRBS1	0.509431	1.93658	-0.744676	1.63024	-0.197969	0.440991	-0.572573	1.91485	-0.171182	0.237936	-0.552688	2.38843
LRRF1	0.11999	1.9357	-0.0798818	1.39758	-0.218801	3.29544	-0.178643	1.68237	-0.340529	2.79455	0.0534918	0.711799
TIM44	0.155598	1.93527	0.0799193	1.09655	0.0220904	0.182434	0.128561	6.08143	0.464391	2.80686	0.310519	3.11754
RM55	-1.9603	1.93419	0.00218061	0.0262847	1.29222	1.5738	0.256371	4.30812	1.04704	0.927536	1.6507	2.6278
PTGR3	-0.300449	1.92813	0.101521	1.61019	0.0950439	1.27862	0.122095	1.15537	0.501113	6.35594	0.537827	3.86679
GMDS	0.185726	1.92792	0.156198	1.55952	0.0916	1.06992	-0.306261	4.08478	-0.180965	2.45393	-0.628911	2.03776
DVL2	-0.887672	1.92728	0.354294	1.36315	1.01412	1.54179	0.0117353	0.0365992	0.0435069	0.278953	-0.880313	1.22259
ITB5	0.205698	1.92606	-0.135716	2.39987	-0.049399	0.540053	-0.11264	2.27141	0.0440726	0.197029	0.380786	4.74823
ATP5E	-0.601488	1.92519	0.000654827	0.00246826	0.0508658	0.851727	0.244368	2.66606	0.164832	1.05838	0.253699	2.46181
CLAP1	0.398315	1.92496	0.170294	0.637498	-0.839832	5.00175	0.336319	3.44014	-0.079867	0.324324	-0.136573	0.439888
PDLI2	0.291593	1.92332	0.0245497	0.153884	0.039082	0.305101	-0.0601998	0.680826	-0.0326056	0.354676	-0.265322	3.90625
ODP2	0.20754	1.92229	0.195126	2.49938	0.283421	3.37873	0.411376	7.75425	0.480007	2.93904	0.565519	4.2839
CFA20	1.0947	1.92223	-0.256296	0.711847	-0.194733	0.192347	0.122233	0.121408	0.646666	0.81739	-1.07069	2.58121
S12A4	-1.33052	1.92172	0.803225	1.0851	0.133484	1.81473	-0.0194504	0.0755536	0.0492959	0.219706	0.00128532	0.00736938
SUMF2	-0.692611	1.9215	0.0290577	0.300838	0.191519	2.24752	-0.338463	1.19721	0.355206	1.06961	0.684282	3.7526
RRP44	-0.318804	1.92131	0.475555	3.85971	-0.0457396	0.449603	-0.721409	7.59235	0.139784	0.447222	-0.115876	0.382859
UBL4A	0.403942	1.92034	-0.140001	1.11766	-0.405225	4.31212	-0.0977501	0.423465	0.277848	1.09815	0.515918	0.484547
CLIP2	0.56813	1.91842	-0.120601	0.682917	-0.276955	0.758074	-0.739828	1.53734	-0.636648	0.850195	0.0507041	0.0887776
ARL8B	0.355133	1.91655	0.14222	2.1951	0.106125	1.24427	0.0795079	1.0665	0.323608	2.44583	0.385312	3.83013
NDE1	-0.673889	1.91364	-0.191356	1.48212	0.0146791	0.0773293	-0.325288	2.80778	0.382517	1.5174	-0.13313	0.93635
RIDA	-0.874359	1.91305	0.359003	1.02123	-0.418935	0.645736	-0.522186	1.60574	0.74412	2.39075	0.50091	2.39309
IL6RB	0.580876	1.91273	0.121899	0.566042	0.0858456	0.206688	0.264753	1.32895	0.956304	1.12612	0.368528	2.289
MPPA	0.167265	1.91209	0.244697	4.32618	0.131894	1.39964	0.248485	5.82594	0.555926	2.39909	0.341917	3.3379
DYST	0.254391	1.9114	0.180812	0.740777	-0.107116	0.529532	-0.555895	8.76415	-0.900719	3.45088	-0.0196646	0.0519656
CSN2	-0.188591	1.91079	0.213634	1.2898	0.551471	7.4537	0.0665063	0.172397	-0.376634	4.33783	-0.0838089	0.380466
TMM65	0.43103	1.90977	-0.135898	1.36944	0.029272	0.548081	0.0975969	1.11677	0.176119	1.38342	0.506546	4.49779
RT33	-1.33085	1.90855	0.159176	2.15198	-0.265692	4.26956	-0.235529	1.25203	-0.796195	2.72919	0.8483	1.37738
RPP30	0.399466	1.9084	0.0291006	0.161673	-0.364036	3.25945	-0.446165	1.99627	-0.194754	1.1366	0.223483	0.526154
I2BPL	-0.989944	1.90689	0.318704	0.861325	0.679704	1.1536	-0.15109	1.18499	-0.557772	1.20686	-1.00591	1.74666
DDI2	-0.523759	1.90628	0.397202	2.44771	0.401989	5.15715	1.01009	1.86915	-0.147949	0.255367	-0.0363094	0.122362
AAKG1	-0.769787	1.90606	0.149128	1.0508	-0.436118	1.51119	0.387109	7.42622	-0.368693	2.26057	-0.343948	1.76598
AMPL	0.151606	1.90548	0.0508567	0.873225	0.0016538	0.0415933	0.140436	3.71668	0.142778	1.85822	-0.0274964	0.3959
TRI25	1.33376	1.90513	0.155691	0.783629	-0.119931	0.511959	-0.201248	1.55321	-0.0212563	0.322319	-0.44088	0.611242
PDLI3	-1.07349	1.90479	-0.726603	1.99938	0.640496	0.864248	-0.541747	2.02594	-0.0468826	0.0622184	-0.573181	1.3521
TF2B	-2.04207	1.90462	1.12222	1.35169	0.176139	0.725173	-1.17827	2.43716	-0.0626063	0.0442537	2.32665	2.06121
SF3A1	-0.15335	1.9041	-0.00896866	0.0539423	-0.187043	1.6594	-0.0688459	1.09028	0.0829226	1.74032	0.082284	1.54136
VDAC3	0.206578	1.90169	0.129983	1.23223	0.156357	3.35747	0.189608	3.42166	0.198837	1.50182	0.331687	4.3922
SDF2L	-0.951205	1.89858	-0.173594	1.89341	-0.0830858	0.518383	-0.123504	0.451057	0.0876066	0.130236	-0.0179945	0.0936209
MRE11	0.446909	1.89741	-0.277269	1.86354	-0.161714	1.18517	-0.425069	2.31564	0.658311	1.75566	-0.608405	0.948722
DOCK5	0.779491	1.89286	-0.691591	2.7694	-0.576679	2.9457	0.595782	2.51723	-0.392859	0.630048	-0.368888	0.605309
SNX18	-1.38508	1.89226	-0.73514	0.747282	0.477286	4.87562	2.30593	1.54797	1.055	2.9971	1.9999	3.1086
H10	0.27356	1.89161	0.269662	2.32227	0.832807	1.99963	0.21808	3.01081	0.156443	1.44104	0.265788	1.78594
IDHC	-0.0683642	1.8901	0.163796	2.58849	0.154198	1.82542	0.267483	2.04297	-0.0505569	0.281433	0.374342	3.24498
STAG1	-0.371787	1.88858	-0.0317674	0.211722	-0.214541	3.7775	0.0509957	0.546724	-0.378476	1.66081	0.830065	3.99628
BIG2	0.342916	1.88759	0.176879	1.4703	-0.865514	2.21144	0.60712	3.02558	0.578643	3.63166	0.0327558	0.108393
PDXD1	0.2758	1.88404	0.0268258	0.214912	0.0418358	0.275667	0.510575	2.4306	-0.134989	1.64046	0.0677937	0.631038
FAS	0.209349	1.88076	0.0868669	1.87422	0.196622	3.51753	0.0916289	0.754388	0.221063	2.61886	-0.264922	3.40838
MMP2	-1.70069	1.88009	0.0438925	0.0615625	2.93167	5.02342	-0.153926	1.75081	0.0647344	0.0909532	0.482299	2.34121
PNPH	0.119527	1.87935	0.110112	0.729957	0.0344684	0.294079	-0.143414	0.766922	-0.0578058	0.321229	-0.0208792	0.197932
AT1B3	-0.089089	1.87891	-0.0800087	0.867188	-0.0377669	0.555731	0.0278319	0.264979	0.242601	10.0191	0.224805	4.12237
PRS6B	-0.22173	1.87319	0.123031	7.90875	0.047357	0.414047	-0.03325	0.916715	0.185375	1.82437	0.093102	0.634916
MMSA	0.340379	1.87001	-0.0917731	0.774704	-0.012587	0.0890277	0.457447	6.78376	0.352726	2.61969	0.529592	3.54016
NDUB9	0.266749	1.86863	-0.0188822	0.0644701	-2.57132	1.29779	-1.1737	1.24241	0.146546	0.716399	0.212155	1.06519
RFIP5	-2.08759	1.86661	-0.427548	1.68392	-1.00275	1.84939	0.0645359	0.254352	-0.262029	0.997166	0.725054	4.32232
MGN	-0.0823397	1.86641	0.029714	0.32652	0.103956	1.31099	-0.151637	3.15678	-0.0592195	0.855255	-0.0320196	0.411258
FABD	1.04886	1.86616	-0.453204	1.60736	-0.19048	0.479595	0.895232	1.71748	0.346885	0.371151	0.413716	0.630255
TMEDA	-0.089936	1.86571	0.0263454	0.517622	0.0779616	6.37224	0.152007	5.3981	0.298678	4.52147	0.232764	4.35673
ERF1	0.174856	1.86116	-0.0288899	1.35213	-0.144182	4.89409	-0.134714	3.48781	0.0230301	0.338748	-0.336977	5.37194
ERH	-0.293508	1.86112	-0.31496	0.744569	-0.740464	4.26166	0.473395	2.19456	1.06101	1.11579	0.1153	0.4399
EDF1	0.296052	1.85958	-0.029775	0.275795	-0.151118	1.18041	-0.518891	5.22828	-0.438692	3.51833	-0.419525	3.79275
GNAI3	0.267475	1.85945	0.0443562	0.517559	-0.0171112	0.283358	0.283514	2.99184	0.197263	1.7498	0.304665	2.27057
FA50A	0.606209	1.85939	-0.535122	1.53962	0.209368	0.189057	-0.463866	0.645746	-0.92668	2.06759	-1.21881	0.995609
VDAC1	0.147891	1.85779	0.0800548	1.34604	0.0607261	1.76648	0.114382	2.06902	0.16136	1.3317	0.220013	2.5056
IKIP	-0.403743	1.85696	-0.321881	3.31191	-0.0829547	0.854635	-0.280053	3.34614	0.0519041	0.531293	-0.153925	0.518061
MP2K2	0.915057	1.85499	0.747316	2.43312	1.69721	1.42143	-0.206993	0.194895	0.287632	0.132262	-0.66927	0.658391
RUXE	-0.199793	1.85194	0.15044	1.81481	0.13846	2.62205	0.0436248	0.292757	0.33996	1.73022	0.256433	6.35461
MCM4	0.156358	1.849	0.0536127	0.978775	-0.0507699	0.343337	-0.116216	0.639189	-0.688478	1.46847	-0.688113	3.83591
PTPA	0.183556	1.84846	-0.0703513	1.21961	-0.138626	1.70477	-0.393979	3.70477	-0.489656	2.88121	-0.398539	6.29345
TPST2	-1.73121	1.84814	-1.07347	2.91104	-0.469214	1.81748	0.0935955	0.512803	0.232771	1.17759	0.582286	2.02139
RBMS1	-1.20879	1.84511	1.11436	1.29018	-0.183509	1.62323	-0.00242233	0.0409159	-1.57342	1.11677	-0.496469	0.402771
ECM1	-1.23725	1.84484	-0.374062	1.21179	0.247646	0.81514	0.288553	1.16414	0.282604	1.43451	0.957444	3.63093
DYHC1	0.146826	1.84453	-0.0197451	0.436461	0.0520398	2.4292	-0.0129836	0.169804	-0.034345	0.774372	-0.182678	3.55646
GALT1	0.245049	1.84357	-0.115617	1.24722	-0.0619591	1.39522	0.238301	6.40152	-0.006084	0.0449306	-0.195762	0.85371
ANKH	0.181638	1.84215	0.403656	5.54831	0.309201	3.31187	0.306209	2.36313	0.495223	3.09192	0.859691	3.78597
ABHGA	-1.31704	1.84168	-0.130882	2.14448	0.00428341	0.0360346	0.298603	2.87123	-0.0753094	0.623911	0.505341	7.72414
ABRX2	-0.796011	1.83971	0.330204	1.2494	-0.315924	2.08587	-0.226936	0.53541	-0.683007	1.12902	0.843883	1.2467
NNRE	-0.389935	1.83925	-0.11758	3.27389	0.0816072	0.789501	0.0439032	0.754999	0.124877	1.6349	0.0851419	2.08512
HACD3	0.879829	1.83794	0.829829	3.00106	-0.306442	0.970244	-0.0719086	0.250573	0.245158	0.687036	1.06391	3.17892
SRSF6	0.139335	1.83623	-0.047682	3.00239	-0.124298	2.60509	-0.0519196	1.27072	-0.109087	1.93492	-0.101671	2.26049
SAHH2	0.33392	1.8297	0.274584	3.96306	0.217852	0.864039	0.14473	0.496715	-0.197509	3.86195	-0.157969	2.29115
NUCKS	-1.24027	1.82915	-0.11451	0.720497	-0.0532969	0.443317	0.0518133	0.239251	-0.144839	0.791012	0.0476901	0.285572
TSN9	0.532463	1.82776	-0.558833	2.02056	-0.355663	0.984513	-0.294416	1.0346	0.493669	1.358	0.112231	0.625532
COPG1	0.155171	1.82719	-0.0874985	1.93528	-0.274442	3.58402	-0.113634	3.2197	0.250622	1.22031	-0.574842	2.8096
WDR91	1.48343	1.82715	0.17559	1.71531	0.0387763	0.124778	-0.375486	1.39039	-0.543449	0.544222	-0.269218	1.26953
HSPB8	-0.250657	1.82525	-0.144814	1.16811	-0.336393	1.38067	-0.616071	2.12547	-0.254262	1.09832	-0.648984	1.87706
RHG17	-0.40132	1.8229	-0.0692286	0.128953	-1.16541	2.37632	-0.53169	1.91626	1.17044	2.5118	0.195001	0.418271
XRCC5	0.21676	1.82169	-0.139563	1.2667	0.0193843	0.118692	-0.00770514	0.122792	0.046642	0.196221	-0.129692	0.778536
RDH14	-0.622815	1.82151	-0.179275	1.26617	-0.385121	3.65983	0.244482	4.8551	0.115434	0.820515	0.343829	4.68212
SCMC1	-0.119782	1.82063	0.052319	1.07061	0.0309353	0.63383	0.274675	7.11595	0.39478	4.87224	0.506108	4.72139
GPDM	0.117712	1.81923	0.181107	3.07053	0.29233	3.47061	0.437187	5.16678	0.51785	3.55933	0.684062	4.27177
AP2S1	-0.333786	1.8181	-0.115612	0.603402	0.135814	0.784893	-0.0502842	0.319197	0.418808	3.14637	0.0866307	0.575931
GPX8	0.136621	1.81277	-0.227768	2.20713	-0.356668	1.93684	-0.398604	1.51866	0.101761	0.465458	-0.267863	2.06223
DUS3	0.34015	1.80987	-0.241465	0.833846	-0.0183614	0.0637906	0.207927	1.50327	-0.186654	0.644298	-0.107137	0.85321
GCR	-0.814167	1.80688	-0.587803	0.524677	-0.314832	0.998276	0.0617896	0.12326	0.836111	3.92768	-0.123876	0.238192
TOP2A	0.393248	1.80623	-0.980078	1.54279	0.357545	0.585176	1.19095	3.36238	0.0843199	0.0848202	-0.927659	1.92608
CE170	-0.58985	1.80586	0.156411	2.30703	0.194489	0.698267	0.132641	0.879789	0.453688	1.23385	0.100683	0.503707
NJMU	-0.629236	1.80501	1.9732	1.44514	0.525419	1.21114	0.0401216	0.180105	0.0246171	0.20483	0.181632	1.382
DRG2	0.195568	1.80194	0.124203	5.32803	0.0174211	0.159478	-0.0652992	0.649716	-0.311721	1.70517	-0.0788763	0.704181
PPIG	-1.23158	1.80087	0.18946	1.03333	-0.81672	1.02929	0.728904	6.55683	0.312902	3.09424	1.22225	1.73185
RMD1	0.542267	1.8008	0.145951	0.567449	-0.543147	1.4922	0.0933349	0.515833	0.331925	1.54508	-0.0106071	0.0397788
KPRB	0.136593	1.80026	-0.122947	1.48723	-0.0821991	0.296378	-0.124122	0.502839	-0.35051	5.08752	0.0126073	0.0300424
S12A7	0.253093	1.79926	0.218445	0.9508	0.161991	1.02557	0.133248	1.09536	0.815961	2.90105	0.255356	2.30876
PLST	0.113555	1.79763	0.0392694	0.740294	0.0578102	0.770886	0.087934	1.77736	0.0751098	0.707302	0.0629114	1.05059
ADX	-0.283796	1.79625	0.174579	1.44507	0.602687	0.979122	-0.0642981	0.142584	0.372291	1.18005	0.0532585	0.246494
MAP1A	-0.755828	1.79512	-0.784659	1.69567	0.341207	2.51309	0.359478	1.03557	-0.171295	0.488257	-0.768053	4.60976
ARHG7	-0.882516	1.79425	-0.652508	0.895783	0.65313	0.769107	0.306149	0.201335	0.918726	1.27769	-0.301775	0.42028
S10A6	-1.04027	1.7934	-0.769096	1.17405	-0.489314	0.727605	0.207494	0.245214	0.0315976	0.0664382	-0.453297	0.830463
PSMD6	0.185451	1.7918	-0.0321708	0.321669	-0.0737094	5.76773	0.0710316	2.47764	-0.000945271	0.0104837	-0.14882	1.63057
KISHA	-0.0853528	1.79111	0.0183112	0.110364	0.199798	0.896333	-0.403775	2.17066	-0.0627562	0.678637	-0.212392	1.34642
FBX6	0.300062	1.7877	-0.10605	0.865139	-0.0743242	0.215573	-0.0251862	0.224344	1.22729	0.77773	-0.134036	0.394159
BABA2	0.543098	1.7842	-0.17821	0.653953	-0.083722	0.234964	0.733007	1.85763	0.0385131	0.276309	0.535166	4.89858
RPB1	-0.246246	1.78179	-1.58982	3.84889	0.799474	1.34589	-0.623132	2.22852	0.221173	0.934904	-0.886736	1.67089
CCND3	-0.876518	1.78061	1.38807	1.79021	0.588161	2.66939	1.05146	1.70903	0.333353	2.04337	-0.417656	1.52535
AP4A	-0.325119	1.78039	0.175573	0.739967	-0.175457	1.03615	-0.102003	1.08772	-0.551421	2.91385	-0.163788	0.423625
DDX21	0.217273	1.77945	-0.046441	0.532965	-0.0968406	0.795464	-0.174868	3.0566	-0.039759	1.82383	-0.174541	2.8536
NDUA3	0.648965	1.77851	-0.769848	1.32137	0.522444	3.38426	0.080129	0.377153	-0.202382	3.55574	0.0669838	0.272034
EF1A1	0.16214	1.77827	0.0712659	1.25403	0.00628247	0.0773174	-0.0773094	0.656541	0.0742891	1.09061	-0.248843	2.92815
NPC1	-0.302557	1.77777	0.058331	0.673821	0.419383	7.71005	0.412777	9.50229	0.15511	1.21391	0.576524	5.69128
PHB	0.170853	1.77773	0.193927	2.97549	0.304222	4.17857	0.601887	8.34823	0.646151	3.81807	0.680953	3.64158
GNAI2	0.072917	1.77539	-0.0966435	2.48286	-0.0403544	2.1612	0.0488682	1.74213	0.00928573	0.0806134	0.18691	2.82314
TAGL	-0.301295	1.77232	-0.576923	5.06363	-0.746851	4.5211	-1.13035	4.96769	-1.0935	2.98734	-1.5677	5.18278
PRP4	0.142174	1.76873	0.0485522	0.290898	-0.230399	1.46008	-0.239751	2.31071	-0.217106	1.57861	-0.338852	1.11247
S61A2	0.528893	1.76839	-1.57485	6.29056	-1.37748	4.61298	-0.284358	0.675609	-1.11871	2.04919	0.0457249	0.0577614
ADPGK	-0.237963	1.76703	0.0428479	0.586645	-0.0111547	0.19646	0.170025	2.47601	0.705268	6.28838	0.280798	2.51838
PTH	0.574019	1.76679	-0.0433355	0.18263	0.921305	3.95588	0.535604	6.47411	1.19279	3.57138	0.316968	0.676181
TOM22	-0.421633	1.76458	-0.14425	0.777669	-0.0413144	0.217011	0.359112	5.43435	1.63599	1.9617	0.621865	4.33739
COBL1	0.39939	1.76419	-0.26617	1.34819	-0.401879	2.3887	0.268058	1.59787	-0.493492	2.01296	0.145891	0.574627
U5S1	0.193266	1.75763	0.0372265	1.02434	-0.0425067	0.546508	-0.170684	2.12216	0.0464684	0.779354	-0.034993	0.291429
DAZP1	-0.138522	1.75593	-0.111123	1.87018	0.00845559	0.0923529	0.191693	4.42773	-0.164477	3.03798	0.0302482	0.345768
SEH1	0.195676	1.75185	-0.175418	0.910555	0.172986	0.385327	-0.183657	3.20515	-0.119623	0.785305	0.0120165	0.061055
DDX42	-0.150285	1.75184	-0.0857279	0.782346	-0.0962931	0.826625	0.0729801	0.342947	0.235591	1.96819	-0.698218	6.88338
RAB10	0.0955599	1.75152	-0.0799765	1.40342	0.0391976	0.492521	-0.0102907	0.142007	0.00491311	0.0321332	0.221382	6.10471
PAG15	-0.477898	1.74975	-0.124398	2.08455	0.22894	3.3779	0.0635964	0.655831	0.426413	2.17978	0.232024	1.19641
MEPCE	-1.2669	1.74959	0.271592	0.653196	0.494261	1.28235	0.532897	1.53035	0.270179	1.53677	-0.510152	2.29039
AT2A1	0.356381	1.74664	0.102103	0.352987	-0.985443	5.13104	-1.07111	2.45191	-1.52988	2.53673	-1.4603	3.05923
YIPF3	0.442535	1.74545	0.197761	3.65244	0.189428	1.12255	0.30366	2.59699	0.465404	3.29839	0.133108	0.963361
ERI3	-0.924858	1.7445	-0.989302	1.52414	0.920178	2.81515	0.259122	0.237807	-0.345701	0.694992	-0.187453	1.1867
TOM20	-0.651359	1.74416	0.0727279	0.304782	-0.0111012	0.0346056	-0.335387	0.685079	0.28206	1.72175	-0.0816136	0.227371
CYTB	0.135003	1.74267	0.167959	1.98536	0.213154	2.20287	-0.0255807	0.150185	0.117049	0.912639	-0.155437	3.83937
PDP1	-0.234371	1.73946	0.138816	2.07	0.103113	0.834352	0.21371	7.83797	0.936029	1.39182	0.434964	4.50889
RAE1E	0.397494	1.73882	-0.249214	0.493399	0.122023	0.139007	-0.339583	0.566822	-0.794347	2.74295	-0.932692	3.8772
EH1L1	0.460952	1.73716	-0.41218	1.20978	-0.221626	1.31509	-0.267962	2.53134	0.268315	0.820284	-0.0145642	0.0276052
HNRH2	-0.0939064	1.73435	0.226044	3.75377	0.0669265	0.437911	0.0864874	1.06406	0.0505018	0.203106	0.429098	7.98247
EI2BE	0.42461	1.7324	-0.133479	0.688891	-0.262756	1.6664	0.116231	0.456323	-0.648458	3.8504	-0.0294065	0.0890566
EMB	-0.242618	1.73131	-0.128199	0.629681	-0.242529	1.56885	0.158695	2.1671	0.84302	3.92828	0.282704	2.9303
ACOC	1.18687	1.73072	-0.129214	1.40605	-0.507327	1.47227	-0.0155919	0.125614	-0.969026	0.808194	-0.280647	1.4434
ECE1	0.384808	1.73037	-0.0776744	0.310259	0.158849	2.10041	0.484259	2.02397	-0.32938	2.41879	0.123294	0.728064
MAP1S	0.790994	1.72995	-0.766098	2.97904	0.107924	0.233484	0.241799	0.660208	-0.814868	2.42797	-1.34789	4.10365
TBL3	-0.526422	1.72393	0.239267	2.43658	0.611328	1.43743	-0.220224	2.11406	0.169886	0.894596	0.582058	0.901809
ADT2	0.15664	1.72316	0.149414	1.77312	0.250707	8.52718	0.161894	7.56562	0.244594	2.68163	0.194221	2.18793
GDIR2	0.866851	1.71961	-0.562207	0.583844	0.313941	0.520097	0.493408	0.579997	0.314271	0.274858	-0.242829	0.411569
RDH10	0.8518	1.71954	-0.0447989	0.63017	0.219178	2.33277	0.60245	4.77993	1.22129	4.50722	1.28976	7.1768
GRB2	-0.531132	1.71906	0.370439	2.05682	-0.373611	5.14801	-0.0340824	0.39522	-0.398569	1.81284	-0.0844562	1.84045
OGFR	-1.80257	1.71558	-1.49987	2.22337	1.07581	1.80965	-2.01342	5.83853	-1.81423	2.35553	0.020362	0.0331172
K22O	-1.75114	1.71424	-1.43092	2.94161	-1.32418	1.74734	-0.117591	0.11134	-0.271606	0.276693	-1.12493	2.18044
PRP6	-0.178686	1.71278	0.122545	2.59351	0.112566	1.20072	-0.205727	2.35846	0.11767	1.0708	0.105611	0.497235
TM214	0.340429	1.71232	-0.323587	3.31673	-0.304315	0.924795	-0.358394	1.79771	-0.390452	1.46732	0.13097	1.27283
ACON	0.192694	1.7112	0.220533	2.0299	0.183845	2.80468	0.256926	6.32765	0.26446	1.47744	0.256837	1.89375
YIF1A	-0.544272	1.71112	-0.44783	3.38235	0.143282	0.752214	0.0470896	0.128867	-0.414783	3.71017	-0.613078	3.57704
VTNC	0.397297	1.71099	0.0569166	0.437815	0.0840672	0.846865	0.157751	2.2384	0.329251	2.78904	0.817258	3.87291
RS18	-0.121864	1.71011	0.0436511	0.844759	-0.0674064	1.94482	-0.0964627	1.38731	0.0329948	0.4118	-0.248925	2.64229
A2MG	0.282936	1.70742	0.347362	2.09502	0.121392	0.934331	0.865355	4.51201	0.627492	2.58327	1.42875	4.41462
NIPA	-1.49313	1.70581	-0.0774559	0.803606	-0.0758637	0.383385	-0.0480522	0.317083	-0.836435	4.73781	0.692614	4.60026
SERC1	0.381611	1.70563	0.0210039	0.0845481	0.174381	1.59134	0.136926	4.42046	0.255461	2.63242	0.708048	3.18231
LBR	-0.233863	1.70486	-0.0226948	0.277595	-0.0581259	0.733441	-0.156428	2.11159	-0.402692	3.24858	-0.193529	3.27273
LERL1	-0.553626	1.70336	0.362987	1.22458	0.402489	5.55259	0.431684	2.51659	1.17256	7.91668	0.970166	7.42787
PYRG2	1.52286	1.70322	0.187014	2.45951	0.191747	2.59362	-0.00277389	0.0125865	-0.353093	0.226678	1.41651	1.5344
A4	0.329172	1.70187	-0.00795944	0.205742	-0.148654	3.88018	0.151126	1.59805	0.304541	2.97498	0.765148	3.49396
FAAA	0.190029	1.70052	0.00478134	0.0321339	-0.0684676	0.504525	-0.00878357	0.0623058	0.623786	1.36508	-0.376826	1.59412
UFC1	-1.22671	1.70049	-0.255144	0.593735	-0.272588	5.97538	-0.636862	3.60495	-0.742589	3.58366	-1.35351	1.4705
HSDL2	0.40104	1.69773	0.43438	4.08797	0.182906	1.04469	0.67741	2.25246	-0.114902	0.586228	-0.205664	0.958135
NT5D3	0.628006	1.69684	-0.0864014	0.451183	0.158845	0.79239	0.800692	1.51626	-0.879487	1.65078	0.305712	2.72171
STX12	0.140484	1.69662	-0.0288233	0.229206	-0.0120309	0.200588	-0.0086964	0.102481	-0.369934	1.60195	0.169284	2.68661
ARP2	-0.0995038	1.69635	0.103539	2.16955	0.172494	4.24106	0.0959465	1.85418	0.332963	4.95023	0.0867957	2.25867
EXC6B	-0.921534	1.69421	0.147824	1.59142	0.0962677	0.81616	0.136083	1.00145	-0.42969	2.30043	1.86963	1.759
SCAM3	-0.098896	1.69259	0.0339228	0.421246	0.0789395	0.669968	0.306186	4.95862	0.302538	1.99007	0.188329	4.60537
FUMH	0.113944	1.69191	0.143922	1.97658	0.260361	7.4186	0.239278	5.16247	0.37899	3.07915	0.331278	3.12331
CHM2A	0.252642	1.69094	0.196555	3.50648	0.0510374	0.0466316	0.0890888	0.464939	0.0857981	1.35192	0.0439847	0.413668
NDUF7	-0.724493	1.68772	0.97551	2.64732	0.0498424	0.0738193	0.464543	1.69502	0.316888	1.94153	-0.248148	1.00902
RAB34	0.141423	1.68685	0.0714116	0.835604	0.13488	1.99015	0.118414	4.39667	0.234029	1.76399	0.53278	2.76585
SYDM	-1.1647	1.68647	0.133304	1.00229	0.208454	2.33125	0.857778	1.99715	0.326022	1.92788	0.0979512	0.144859
MGRN1	0.724028	1.68644	-0.0992503	0.154725	0.379839	0.751518	-0.403251	0.632486	-0.0028348	0.0145449	0.962265	2.13988
CK068	-0.399165	1.6861	-0.213115	1.37634	0.231373	0.40818	0.40707	0.860793	-0.362743	3.75023	-0.0704702	0.124269
AP2A1	-0.340863	1.68598	-0.0552199	0.174614	0.15726	0.955213	0.0379704	0.537794	0.178954	2.86076	0.0818019	0.47462
HIBCH	-0.423524	1.68558	0.0839727	0.235488	0.423959	4.32176	0.190417	2.25009	0.241522	2.05997	0.114542	0.657432
NAT10	-0.566763	1.68524	-0.0938703	1.625	0.368143	1.21372	-0.224201	0.722312	-1.04623	3.02311	0.335226	2.10251
AB1IP	-1.01231	1.68489	-0.829485	1.10548	-0.516698	2.88148	0.295053	0.461718	-2.34829	2.86842	-1.05682	0.769009
CP20A	-0.189333	1.68223	-0.069489	0.553462	-0.0938532	2.38551	-0.0787727	0.909197	0.0122276	0.126618	0.0367323	0.222356
PORED	1.41851	1.67999	-0.348574	1.40673	0.265355	0.642561	-0.0706506	0.362577	-0.140815	0.502953	0.436761	1.33358
ROCK1	-0.548754	1.6795	1.0309	2.90032	0.23696	0.572626	-0.282926	0.858638	-0.802303	1.1089	0.291008	0.868534
SF3B3	0.162788	1.67792	0.0587425	1.66211	0.152375	2.69899	-0.12385	0.858221	-0.109725	1.48153	-0.0725854	1.01624
ICT1	0.210994	1.67635	1.10385	1.31366	0.101835	1.74446	0.0534535	0.73324	0.112988	1.92674	0.058146	1.04705
RU1C	-0.18827	1.67149	-0.0530708	0.19669	-0.0201727	0.106166	-0.3405	2.57305	-0.233977	0.861293	-0.137955	0.810079
SYIM	-0.402362	1.66884	0.148327	1.02422	0.401339	4.19974	0.324512	2.93929	0.64362	3.87358	0.558532	3.43991
PYGB	0.0940017	1.66882	0.0789183	1.66385	-0.0861263	0.994206	-0.158396	1.76481	0.128176	1.56852	-0.237957	2.02792
SYNC	0.184029	1.66873	-0.0704272	0.31796	-0.460752	4.77815	-0.502767	4.07395	-0.413152	1.90791	-0.419079	5.26921
PIPNB	-0.641923	1.66761	0.093398	1.13908	-0.0654498	0.54492	-0.108726	0.674884	0.462693	0.942146	0.206674	1.24474
MOB1A	0.227648	1.66697	-0.137016	0.97282	0.0304734	0.344386	-0.103346	1.2007	-0.238728	2.5038	-0.132771	1.30293
ABRAL	0.238981	1.66217	-0.411296	3.55979	-0.359918	2.20472	-0.641559	3.74822	-0.625141	2.36058	-0.771382	4.14629
IGSF8	1.10696	1.66152	0.401119	0.731395	-0.877719	1.80136	-0.762473	1.68815	-0.70779	2.35881	-0.911939	2.1555
EXOS2	0.163122	1.66134	0.108718	0.602488	-0.0032696	0.0235126	0.183347	1.48383	0.153715	1.16483	0.185387	0.900442
HTRA2	-0.240947	1.66057	0.344475	1.79415	0.0436237	0.458189	0.110899	1.38679	0.234661	3.26365	0.171487	1.67031
ANGE2	-0.999687	1.65926	-0.200575	1.39774	-0.725641	1.59211	0.0304431	0.276734	0.257648	1.2128	0.242309	1.03184
NNTM	0.11503	1.65586	0.137058	0.966986	0.250262	3.14355	0.234847	8.72752	0.382218	2.30149	0.385016	4.40514
EHD2	-0.168261	1.6549	-0.396262	4.15589	-0.331466	4.38859	-0.342283	2.3857	-0.151191	1.12173	-0.586822	3.34833
PICAL	0.117811	1.65276	-0.0757654	0.6903	0.143337	1.1525	0.143371	1.71284	0.0698242	0.508891	-0.111521	1.60157
G6PI	-0.0677244	1.65079	0.0488772	3.34419	-0.00973542	0.113548	-0.189787	1.9646	0.0112477	0.120507	-0.341373	3.26144
LGUL	-0.27831	1.65072	-0.164565	2.11124	-0.291384	3.08944	-0.257038	1.98255	-0.139144	0.749999	-0.386681	2.72508
INO1	0.21965	1.65053	-0.110701	0.71261	0.0694662	0.230408	-0.128844	0.706858	-0.0285883	0.231634	-0.502241	6.72735
F10A1	0.109649	1.65022	0.0960264	1.404	-0.00726675	0.107537	-0.00136559	0.0162674	0.00977232	0.128283	-0.102678	1.2919
ERD22	-0.62271	1.6499	-0.412335	0.890791	-0.472152	1.03061	-0.422944	0.533637	0.234681	1.2086	0.283042	0.846972
OPA3	0.343585	1.64943	0.0783646	0.842392	-0.652524	1.11453	-0.160729	1.65944	-0.202024	0.77101	0.462707	2.80099
COPG2	-0.71813	1.64805	-0.175391	0.500356	0.629561	1.89334	-0.0778704	0.503134	0.555501	1.12782	0.0182575	0.0647355
PUR6	0.0838176	1.64721	-0.060185	0.774572	0.0148526	0.135737	-0.0224506	0.266899	-0.160363	2.1104	-0.427642	4.68643
PDC6I	0.247627	1.64606	0.134581	1.14096	0.00435643	0.0614496	0.118516	1.76107	0.316609	3.19957	0.166675	3.76776
EI2BA	0.393729	1.64601	-0.289689	2.73156	-0.115776	1.09736	0.0313874	0.0859476	0.592165	1.10638	-0.000764779	0.00347338
ARPC5	0.110619	1.64553	0.0488755	0.508509	0.146691	2.51944	-0.00397563	0.0345794	-0.0362689	0.537214	-0.136976	3.56617
PP1R7	0.137164	1.64099	0.0590967	3.25039	0.15062	3.20785	-0.0492745	0.541472	0.378529	3.81862	-0.0551121	0.851132
CLPX	0.364747	1.64079	0.322671	4.16327	-0.169948	1.8852	0.198747	2.96197	-0.086595	0.308301	0.157051	0.924344
DAB2	0.235877	1.63858	0.0426566	0.195982	-0.0960036	0.219557	0.0341973	0.0701295	-0.332577	1.72785	0.320676	3.14583
BAX	0.128445	1.63678	0.530218	5.07013	0.618121	7.07623	0.521697	4.02154	0.69776	4.3251	0.466755	3.19921
BID	0.813419	1.63654	-0.942555	1.45785	1.53395	2.91776	0.401199	0.563864	-1.01444	1.54625	0.294557	0.32846
SRP09	0.273664	1.63616	-0.0344751	0.218136	0.0763215	0.725321	0.326467	1.26399	-0.394848	2.05719	-0.156463	2.02975
IF4G1	0.0797295	1.63605	-0.129334	4.33686	-0.134065	4.75471	-0.162588	2.50676	-0.107929	4.44395	-0.415286	4.87255
LEG9	-0.415516	1.63595	-0.672326	2.07447	-0.11374	0.385788	-0.281956	1.85271	-0.138688	0.665249	-0.240141	2.25835
BASP1	-0.997531	1.63466	0.0896496	0.142834	0.102848	0.205664	0.466411	0.497052	-0.453833	0.457324	0.18625	0.212351
ZN207	-0.202406	1.63401	0.0424422	0.635852	0.166148	1.2345	-0.100329	0.678508	0.0660985	0.955257	-0.271296	2.31494
RT21	0.203876	1.63398	-0.115415	1.52416	-0.120059	1.28127	-0.0986826	2.27485	-0.389095	3.23689	0.00890548	0.0394889
MTCH2	0.200988	1.63384	0.34313	4.15245	0.293017	3.79771	0.379352	4.32073	0.506832	2.58503	0.543275	3.40429
ARMC1	0.473625	1.63363	0.129619	2.73407	0.251469	3.02884	0.706497	3.11937	-0.163826	1.41432	0.162357	0.853707
MARCS	-0.87012	1.63306	-0.273907	3.30188	-0.251549	3.79729	-0.077057	0.626778	-0.188467	5.74278	0.0945701	0.759761
TGM2	-0.343747	1.63207	-0.124378	0.690364	-0.0899752	0.421659	-0.0621013	0.327154	-0.454054	2.02901	-0.229008	1.05022
PAPS1	-0.255511	1.63203	-0.146471	2.27663	-0.0713323	0.502525	-0.188349	3.9525	-0.352956	2.98835	-0.529699	3.41431
LA	0.0524	1.63002	-0.00486325	0.0540721	-0.101379	1.78778	-0.0527895	1.1007	-0.0584423	1.47344	-0.0947702	3.59146
AGK	0.2412	1.62702	-0.502391	0.53885	0.920412	1.20499	0.573805	1.31148	0.332835	3.4094	1.51204	1.76872
DCPS	-0.262897	1.62694	-0.00960928	0.0724981	-0.0083037	0.0330873	-0.305546	2.48115	0.213795	0.547606	-0.335742	2.84433
VATE1	-0.28582	1.62636	0.228361	2.62372	0.232178	3.37581	0.291125	6.5477	0.361646	2.33357	0.590552	5.7358
SURF6	-1.21755	1.62539	-0.347129	0.791744	-0.358724	0.909601	-0.0151077	0.0553871	0.753226	2.1588	1.12909	2.06007
WDR37	1.69055	1.62404	-1.28386	1.57855	-0.497069	0.604261	-0.091998	0.265632	0.306603	1.08192	-0.650693	1.0823
ROA3	-0.228931	1.62379	0.0786249	0.827286	-0.0508672	0.421418	-0.146804	1.58417	-0.0220796	0.380303	0.12462	1.23716
LICH	0.186525	1.6231	0.045163	1.21717	0.118037	2.88638	0.169603	3.12373	0.123898	2.0145	0.269481	3.64166
SSRA	-0.383922	1.62239	-0.128724	0.283255	-0.465699	1.73084	0.00691454	0.102714	0.0243586	0.181588	0.306809	1.11435
ITPR3	0.191373	1.62202	0.0854176	0.644109	0.0756555	1.08958	0.105655	1.62402	0.139024	1.15847	0.25089	1.76358
NID1	0.186529	1.62125	0.0382378	0.448895	0.0386736	0.109301	0.143025	0.850898	-0.234216	0.584759	0.729479	2.11203
RL13A	-0.159212	1.61671	0.297388	1.79878	0.000255478	0.00114444	-0.0790406	0.671505	-0.52531	1.36361	-0.161205	1.87357
S4A7	0.658612	1.61567	0.12428	0.234189	0.565585	2.0535	-0.142883	0.703065	0.432835	4.46055	0.531012	1.88736
SUN1	-0.365349	1.61251	0.37958	2.39908	-0.139185	0.477717	-0.522407	1.94752	0.000937613	0.00183074	0.524917	2.69062
MYADM	-0.329452	1.61071	0.0930867	0.724822	-0.013239	0.0737457	-0.0473159	0.350226	0.0670803	0.328	0.340035	3.8498
CYFP1	0.48504	1.61018	0.360772	2.05762	0.0468282	0.371757	-0.0337851	0.0818445	0.0811221	0.206159	0.452682	1.752
EFTS	-0.591172	1.61006	0.0818212	0.542428	0.309698	5.07623	0.470005	3.6989	0.660594	4.10216	0.793948	8.34665
HA13	-0.236115	1.60819	0.0132139	0.330559	0.0734015	0.742766	0.293409	4.75406	0.235663	2.31589	0.444234	3.92534
SMCA5	-0.296282	1.60799	0.00741242	0.108076	-0.0159965	0.204129	-0.0405273	0.528242	-0.0660836	1.89735	0.16667	1.67495
PRC2A	-0.793516	1.60588	-0.254886	3.23492	0.0898655	0.252475	1.38747	2.0136	0.108535	0.270823	-0.156654	0.351352
NSF	0.0991084	1.60385	-0.0538201	1.15989	-0.0866934	2.74149	0.070968	3.17537	0.15612	2.94871	0.108501	2.19086
DOK1	0.606259	1.6031	0.158557	0.394641	-0.246116	1.24009	0.49441	1.84683	-0.677084	1.25738	-0.346862	3.4078
PTCD3	-0.234055	1.60298	-0.252887	1.7302	0.207496	1.1467	0.197413	2.14971	0.882939	3.27541	0.419713	1.72971
TM119	0.428649	1.60092	-0.182507	3.47857	-0.413711	2.20965	-0.232983	0.724136	-0.914611	4.45285	-0.328116	4.2947
SRP14	0.108953	1.59843	-0.0802561	0.574605	-0.167444	4.32025	-0.190126	1.75478	-0.348763	2.90889	-0.585302	7.7129
RS12	0.216369	1.59662	-0.194554	3.37785	-0.424212	7.56575	-0.111105	1.46486	-0.411666	3.80757	-0.47251	5.44861
RM13	-0.462971	1.5941	0.48009	2.46118	-0.188433	0.467892	0.212589	3.26596	0.252063	0.937371	0.664342	1.4055
EXOC3	-1.45425	1.59287	0.21069	0.486326	0.64124	1.52381	0.0834239	0.1042	0.506554	11.4409	0.363135	0.818817
ODB2	0.617499	1.59205	0.0774127	0.515729	0.625065	1.55912	-0.42493	1.11994	0.00879399	0.0660608	0.26717	2.06852
SERPH	-0.116516	1.58688	-0.209528	3.63119	-0.231366	4.89039	-0.421663	4.86078	-0.218224	4.66148	-0.732069	6.05965
RL38	-0.140234	1.58654	-0.0210538	0.288926	0.260541	5.50807	-0.313158	4.11904	-0.103979	0.9058	-0.358123	3.71515
ADAS	0.0932959	1.58574	0.0441442	0.526008	0.185374	2.79363	0.0451234	0.550079	0.115674	0.705026	0.0203235	0.465081
BIN1	-0.10727	1.58486	-0.0954862	0.837756	-0.317134	1.32072	-0.319223	4.35373	-0.208683	0.782674	-0.315055	1.59774
ICAL	0.0968833	1.58428	-0.143687	1.92868	-0.0220788	0.328582	0.0105482	0.106925	-0.0927039	0.960346	-0.251336	2.26258
CCN4	-1.19372	1.5827	-0.461645	6.1946	-0.191324	0.597952	-0.232704	1.82354	-0.401875	5.42357	-0.146658	1.10112
PALM	-0.12025	1.57998	-0.106456	0.963942	0.0534341	0.380884	0.126451	0.658468	0.173931	0.850276	0.294384	1.74681
RAB5C	-0.131941	1.57844	-0.0199885	0.270874	0.32701	2.23976	-0.0342477	0.720269	0.154378	1.67111	-0.00548448	0.0449131
MTX2	0.384972	1.57745	0.514445	2.65194	-0.122175	0.36833	0.180253	0.815374	0.0342099	0.130342	0.268294	0.536407
LAMP2	-0.172173	1.57672	0.0986842	1.61245	0.12327	1.91744	0.254005	6.13438	0.444104	2.75997	0.669661	4.17844
NPS3B	0.166125	1.57585	0.0894302	1.14475	0.188255	3.05527	0.215356	3.21584	0.313677	3.41004	0.520045	3.89592
TPC6B	-0.662142	1.57534	-0.842149	1.33573	-0.232544	0.199865	-0.845099	1.92035	-0.79545	0.815562	0.223327	0.697645
RALY	-0.309089	1.57483	0.196406	1.87864	-0.296807	1.08358	-0.258828	1.34281	-0.155903	1.49269	-0.506243	1.37507
EIF3B	0.132458	1.57217	0.0682361	0.50316	-0.157595	4.64584	0.0114609	0.556186	-0.0930194	0.96939	-0.237416	4.24952
KCC2D	0.649227	1.57175	-0.168414	1.89595	-0.348724	2.33026	-0.0887268	3.38806	0.0875502	0.52865	0.266282	2.25617
NUB1	0.40661	1.56897	-0.0298415	0.108359	0.0404445	0.0889918	-0.57347	3.4601	-0.398851	2.18081	0.0416915	0.111849
XRN2	-0.147582	1.56806	0.356977	2.50882	0.278647	2.3719	-0.260346	1.62102	0.203452	3.29031	0.13984	2.03032
RTCB	-0.0604179	1.56665	-0.0468458	0.820535	-0.0955913	1.71295	-0.172016	5.98083	0.0640061	1.15144	-0.263462	4.86747
LAT1	-0.68929	1.56346	-0.183111	0.519879	-0.30538	3.39814	-0.189577	0.900448	-1.18206	2.81041	0.0333136	0.0891298
CYB5B	0.0835177	1.5603	-0.125977	1.37655	-0.00715821	0.0470017	0.148303	3.1569	0.433058	3.85368	0.391987	3.32067
MIC13	-0.415072	1.55801	0.0252673	0.0925691	-0.0657297	0.451359	0.277565	2.35827	0.359062	1.01909	-0.0503312	0.27959
NDUA5	0.397076	1.5557	-0.113276	3.56148	0.0781006	1.98576	-0.134966	0.870667	0.0703866	0.441305	0.159427	0.732532
PIMT	-0.24094	1.5554	-0.107005	0.967258	-0.279642	1.32385	-0.328761	6.31715	-0.469395	1.78514	-0.217909	1.97897
DHX36	-1.49585	1.55485	0.489912	1.75939	0.871055	1.7813	-0.104637	0.16036	1.51042	1.36652	-0.460303	1.85726
AQP5	-0.221357	1.55453	0.251037	2.64627	0.310947	5.3819	0.358945	6.91292	0.576879	4.58518	0.788101	10.5112
TSN6	0.290686	1.55415	-0.24269	0.936374	0.113558	0.917181	0.0224784	0.147567	-0.0256244	0.147974	0.0559046	0.353221
MPV17	0.292519	1.55404	0.348509	1.6415	0.420444	2.61936	0.477276	3.59705	1.67567	2.6538	0.818324	3.82817
TM165	-0.72424	1.55219	0.0653747	0.266272	0.711272	5.57641	-0.147095	0.555441	-0.0153925	0.0420276	0.13892	0.909468
IQGA1	0.201465	1.55045	-0.00853509	0.107517	0.0891016	2.74857	0.0997764	2.2008	0.259169	5.0964	0.125793	5.16281
EIF3I	0.156016	1.55029	0.0222826	0.292861	-0.153192	6.56069	-0.137656	2.78097	-0.00984449	0.360524	-0.438091	10.2342
TRA2A	-0.219725	1.54809	0.233523	1.27356	0.256146	0.810015	0.0292847	0.0788311	0.901702	0.925643	-0.213871	0.861813
DAP1	-1.8839	1.54364	0.212934	0.746503	0.264416	1.82632	0.0364224	0.201395	0.676094	1.2355	1.11794	1.09927
SYYM	0.411222	1.54348	0.543574	1.28659	0.473565	0.689021	1.26866	1.51989	-0.422323	0.4266	-0.185875	0.766001
UBP15	-0.496508	1.54271	0.240579	1.1121	1.77604	1.13731	0.0744953	0.146256	1.46134	1.61575	0.549385	2.29211
COL12	-0.393056	1.54131	-0.368744	3.41425	-0.273731	7.14127	0.0266271	0.175713	-0.201096	2.11509	0.150289	1.17612
HGS	0.148737	1.5413	-0.133293	3.7887	-0.0415058	0.359657	-0.0381612	0.471892	0.119862	0.795323	-0.267355	4.26063
DHSO	0.312054	1.54096	0.125544	0.995566	-0.00250743	0.0218434	0.0879062	0.550786	0.49393	2.37113	0.113477	0.706232
CBR4	-0.965655	1.54079	-0.806378	1.56633	0.0148952	0.0286962	0.523286	1.55468	-0.324298	0.475604	0.728378	4.00589
S27A4	-0.1972	1.53914	-0.20146	2.54747	-0.173436	3.73929	-0.166073	1.65957	-0.107013	0.362892	0.317795	5.15483
FXR2	0.255332	1.53794	-1.15747	1.55298	-0.0161714	0.0399296	-0.0719633	0.228621	-0.982128	1.53325	0.479836	1.56712
NOP56	-0.23523	1.53761	-0.244133	1.28461	0.34098	3.15948	-0.664095	3.38826	0.128659	0.308618	0.2908	0.802045
YMEL1	-0.288756	1.53604	0.0319377	0.160331	0.889678	3.30656	-0.139886	0.631982	-0.0424548	0.201794	0.880723	2.79555
STAM2	0.338948	1.53311	-0.316808	1.78141	-0.687581	1.9656	-0.146286	0.917513	0.464308	2.13695	0.0438574	0.136162
HCDH	-0.351967	1.53288	0.188883	1.01323	0.298461	0.799894	0.548973	3.08285	0.0320697	0.0735537	0.395879	3.85654
PLS1	1.32094	1.5307	-0.2335	1.51998	1.02372	1.77812	1.02801	2.77641	-0.921712	2.05728	1.34058	3.61342
ENPL	-0.0687343	1.53065	-0.164925	3.93833	-0.192363	6.71628	-0.103719	2.40255	-0.00993766	0.102813	-0.0666144	1.23073
RS14	-0.0728593	1.53005	0.0293981	0.42617	-0.0604705	0.818966	-0.155155	1.74519	-0.0053366	0.0655775	-0.234062	1.76396
K2C1	-1.62088	1.52974	-0.999203	1.77179	-1.283	1.79967	0.114105	0.115578	-0.210929	0.278368	-1.04723	2.51809
AATM	0.145144	1.52871	0.177503	2.04568	0.156018	2.36953	0.35515	6.84565	0.402382	2.40951	0.430547	3.73528
MCM5	0.117906	1.52863	0.0365681	0.443655	0.0131449	0.162536	0.210109	2.45686	-0.290455	1.3034	-0.935754	5.67014
RRFM	0.348964	1.52846	-0.108087	1.69623	0.486142	4.82534	-0.795956	2.39838	0.177729	1.52836	0.289362	0.629221
NXN	0.294844	1.52814	-0.243709	2.02914	-0.0325743	0.235787	-0.22006	2.96862	-0.720831	2.75379	-0.365207	2.2662
SEP5	-0.466534	1.52538	0.109224	0.241562	0.471484	1.10437	0.703623	2.69781	-0.447886	1.23762	0.50523	1.6219
RT26	-0.952771	1.5251	1.73048	2.40431	0.325812	0.923447	-1.27629	1.57161	0.876595	1.69353	-1.74637	1.82295
WDR33	-1.23683	1.52449	-0.542885	2.16452	-0.190864	3.34275	-0.0542777	0.0912782	-0.779846	0.947865	1.19159	1.31748
GGYF2	0.14488	1.52442	-0.154433	1.24968	0.212964	2.64821	0.0190312	0.162586	0.294287	4.24146	0.0470926	0.267345
SGT1	0.194521	1.52311	-0.22916	3.04517	-0.327323	5.42694	-0.184866	2.4927	-0.0923636	0.618464	-0.409572	3.13501
QKI	-0.0957416	1.51956	-0.18179	4.38854	-0.197099	2.65389	-0.0369398	0.28523	-0.157734	1.19705	-0.265335	3.57029
L2GL1	-0.327978	1.51935	-0.641902	1.34053	-0.795102	1.81769	-0.637609	2.10046	-1.2983	2.05822	-0.350174	0.303762
FKB11	-0.174636	1.51626	-0.340702	2.93784	-0.558672	3.01265	-0.379473	2.46897	-0.442839	1.19695	-0.481238	5.10748
EIF3A	0.174844	1.51502	-0.00924834	0.134591	-0.149615	0.794109	-0.242487	1.75222	-0.0424934	0.0948909	-0.314154	2.08665
RL23	0.211965	1.51416	-0.169939	1.7708	-0.165696	2.02754	0.0053509	0.0410047	-0.156925	1.39354	-0.369703	4.0586
SMRD2	0.634683	1.51166	0.368553	0.871457	0.247972	0.598698	-0.53196	2.08624	0.784337	0.896811	0.263486	0.466023
TMCO1	-0.10787	1.5112	0.106209	4.01324	0.170812	1.55098	0.174778	2.42509	0.00325475	0.0364372	-0.00899751	0.0493236
PEX3	0.74921	1.51098	0.573274	5.12577	1.08357	1.84004	-1.49717	1.43382	-1.27782	1.41102	0.500106	1.05553
FACR1	0.100807	1.50959	0.0729035	0.579561	-0.0268277	0.259423	0.392611	1.76319	0.0883688	0.537791	0.213442	0.961695
NDUS4	0.241201	1.50849	0.0437654	0.417839	-0.106963	0.934562	0.072118	0.814882	-0.375581	1.18524	0.25799	1.19015
MOV10	-0.21586	1.50735	-0.274789	1.53679	0.121305	0.467617	0.816201	4.00223	0.209571	1.36353	-0.123999	0.409808
ATRX	-0.878989	1.50719	0.970184	3.48927	0.103579	0.155262	0.75311	1.57394	-0.536067	0.595702	1.6876	4.49908
RPAB1	-0.218876	1.50669	0.131936	0.514621	0.272035	0.715462	0.0632809	0.178423	0.243776	1.25783	0.186249	1.24693
PGH1	0.177978	1.50592	0.146906	0.891948	0.328468	1.97119	0.441859	4.32873	0.405041	2.46036	0.946863	7.7979
THIOM	0.0681502	1.50469	0.0438832	0.362608	-0.0547288	1.0822	0.0942561	0.945196	0.236425	1.66612	-0.106871	0.535875
PSB7	-0.129145	1.50448	0.00339675	0.0344143	-0.130471	3.30262	-0.0959928	1.50785	0.0810887	1.27508	-0.100047	0.659339
AT131	0.25787	1.50355	0.164935	2.7315	-0.250985	2.83879	0.144995	1.98089	0.0961112	1.07283	-0.0528884	0.944095
HS2ST	-0.304129	1.50275	-0.00879541	0.0518425	0.101351	0.984008	-0.204692	1.59729	0.422045	0.985143	0.144168	1.33055
ACOX1	0.270485	1.50269	0.122488	0.61572	0.211242	2.09445	0.420593	2.88869	0.153534	1.1123	0.277143	1.87156
ISC2A	-0.900174	1.50253	-0.847437	1.86776	0.0289723	0.22401	-0.12362	1.77321	-0.043651	0.330609	0.199267	1.25927
KCRB	0.419886	1.50237	-0.043928	0.398302	-0.118307	0.656515	-0.214235	0.668145	-0.647327	2.16881	-0.453673	1.59796
VIGLN	-0.0785745	1.50217	-0.0845294	1.83719	-0.158564	3.39239	-0.164432	2.99809	-0.112475	2.48444	-0.45016	4.6696
P66B	-0.610889	1.4998	0.0547225	0.536646	0.719568	3.10901	0.310758	0.819658	1.07099	1.11007	-0.045429	2.38466
NU5M	-0.317554	1.49739	0.321907	4.36431	0.129435	0.504767	-0.059977	0.211704	0.217598	2.24517	0.494376	2.50303
DAG1	0.152378	1.49668	-0.0329731	0.209062	-0.354631	3.27077	-0.105271	0.684258	-0.290688	1.95236	0.0273912	0.314335
INT3	-0.769539	1.49629	0.540206	1.1513	-1.37049	2.37457	1.08043	2.09016	-1.02799	0.93213	-0.0936481	0.160661
PDCD5	-0.167232	1.49597	-0.137148	2.11599	-0.005632	0.0323367	0.0812941	0.252748	-0.271019	2.1191	-0.196653	1.72337
PARVA	-0.156606	1.49432	-0.249905	3.02635	0.0824098	3.07618	-0.138529	1.55135	-0.196257	1.00674	-0.296445	3.07736
RL5	0.141092	1.49377	-0.0525958	0.76278	-0.107915	1.31388	-0.0167497	0.260849	-0.124827	1.09551	-0.331404	2.83937
CISD2	0.24759	1.49074	1.1391	1.32671	-0.633511	0.699568	-0.0854571	0.0728821	1.1621	2.19373	-0.402628	0.74446
TBA1A	0.12033	1.49012	-0.0662897	0.902166	-0.135167	1.36627	-0.149909	0.905277	-0.0794998	0.456675	-0.540989	3.0538
RBM39	-0.107912	1.48984	0.029209	0.204617	0.0207679	0.31286	-0.0505776	1.72839	0.105665	1.18174	-0.12065	1.07981
CELF1	0.135401	1.48912	0.325032	2.01915	0.285843	3.9931	0.16088	3.24701	1.86445	6.10795	0.679358	6.8034
GL8D1	0.245392	1.48894	-0.0704358	0.505943	0.0781945	0.346272	0.442516	4.08571	0.355459	1.71089	0.240485	1.54401
RAB9A	0.14942	1.48833	0.270436	6.35344	-0.00196534	0.0121867	0.302929	5.37562	0.48218	3.33381	0.831154	4.18687
FHOD1	0.34853	1.48694	0.57282	2.56015	-0.646805	1.46559	-1.52935	12.0919	-0.149759	2.192	-0.700896	1.76661
GBB1	-0.390903	1.48583	-0.0559873	0.220743	-0.087795	0.962488	0.282542	1.96898	-0.241038	1.95381	-0.0060009	0.0588497
ALDOA	0.106475	1.4853	0.0958316	2.64762	0.0451437	0.699077	-0.0120561	0.137852	0.10136	1.66681	-0.264138	2.00424
RFC2	-0.172196	1.48385	0.0638339	0.749456	0.228255	0.492946	0.469632	1.05847	-0.393007	2.06181	-0.0321037	0.0976738
RT31	0.437649	1.48237	-0.190812	1.65082	-0.183541	2.36151	-0.393027	1.71917	-0.460739	4.55615	-0.0256148	0.0514038
ATP5L	-0.181014	1.47868	0.221635	2.57621	1.22403	3.28956	0.421965	7.80336	0.695092	4.09507	0.504926	4.87486
EXOC4	0.379459	1.47792	-0.0272418	0.0807424	0.00956693	0.0544715	-0.333721	1.56938	0.431363	1.3256	0.0463666	0.973154
SPG21	-0.151961	1.47717	0.00897329	0.0875304	-0.0924462	1.67782	-0.0364372	0.532382	0.115926	0.82509	0.234228	2.065
CSRP1	0.178087	1.47632	-0.374484	4.35111	-0.394398	3.68597	-0.427831	5.28893	-0.551038	3.14602	-0.917037	5.66558
IF2B	0.183526	1.47608	-0.0748795	1.65491	-0.349086	7.48083	-0.105822	2.45603	-0.494115	5.48691	-0.411553	6.72099
NRP2	0.567531	1.47528	0.670271	2.12066	-0.353148	1.49149	0.0765483	0.631326	0.0861219	0.737973	0.199298	0.796999
SC24A	-1.00892	1.4745	-1.62507	2.7662	-0.869356	3.27155	-0.049029	0.0726072	1.65744	5.5039	-2.61397	2.2372
SMC1A	0.180815	1.47177	-0.194382	4.53581	-0.209992	2.07881	-0.0263056	0.20705	-0.167229	3.43182	0.158926	2.20431
PYRG1	0.0827009	1.47111	0.183418	3.1137	0.0210133	0.171805	0.240463	1.07862	-0.281067	1.00034	-0.12764	0.438877
EF1D	0.0871139	1.47088	0.0673428	1.05772	0.162139	2.37545	0.129133	1.7116	0.182159	3.25632	-0.111154	1.40225
TOM40	-0.194083	1.47037	-0.110788	0.597809	-0.136658	0.442851	0.392145	2.21972	0.733071	6.79868	0.587325	3.3637
FA98A	0.160875	1.46845	-0.0708833	0.534763	-0.31246	4.54327	-0.271778	6.48408	-0.175964	1.06572	-0.794034	4.55379
MYL4	0.742146	1.46652	-0.479827	1.1148	-1.68349	3.41852	-1.48577	2.68392	-1.82914	2.48837	-1.59935	2.77114
CASP3	0.147364	1.46583	0.12767	3.01912	-0.153155	1.73508	-0.402162	3.38456	-0.406913	3.23759	-0.395264	3.00103
ADCK1	0.342135	1.46497	0.835286	2.69835	0.122946	0.420095	0.820357	5.85193	0.947349	2.06299	0.197809	0.974176
TM256	1.04538	1.46209	-0.180092	1.06506	3.49718	9.29103	-0.68697	0.588403	0.0779467	0.223778	0.612642	4.31727
UBC9	0.191785	1.45928	-0.198108	1.01573	-0.359742	1.99651	-0.286553	0.983047	0.309356	1.19851	-0.180929	1.74952
PCNA	0.131111	1.45861	-0.127572	1.7359	-0.191812	1.73144	0.0292439	0.298475	-0.297764	1.74785	-0.545825	4.06972
G6PC3	-0.733267	1.45806	-0.195386	0.222212	-0.554227	0.997479	-0.390798	0.484299	-0.477067	0.437639	1.0078	1.31205
PDIA5	0.219513	1.45656	-0.277092	1.49044	-0.393558	2.48421	-0.441695	3.90355	-0.230886	1.75592	-0.334675	6.15927
XRCC6	-0.318916	1.45571	-0.0071678	0.0558132	-0.0992892	0.803673	-0.325059	3.09606	0.0890963	0.762057	0.134008	0.870099
APT	0.159621	1.45493	-0.028746	0.163459	-0.118896	1.04866	-0.199653	2.10236	-0.222075	2.24766	-0.528491	5.65444
PAK2	-1.28137	1.45364	0.418665	3.60534	-1.30464	1.22374	-0.980504	1.41735	0.263982	1.59769	2.23523	5.11513
TERA	0.0978774	1.44973	-0.0825045	1.14305	-0.0397805	0.619604	-0.00789297	0.114851	0.0897563	1.35727	-0.114271	1.88676
ETFB	0.110958	1.44824	0.103155	2.28814	0.16503	2.84885	0.275356	6.22389	0.255624	2.3678	0.379833	4.2503
RL27A	0.131366	1.44763	-0.0239483	1.48798	-0.178029	2.56868	-0.178741	2.35713	-0.159711	1.66962	-0.437579	4.71388
TF	0.683191	1.44742	0.370889	1.23319	-0.114683	1.37567	0.107255	0.524352	0.380293	2.50311	0.319361	1.85142
NDUB5	-0.211777	1.44635	0.234848	2.24517	-0.0535431	0.35644	-0.0223991	0.109755	-0.0281024	0.662692	-0.0204666	0.129194
PP4P2	0.541913	1.44422	0.0838579	1.1207	0.0284427	0.150759	0.0278724	0.410216	-0.127205	1.19817	0.149066	2.36956
GRPE1	-0.122163	1.443	0.0551774	0.261479	-0.100702	0.643128	0.204255	0.911485	0.208352	0.880632	-0.183546	2.1669
PFD2	-0.229521	1.44203	0.0515538	0.506229	0.254766	1.18957	0.0416732	0.319581	-0.0347465	0.152185	-0.145948	0.44884
MPCP	0.0797032	1.44049	0.239674	3.27116	0.390535	5.67252	0.486422	7.26747	0.518871	2.84435	0.616523	4.90238
BIRC6	-0.443031	1.4387	0.525668	2.85033	0.162996	0.57879	0.226948	1.13863	-0.356585	0.38165	0.682027	2.78617
CNN2	0.108409	1.4385	-0.562969	3.08762	-0.367106	4.34625	-0.570775	4.66543	-0.617951	2.30114	-0.684517	4.38032
PLRG1	-0.164052	1.43845	0.0394762	0.511993	0.12068	0.295022	-0.0175124	0.146457	0.617587	3.05895	-0.29175	2.33225
BGAL	0.126002	1.43842	-0.0272681	0.609413	0.0180505	0.247589	-0.0276604	0.381153	0.00233185	0.0196769	0.119491	1.76106
ANTR2	0.66284	1.43798	-0.15748	0.27694	-0.219751	0.595368	0.278301	1.88089	0.432308	1.454	0.947019	4.65771
POSTN	0.608664	1.43261	-0.174182	1.34655	-0.580376	0.952675	-1.34447	4.14874	-1.1693	2.32983	-1.72743	3.0465
EIF3D	0.229408	1.43216	-0.146355	1.18678	-0.299344	3.7825	-0.464783	4.03566	0.0397792	0.390616	-0.201088	2.79858
RPF2	-0.123782	1.43168	0.333598	3.35846	-0.0816937	0.593013	0.0764254	0.646101	-0.214458	0.505466	-0.262353	1.61627
S35A1	-0.850566	1.43053	-0.0212644	0.120681	-0.0914049	0.888759	-0.0440886	1.01356	-0.249842	1.84387	0.024067	0.189586
PPIA	0.124986	1.42907	0.0814621	0.975338	-0.0998072	1.06305	-0.0672129	0.722252	0.0617602	0.500461	-0.198015	2.04
CNPY3	-0.574243	1.42721	-0.0367767	0.343031	0.234196	2.67494	0.311682	2.59012	0.427138	3.19507	0.169064	2.06845
HOOK3	-0.119618	1.4233	0.0633133	1.20543	-0.0289213	0.134748	-0.0760091	0.399181	-0.107589	0.762285	-0.54867	3.65746
KBL	-0.171726	1.41832	-0.0378267	0.281937	0.145995	2.00042	0.458331	3.86519	0.327574	2.10042	0.457385	2.43466
AGAL	1.01711	1.41785	0.100635	0.34802	0.741468	3.28059	0.900795	2.76724	1.3385	4.56737	1.8414	3.13013
HINT2	0.567202	1.41755	0.449183	1.03302	-0.383723	1.23759	0.574904	1.77605	0.196452	0.654972	-0.254087	1.41024
ISCU	1.06447	1.4174	-1.1661	1.68885	0.498728	0.961951	1.02976	2.49645	-0.901494	0.971365	-0.620853	1.71418
CSK22	0.110033	1.41698	0.29888	2.74426	-0.080653	0.713941	-0.0726865	0.687863	0.201428	0.647885	-0.531381	2.41287
MK03	0.0995989	1.41656	-0.125592	1.08995	0.202955	2.74886	-0.182053	1.19234	0.125679	0.742765	-0.318622	1.26877
LCLT1	0.160019	1.41656	-0.00243363	0.013857	-0.121236	1.03575	-0.265048	4.1878	-0.428093	1.82298	0.357238	2.12371
FXL20	-0.941563	1.41527	-0.355341	0.40246	0.188786	0.538175	-0.244072	0.87593	-1.12396	2.54735	-0.0639737	0.366297
RIR1	0.736126	1.41437	-0.146965	0.282273	0.676903	1.44849	0.434247	0.524019	1.50986	2.26575	-0.596254	1.05291
CRIP2	-0.0577935	1.41338	0.0105693	0.106566	0.0988657	0.793963	-0.0605977	0.765214	0.00933851	0.0837775	-0.223847	1.92735
RL37	-2.01882	1.41143	0.539274	0.417466	-0.608246	1.18206	-0.257794	0.233006	-0.061271	0.198555	0.521315	0.337843
PSA3	0.0729185	1.41136	0.119905	2.05234	0.136924	3.07787	0.0595363	0.92949	0.0467066	1.63016	0.0262294	0.288776
TSN14	-0.919914	1.41131	-0.125977	1.4123	0.0386305	0.222435	0.0610361	0.403014	0.37103	2.96548	0.505057	3.01681
H12	1.39156	1.41123	-0.184611	0.381819	-1.70558	3.0852	-0.0406578	0.0865841	-1.65478	1.48378	-1.18046	0.977827
RL1D1	-0.0927229	1.40955	0.124758	1.01692	-0.00175866	0.0159747	-0.31779	1.8055	-0.152006	1.05373	-0.344209	2.75475
AATC	0.121462	1.40658	0.187884	1.92985	0.414921	2.31488	0.372025	4.60005	0.528262	3.44455	0.659154	5.87363
HSP7C	0.0714836	1.40618	-0.0482502	0.698347	-0.0496616	1.24542	-0.0896411	1.1943	-0.028433	0.999753	-0.169236	2.42546
XPOT	2.11071	1.39847	0.194378	0.207075	0.176682	0.331796	-0.765435	1.07375	-0.430382	0.168957	-0.436199	0.460555
EIF3G	-0.118311	1.39736	0.0398938	0.315196	0.0262941	0.159775	0.154294	2.10614	0.238361	1.84809	-0.0708869	1.05758
AIF1L	-0.393478	1.39728	-0.384418	1.43256	-0.583678	1.53152	-0.690796	1.79854	-0.894462	1.35622	-0.868449	1.783
REEP5	-0.996731	1.39685	0.106931	2.18061	-0.0390717	0.58388	0.0973673	1.41308	0.122822	3.9479	0.0615138	1.22554
SUOX	-0.303089	1.39578	0.181625	2.54221	0.177832	0.821736	0.114193	0.729823	-0.0215942	0.0563039	0.531623	2.34235
NUP93	-0.388627	1.3951	0.0525076	0.503478	0.0177576	0.151432	0.157691	3.22191	0.0303296	0.352537	0.192365	2.54142
T4S1	-1.90728	1.39495	0.35039	3.46204	0.51701	4.13808	0.339622	2.44953	0.659529	4.00324	0.45836	3.99869
FKB15	-0.639266	1.39227	-0.121932	0.414533	0.335625	0.638719	0.094795	0.438864	0.153277	0.389155	-0.137772	0.361797
GCN1	0.249814	1.38936	0.194349	5.96333	0.086623	2.45319	-0.0101687	0.0651431	-0.204689	2.12812	-0.193409	1.88064
CHSP1	-0.16373	1.38918	0.0565672	0.717932	0.213434	0.695588	-0.28667	0.801578	0.881953	2.02701	0.827865	0.903074
DNJC3	-0.479958	1.38876	-0.58826	1.28061	-0.916718	11.7618	-1.00435	1.35134	-0.0456858	0.286525	-0.000279068	0.000986441
2ABA	0.319915	1.3882	-0.21528	2.00052	-0.0887822	0.386261	0.026414	0.242506	0.237476	1.12557	0.500525	2.83238
UFO	-0.214395	1.38802	-0.414645	3.31767	-0.00725206	0.0636547	-0.0199801	0.503422	-0.0358158	0.17768	0.495145	1.83453
RRP12	-0.230822	1.38744	-0.250582	2.32622	0.0955997	0.55207	-0.271704	0.987593	-0.672933	3.86792	-0.860085	4.95127
LXN	-0.709745	1.38385	0.0476147	0.264918	-0.277818	2.11418	0.587678	1.00453	0.363063	0.969032	-1.07074	4.09363
HS71B	0.0364974	1.38342	-0.235145	3.87729	0.165182	0.386342	-0.331207	4.41939	-0.568692	0.766184	-0.410595	3.83384
RL3	0.103032	1.38332	0.00548307	0.0589443	-0.0866413	1.7226	-0.102615	1.17755	-0.24078	3.63809	-0.423606	7.08206
GLMP	0.162904	1.38319	0.117077	0.576282	0.395155	2.21424	0.116034	0.542199	0.694284	3.29196	0.436907	1.57735
ROA1	-0.0769422	1.38128	0.0513213	0.45041	0.00973511	0.0862961	-0.184303	1.74072	0.00425628	0.0230021	-0.123475	0.880506
EPS15	0.162438	1.37981	0.0680149	0.817759	-0.377326	6.37612	0.0723322	0.856168	-0.138151	0.694924	-0.626742	3.49683
EIF3L	0.105091	1.37482	0.048053	0.662085	0.0049778	0.136408	-0.0993197	1.14577	0.00470075	0.0424697	-0.301051	8.40872
CERS5	1.32697	1.37402	-0.207862	0.618006	-0.303464	0.921857	-0.464379	0.491664	0.000646543	0.00134923	-0.409602	1.84807
S39A7	-0.86038	1.37184	-0.174283	1.17562	-0.720934	3.61443	0.0184196	0.0654082	0.132696	0.435657	0.128025	0.610486
HMGN2	-2.90836	1.36899	0.112494	0.40574	-0.251238	2.59398	-0.182024	0.680235	-0.336027	2.28619	0.061626	0.163667
SCD2	0.842882	1.36823	-1.50253	3.37935	-0.678038	0.959212	0.283704	0.483335	-0.902903	0.843657	-0.737403	0.569241
JAK1	0.244201	1.36696	0.0593244	0.200661	0.116502	0.873137	0.0237463	0.128582	-0.160264	0.801072	1.27092	2.4416
VATB2	0.247335	1.36686	0.203598	4.45418	0.185542	1.85954	0.255098	5.64341	0.217704	1.46571	0.387163	4.00755
DHX30	-0.181562	1.36595	0.248537	2.73109	1.25182	1.48241	-0.299629	1.79642	-0.123361	0.449701	-0.88342	1.9528
PRDX3	0.169027	1.3659	0.12761	1.90683	0.240144	2.62688	0.327375	4.78299	0.445029	2.71688	0.447188	3.76843
LY6C1	0.395132	1.36457	-0.240671	1.34756	0.474864	3.08719	0.54368	1.79384	0.0771547	0.150148	1.00646	3.10881
ITA5	0.107579	1.36304	-0.193909	2.22544	-0.207021	2.86797	-0.137737	1.69997	-0.256926	3.68946	-0.191027	3.58264
CAB39	-0.829161	1.36286	0.122606	2.28818	-0.172374	3.32649	-0.0822084	0.501253	-0.11549	3.44907	-0.251258	2.79983
SNW1	0.361244	1.35652	0.256981	1.78402	-0.356497	1.37527	0.130727	1.02327	-0.450836	3.02684	-0.291357	2.44924
SNUT2	0.139302	1.35062	0.0260129	0.558354	0.0524208	0.296593	-0.281788	3.04623	0.0958419	0.916642	-0.0894233	1.04043
SFR1	-1.42269	1.35023	0.0304965	0.156093	0.329257	1.23975	0.0474496	0.871415	0.250115	0.939447	0.790054	2.79398
LG3BP	0.269005	1.34969	-0.464435	3.70969	-0.426158	2.84255	-0.348081	1.79414	-0.22708	3.88862	-0.0220763	0.221689
IVD	0.276201	1.34528	0.334631	2.81074	0.456798	3.45188	0.423556	4.25287	0.471479	2.43156	0.508793	3.32555
RSSA	0.0712332	1.34305	-0.0419487	0.774345	-0.145611	3.46034	-0.157803	1.89232	-0.0362876	0.729582	-0.418988	4.26548
MYPT1	0.0831112	1.33996	-0.209672	1.58786	-0.165636	3.16044	0.0659993	1.59774	0.0996846	1.35243	-0.0394448	0.671745
SEM3B	0.883511	1.338	0.673534	2.26607	-0.326328	1.26021	0.606794	1.57013	-0.0582401	0.37915	0.0561414	0.295189
SCYL1	-0.63942	1.33773	0.507777	1.08449	-0.728359	1.60681	-1.1819	6.18514	0.253672	0.212295	-0.122139	0.0898263
PTPM1	-1.44657	1.33281	0.0813166	0.171946	1.15869	1.85073	-1.44956	1.26066	0.0932407	0.12143	-0.261555	0.340211
EPN4	-0.182143	1.33277	-0.116422	1.05201	-0.0340884	0.300977	-0.14429	0.774897	-0.420094	3.06493	-0.190642	1.20187
IRGM1	-0.604747	1.33162	0.526251	6.22608	0.545644	3.88405	0.623848	4.85227	1.14759	4.01262	1.45	3.95594
FLNC	0.0972505	1.33082	-0.225464	1.64394	-0.295796	2.03182	-0.359614	1.8079	-0.546295	2.28389	-0.609525	2.18602
TCPE	0.0952345	1.32509	-0.0854328	2.11166	-0.111906	1.85954	-0.164794	1.72134	-0.0310399	0.3463	-0.318863	8.89572
SYWC	0.331044	1.32277	0.500101	3.10997	0.210726	0.627229	0.268498	0.925483	-0.308334	1.06458	0.085546	0.167589
LCAP	0.100411	1.31865	0.0288005	0.230479	-0.0240851	0.610511	0.121252	4.63564	0.309123	2.59508	0.366643	3.41356
ATP5I	0.156284	1.31794	0.0589808	0.463584	0.264819	4.82326	-0.0344099	0.311004	0.160542	1.89068	-0.0708616	0.879645
SYNPO	0.205756	1.31499	0.0235948	0.253247	-0.225093	3.95225	0.160244	2.86082	0.212466	1.18255	0.452234	4.52913
QOR	0.793052	1.31448	-0.255202	1.68587	-0.31235	3.20784	0.182342	0.896635	-0.0966554	0.32177	-0.454801	3.74544
IMPA3	0.261681	1.31147	-0.0146296	0.0975489	0.118447	1.4988	0.0588287	0.635771	0.46286	2.58507	0.445404	2.75721
SIN3A	1.2815	1.31107	0.748488	0.696693	-1.82013	1.76213	-1.21293	1.18937	0.968228	0.594772	0.40461	0.328855
NQO2	0.164203	1.31082	0.502933	2.20668	0.778993	1.2873	-0.318538	3.64122	-1.72944	2.91612	-0.842164	2.49258
ITIH3	0.436841	1.30993	0.555828	2.98203	0.453201	1.97005	0.99447	4.31778	0.543764	1.45904	1.19709	5.08244
GSHR	-0.202108	1.30985	0.109274	1.23427	0.181704	3.28877	-0.27653	5.84127	-0.0345844	0.404514	-0.0613165	0.759224
THOC5	-1.09354	1.30878	0.496808	1.47931	1.65392	2.30161	0.361346	1.67474	1.30522	4.93883	-0.60641	1.18497
RPN1	-0.0957913	1.30858	-0.0531793	0.901536	0.00807474	0.184873	0.0586216	3.63351	0.209128	2.07128	0.0490979	0.510367
PHF5A	-0.436214	1.30787	-0.187347	1.28867	-0.0528404	0.29819	0.0650031	0.306237	-0.150195	1.04898	-0.281362	1.47705
FEN1	-1.24333	1.30723	-0.275664	1.22949	-1.66814	2.82866	-0.595503	2.12636	-1.25209	1.39155	-0.871834	0.765917
DAD1	-0.226012	1.3066	-0.322117	2.57708	-0.257654	2.97754	-0.0148909	0.0913252	0.168612	1.55458	0.0897901	0.646463
VP26A	0.0873558	1.30568	0.353976	6.34594	0.207143	2.9519	0.236964	2.66247	0.291033	3.47582	-0.0575755	0.440109
RRAS	0.146956	1.3033	-0.0366456	0.29626	-0.00399478	0.0447649	0.0350667	0.455537	-0.140699	1.04409	0.241998	2.63541
G3P	0.142235	1.30179	0.125259	2.47768	0.0731263	1.51754	0.0602376	1.17194	0.242589	4.83295	-0.124172	1.20286
H2AX	0.315967	1.30176	0.135563	0.927881	-0.198732	1.32269	-0.415754	1.46728	-0.48585	2.0175	-0.421164	1.02581
RASK	0.77067	1.29974	0.482315	0.691523	-0.268293	0.326935	-1.08059	2.52344	1.03153	1.89595	0.718062	1.2031
CSN5	0.190601	1.29934	-0.141998	1.80382	0.0955116	5.98907	-0.0940937	1.17735	-0.292625	1.18511	0.0198321	0.128902
AGO2	0.173871	1.29832	-0.139796	1.60454	0.333873	7.50221	-0.203379	2.40466	-0.397351	2.96116	-0.121336	0.703894
CCG1	0.348107	1.2982	-0.741084	2.76068	-0.0794843	0.16955	-0.169127	1.04835	-0.581664	0.813984	-0.259335	1.47911
MCL1	-0.684002	1.29647	0.496648	3.00772	0.423123	2.98159	2.18047	2.02212	-0.335941	0.422482	-0.783718	1.81408
DHE3	0.140305	1.29123	0.0975522	1.25285	0.217879	4.41126	0.371354	10.0426	0.384681	2.51655	0.441554	3.44446
ODO1	0.190133	1.28687	0.303784	4.16909	0.318561	4.67316	0.389137	6.40068	0.55616	3.33702	0.480726	3.80639
CO1A1	-0.458338	1.28678	-0.799831	2.76244	-1.77955	7.57446	-1.28419	2.34608	-1.60143	2.46244	-1.83126	4.55283
VMA5A	-0.125048	1.28674	-0.074089	2.02249	-0.033554	0.506831	0.0969531	2.057	0.328672	1.36765	-0.0458018	0.631668
GNL3	-0.210815	1.28591	1.00228	1.82556	-0.233359	0.405489	-0.251356	0.643	-0.894785	1.75726	-0.211558	0.491583
K1C10	-1.73132	1.28548	-0.599753	1.6024	-1.32952	2.3626	-0.0267864	0.0305116	-0.377814	0.412834	-0.86653	2.27196
FARP2	1.48465	1.28448	1.19444	1.04334	0.476293	0.879902	0.141225	0.205629	0.148251	0.271887	-0.157615	0.451491
ROMO1	-0.151559	1.28336	0.429292	5.82759	0.179504	1.35444	0.441367	4.19428	0.519305	3.80231	0.859878	5.23898
COR1B	-0.153057	1.28202	0.173124	1.87294	0.043296	0.672516	0.293154	5.24106	0.315355	2.54076	0.366426	3.29004
NSDHL	0.224549	1.28184	0.112768	1.36322	0.343337	4.53092	0.388933	5.0426	0.144753	0.981672	0.143636	1.03789
DPP2	1.19571	1.27971	1.00466	2.0193	-1.11501	1.47418	-0.54665	1.10427	1.90289	2.35216	0.301902	1.73363
RBM19	0.543439	1.27938	0.445449	3.41166	-0.4782	0.886524	0.303989	0.367253	-0.393451	1.25095	0.0856296	0.144006
LUC7L	-0.430716	1.27909	0.220284	3.96148	0.127369	4.2164	-0.000233647	0.00118685	1.13184	1.25816	0.578054	2.69975
PLTP	0.37558	1.27727	-0.0760117	0.653015	0.03747	0.227462	0.30688	8.04695	0.612212	3.33305	0.93067	6.8162
RS24	-0.159672	1.2752	-0.00329368	0.0283541	-0.00359993	0.0175449	-0.174491	1.25142	-0.0688354	1.34023	-0.335057	8.35659
ERP29	-0.286271	1.272	-0.121656	2.85895	-0.129101	6.26639	-0.160145	2.93486	-0.103214	1.89388	-0.103123	1.98507
SMD1	-0.250014	1.27123	0.0882821	1.12969	0.142783	1.55526	-0.161984	2.40465	-0.190096	0.601781	-0.135226	1.76764
PTMS	-2.04462	1.27034	-0.296176	2.27481	-0.309551	2.07964	-0.517583	4.07718	-0.453092	1.68724	-0.755128	3.79685
SF3B4	-0.316615	1.27005	-0.104334	1.37248	-0.824224	1.28505	0.236889	0.333262	0.0636755	0.405396	-0.600541	1.11173
PCCB	-0.139786	1.27002	0.181664	3.37128	-0.00601931	0.0395396	0.154223	1.29449	0.381013	1.30714	0.608038	2.83822
MPU1	-0.575135	1.26938	-0.094652	1.69311	-0.0188812	0.186052	0.170488	3.07051	0.310972	4.33593	0.193134	2.33387
CHRD1	0.14977	1.26934	0.0458357	0.186321	0.359502	2.32175	0.134016	0.523916	-0.0902553	0.274092	-0.98385	4.71391
E2AK2	0.501189	1.26932	1.15234	1.26983	0.314509	0.897259	1.16605	2.32222	-0.433345	1.94225	-0.616984	3.66795
FUND1	-0.911518	1.26858	0.0496179	0.0536204	-0.777121	1.90642	0.176794	0.493457	-0.216992	0.17143	1.48828	3.31953
NDUB3	-0.727022	1.26773	-0.464938	2.20937	0.642468	3.32114	0.17413	1.74933	0.431377	1.13392	-0.0102621	0.039206
SNX8	1.18715	1.26671	-0.694991	0.803685	-0.510276	0.929582	0.679942	0.972975	0.252294	3.43606	-1.46838	2.42189
ADCK5	0.297393	1.26629	0.592088	1.91268	-0.638575	2.44919	-0.339544	0.448667	0.281249	0.57717	0.206247	0.413697
FHL2	0.261948	1.26476	-0.2492	0.876825	-0.286609	2.71328	-0.0395992	0.244908	-0.448642	1.67776	-0.410823	3.22236
DGUOK	0.46827	1.26287	0.523043	3.923	0.693731	4.21148	0.670453	3.37197	0.697221	2.89695	0.870793	5.39634
EIF1	-0.199545	1.26238	-0.087785	0.635558	-0.828134	3.33761	-0.235893	1.74811	-0.419806	1.47238	-0.667884	2.75838
CY1	0.142456	1.26058	0.146379	0.539359	0.409841	5.06177	0.343491	3.90662	-0.0736497	0.454432	0.321259	3.72206
IDHP	0.0847639	1.25943	-0.0225623	0.932025	-0.00641423	0.226562	0.11819	5.57533	0.247548	2.7549	0.347062	4.46806
SEM3C	-0.640856	1.2592	0.824792	2.78555	0.896753	2.97536	0.453458	1.55627	0.658827	3.22046	0.778325	3.42109
RALB	-0.534325	1.2564	-0.12806	1.32682	0.0693169	0.248597	-0.171832	2.4232	-0.0102128	0.0488228	0.184952	1.12535
NDUS8	-0.754921	1.25599	-0.129782	0.50761	0.110983	0.802202	0.363344	2.95492	0.167729	1.22456	0.3538	2.89416
RO60	0.149391	1.25596	0.144684	1.79218	0.204816	1.74083	-0.399633	1.76197	0.416024	1.51452	-0.325615	2.95281
NUP98	-0.294039	1.25528	0.135739	1.21747	0.0120545	0.0610368	0.115786	0.577643	-0.187275	3.31401	-0.128844	1.15786
HDHD2	0.700205	1.25502	0.427518	1.81376	-0.043254	0.054474	0.0301696	0.129392	0.752406	1.05588	2.08298	4.06922
PGM2	-0.122611	1.25466	0.323877	2.2035	-0.204661	2.25125	0.14092	6.08977	-0.305615	2.20454	0.536454	2.68382
RUVB2	-0.148411	1.25339	-0.019242	1.00671	-0.0487032	2.07555	-0.0990277	1.34766	0.016563	0.339921	-0.0862547	0.97011
F234A	-0.610415	1.2528	-0.240071	2.45709	-0.18177	0.890592	-0.100262	0.471161	0.985866	3.61345	0.349874	2.71955
TNPO1	-0.11745	1.25068	0.214956	5.0627	-0.14229	2.16357	0.0660096	0.487951	-0.117193	0.616709	-0.310019	3.95186
HGNAT	0.989304	1.25031	0.209421	2.30012	0.192168	1.75491	0.312203	4.73355	0.3027	2.99918	0.50883	2.95272
TBCB	-1.0514	1.2497	-0.225645	0.749434	-0.267232	4.60579	-0.326947	2.73616	0.363511	0.273718	0.0452812	0.0316588
TPM2	0.288169	1.24798	-0.356043	3.26089	-0.664631	4.63333	-1.07877	3.99044	-1.44012	3.441	-1.69774	3.01961
PRAF2	-0.217477	1.24779	-0.131519	1.50764	0.010062	0.0718494	0.0835116	1.16764	0.272988	1.57507	0.0070804	0.104317
HSDL1	-0.525819	1.24748	0.088664	1.2529	0.384836	1.84257	0.484841	4.3264	1.04938	0.895722	-0.142476	0.42969
SPB6	0.160832	1.24689	0.276029	3.02913	0.305253	4.61591	0.40781	6.20894	0.501878	3.97686	0.571754	4.91482
RL29	-0.816686	1.24681	-0.0319813	0.329154	-0.108575	1.60522	-0.105518	0.790876	-0.0371112	0.25014	-0.30834	2.14456
ECHA	0.112236	1.24665	0.110821	1.26648	0.171825	3.79112	0.224368	5.91586	0.401925	2.75849	0.29579	2.19301
PDS5B	-0.314893	1.24561	-0.0839613	0.864875	-0.371124	6.63333	-0.0843857	1.28635	-0.224384	3.04509	-0.0359856	0.150756
COX7R	0.269182	1.24343	0.13835	2.72845	0.132731	2.08038	0.240805	3.39087	0.0547718	0.531104	0.236806	4.4737
S10AA	-0.405592	1.24336	-0.216838	0.842893	-0.150886	0.376444	0.164257	0.772329	0.32865	0.792727	0.397502	1.43414
PRDX6	0.0600889	1.24252	0.0286323	0.52149	-0.0916525	1.04725	-0.165388	2.04346	-0.107111	1.27152	-0.246987	2.92099
ZN622	1.29428	1.24244	0.0785259	0.182524	-0.713818	2.47785	-0.0675579	0.200403	-0.688477	1.39434	-0.297356	0.889397
PTN1	-0.478696	1.24205	-0.00556022	0.0494428	0.199835	4.8307	0.00882574	0.121388	0.14032	2.07093	0.148649	1.56818
IPO7	0.069082	1.24198	0.124031	3.364	0.0662729	0.64046	-0.0192833	0.150797	0.157966	2.32999	-0.125965	1.1734
EMRE	-0.499665	1.24163	0.198428	1.82052	0.298176	1.72786	0.282232	3.27213	0.284402	2.90343	0.0664711	0.330748
COPE	-0.145688	1.24076	0.101722	0.723125	0.168018	1.06741	0.414083	2.71294	-0.267962	3.41647	0.316781	1.49114
CANB1	0.31252	1.23877	-0.275145	2.61543	-0.741201	1.7622	-0.40179	1.18481	-1.11249	2.64246	0.276088	0.696918
ENPP4	0.205158	1.23692	-0.232577	3.26034	-0.0836095	0.385466	0.0929762	0.33384	-0.333106	2.42501	0.0214552	0.214215
DDX50	0.239149	1.23502	-0.0663634	0.306363	-1.49796	2.61415	-0.282201	1.62376	-2.02759	9.52415	-1.86152	2.91858
CALM3	-0.281808	1.23313	-0.729402	2.52353	-0.57045	2.19154	-0.134362	0.611866	-0.172163	0.545921	-0.38582	2.58304
PRS10	0.0629339	1.23191	-0.00204845	0.0349228	0.049767	1.00507	0.0676147	6.1833	0.0669135	1.75901	-0.149033	3.56778
DTNA	0.713967	1.23113	-1.37785	3.02757	0.472535	1.69761	-0.339513	0.888303	-0.864539	1.92081	0.245491	0.410982
RL7A	0.0804344	1.23074	0.128839	2.43369	-0.108181	1.51528	-0.0730522	1.24818	-0.054303	0.551849	-0.262255	3.02089
SDHA	0.145004	1.23016	0.144004	1.68589	0.125413	1.71259	0.297598	3.8792	0.36908	2.37618	0.412445	3.02174
ACTN4	0.158391	1.22969	0.216035	2.06341	0.113021	1.00259	0.191876	1.43359	0.177076	1.64142	0.433721	3.53173
HNRL1	0.184177	1.22793	-0.243456	3.04465	-0.171968	1.12817	0.266586	2.20743	-0.210345	3.45603	-0.12667	1.1736
PLD3	0.0864291	1.22671	0.372842	5.86551	0.424599	3.86966	0.540767	8.24366	0.495636	2.47053	0.938055	5.79472
BAF	-0.685601	1.22564	0.123626	0.145254	-0.597529	1.07507	-0.928274	1.23024	-0.000585243	0.000840177	-0.779585	2.24716
SQOR	0.201026	1.22365	0.0870393	0.633708	0.0197193	0.148687	0.285554	2.20732	0.415569	2.74721	0.533031	4.64012
SMC3	0.174035	1.22351	-0.0976349	0.532855	-0.085396	0.707684	0.056556	1.7959	-0.0877154	0.674283	-0.102486	1.023
CBX3	0.0618279	1.22156	0.0476801	1.10321	-0.125395	2.15787	-0.0863242	1.35914	-0.0705358	0.61324	0.219908	0.846577
NDUBB	0.129937	1.22071	0.0974763	1.38635	0.2284	4.26305	0.101985	5.81468	0.255445	1.86278	0.22607	1.31679
ADH7	-0.518755	1.21756	-0.188851	0.741474	-0.182841	1.00471	-0.109303	0.511866	-0.0494175	0.141384	-0.199794	0.566376
COX5B	-0.241684	1.21751	-0.00605417	0.0242916	-0.136261	0.619286	0.173088	2.11961	0.0779995	0.210888	0.563354	2.49055
RS27A	0.0979355	1.21395	0.0976724	0.582547	-0.0666281	0.554395	0.02403	0.133274	0.185652	1.51093	0.166114	1.39609
NELFB	-0.538092	1.21361	-0.155717	0.295115	0.270891	0.617051	-0.53781	1.19497	-0.85241	1.84255	-0.577031	0.983381
HMGA2	-0.515178	1.21359	0.450616	2.12667	0.331511	1.35918	0.540145	2.97384	0.608823	5.43204	1.01913	3.41205
C2D1A	-0.475349	1.21345	0.122264	0.619192	-0.187125	2.41912	0.490034	2.3453	0.161444	1.57606	-0.290244	2.63022
PLPP2	-0.81168	1.21264	0.0465964	0.16766	0.621518	4.6474	-0.52073	0.716247	0.0231256	0.05378	0.352684	1.27308
ERBIN	-0.660668	1.21235	0.139179	0.743814	0.242629	0.678304	0.00744613	0.0367589	-0.280824	0.538737	0.708319	3.43939
PGRC2	0.333975	1.2115	-0.481056	1.97221	-0.128954	1.47387	0.187454	1.93898	-0.278524	1.76925	-0.049331	1.16837
NU188	0.558696	1.2102	-0.429153	1.05551	-0.308154	0.593132	-1.53842	3.58877	-0.47466	0.993957	-0.18346	1.06392
RAI3	0.233644	1.20982	0.249422	1.6147	0.599509	4.82656	0.564096	7.65584	0.680351	5.14683	1.84099	4.02846
IMA7	0.132344	1.20813	-0.00167664	0.0144995	0.115293	0.942941	0.195132	1.13308	0.00581043	0.124375	0.0419519	0.685826
TI17A	1.37957	1.20807	1.28509	1.08098	-0.672096	0.994556	0.39406	0.359763	-1.85077	1.8927	-0.892469	1.78893
HMGB2	0.0263737	1.20756	-0.0769467	3.4113	-0.187862	2.91622	-0.460889	5.73711	-0.390257	3.05673	-0.399084	1.62355
CH082	0.739553	1.20714	0.868674	3.53191	-0.937995	1.42992	0.153141	0.189471	0.859234	4.68013	0.343478	2.22972
CDC23	-0.192606	1.20532	0.216351	1.81128	0.106215	1.0126	-0.150268	1.23189	0.348847	8.35216	-0.432413	2.32995
PALLD	-0.0969683	1.20412	-0.577392	5.12077	-0.317336	2.63811	-0.536437	3.44698	-0.301216	1.59087	-0.789174	3.89432
P5CR2	0.153782	1.20375	0.274389	4.26762	0.41998	3.30875	0.385638	4.22894	0.518881	2.37545	0.463451	2.02413
BD1L1	-0.683658	1.2028	-0.446628	0.84342	-0.129014	0.121001	-0.199785	0.57457	1.00404	0.643406	0.164582	0.239782
YIPF4	-1.24077	1.20232	-0.0413639	0.856729	-0.146281	1.83768	0.00349132	0.0238536	0.72967	0.723544	0.100927	1.36482
BTD	-1.61475	1.20057	-0.143721	0.431764	0.853807	1.02617	-0.407317	1.24865	-0.0974565	0.429033	0.115884	0.55201
SRSF1	-0.113553	1.20002	0.0453277	0.743118	-0.0998011	2.32757	-0.0174911	0.187693	0.0568703	1.45336	0.0829355	2.62522
RAB18	0.105658	1.19832	-0.280232	2.17219	-0.246178	2.57347	-0.15498	2.19348	-0.334077	3.72241	-0.40578	6.572
TPSN	-0.187299	1.19831	-0.345223	1.66831	-0.0960299	0.342462	-0.170424	0.668247	0.0682144	0.187667	0.26707	1.40785
RFOX2	0.101638	1.19724	-0.16036	1.59405	-0.00611808	0.049842	-0.171262	2.27158	0.341464	1.19759	-0.0883835	0.750196
NLTP	-0.106842	1.19562	-0.0196098	0.669975	0.227478	2.26034	0.112217	2.31842	0.0879552	0.699338	0.10387	4.12708
RM46	-0.449308	1.19478	0.0245753	0.188431	-0.103786	0.682118	0.146044	2.06894	0.0747278	0.616672	0.810564	2.69785
TIM13	-0.472701	1.19457	-0.218428	2.5728	0.0887358	1.35238	-0.0444239	0.995858	-0.00243893	0.0134965	0.449429	1.25549
FMR1	0.0973268	1.19443	0.390654	2.08332	0.38586	3.51964	-0.0250806	0.17626	0.796542	1.43602	0.264105	0.908159
ANXA4	0.116102	1.19374	0.173434	3.24172	0.0342964	0.287335	0.109021	1.25012	0.0995548	1.264	-0.174735	3.75246
PUF60	0.0886426	1.19295	0.0281039	0.237187	0.0920588	0.893712	0.0126214	0.117921	-0.132547	0.961435	-0.349644	1.82016
PEF1	0.129718	1.19142	0.251483	2.59987	0.0660947	0.956383	-0.205196	3.36364	0.600087	3.54847	0.198304	3.81471
SL9A1	-0.937254	1.1904	1.50477	8.10756	-0.546685	1.05066	0.780034	2.14596	-0.232812	0.374094	0.526147	0.851999
CCAR1	0.108075	1.19023	0.0490221	0.338706	0.0329113	0.233066	-0.15652	3.90522	0.540665	1.57101	0.212436	2.091
NPTN	-0.13679	1.18941	0.01867	0.119627	0.119317	2.83385	0.0894038	1.66816	0.11701	2.29959	0.338606	5.15804
RT29	-0.322513	1.18759	0.0118402	0.109438	-0.0479905	0.534479	0.275356	1.96645	-0.0185633	0.387522	0.234436	2.62779
PAIP1	-0.176749	1.18587	0.172494	3.31519	0.0271464	0.160539	-0.182697	1.70297	-0.218241	2.52749	0.66522	1.00898
GLCM	-0.163024	1.18327	0.095683	2.39131	0.29155	6.65747	0.331103	5.02147	0.367991	2.39483	0.484059	4.85705
NPC2	0.107443	1.18204	0.1689	2.29827	0.364482	3.04523	0.453091	4.94607	0.538705	2.32037	0.643608	3.95122
AACS	0.123441	1.1819	0.063918	0.520297	0.156424	0.946401	0.0665488	0.449735	-0.196937	2.88651	-0.230792	2.11041
CSF1	-0.733654	1.18179	-0.558876	1.11215	1.0905	3.52233	0.920514	2.31673	0.767965	2.76716	0.179032	0.166482
SIR2	0.465325	1.18165	0.387066	2.33832	0.624247	2.3499	0.210662	0.996711	-0.201008	0.439584	0.933257	3.26159
F162A	0.376905	1.17722	0.19087	0.40455	0.277107	1.10617	-0.293399	0.432896	0.785367	3.84703	0.0296788	0.0664559
IF2A	0.100026	1.1758	-0.0341669	0.726685	-0.132199	2.54847	-0.0676203	1.90509	-0.0374444	0.520008	-0.148371	1.4581
PTMA	-2.13979	1.1756	-0.272757	6.01929	-0.23452	3.3792	-0.447005	6.47337	-0.0529391	0.205026	-0.855536	4.10655
PTN2	-0.514853	1.17528	-0.269825	0.575974	-0.212094	0.34435	-1.05333	2.34019	-1.47534	3.00596	0.94377	0.915348
P5CS	-0.132583	1.17324	-0.080896	1.01142	0.010269	0.33843	-0.0122866	0.234713	0.196116	2.56537	-0.0540255	0.701151
SYHM	-0.416845	1.17279	0.678479	6.11291	0.104442	0.381609	0.198797	0.740184	1.05571	4.37423	0.378917	3.2134
DCUP	-0.252645	1.17059	0.0286121	0.143047	0.348706	2.04349	0.331368	1.13416	0.0273379	0.114179	-1.44651	4.6168
NDKB	0.141449	1.17027	-0.108968	1.33954	-0.470228	6.28092	-0.371342	5.4362	-0.293356	2.99088	-0.372078	4.52625
GLRX3	0.199463	1.16908	0.148914	2.4623	-0.123027	1.88644	-0.0403105	0.484731	0.158004	0.489094	-0.622332	4.83642
TCPG	0.0696878	1.16715	-0.0486532	0.900458	-0.0637116	1.32956	-0.0111893	0.255244	0.032852	0.48861	-0.111113	1.6386
SRSF3	0.0534098	1.16634	0.0243521	0.184698	-0.00470834	0.0471533	-0.18602	2.81411	-0.111434	2.5216	0.0445676	0.507737
LANC2	0.353916	1.16622	-0.349953	2.68247	-0.19091	0.631386	0.338478	2.216	-0.110067	0.444234	0.264177	1.67037
CREL2	-0.239274	1.16534	-0.143317	0.646588	-0.186476	1.35051	-0.111605	0.319722	-0.148096	0.551866	0.107497	0.425743
ODPX	0.398796	1.16298	0.027894	0.117169	-0.0376494	0.0501703	-0.23774	0.609059	-0.797486	2.42631	-0.762007	5.56688
THOC3	-0.697021	1.16237	0.0807978	0.860623	0.0209915	0.41405	1.30888	1.26761	-1.36115	0.712202	1.59213	1.5073
RAVR1	0.199121	1.16177	-0.641033	2.15343	-0.151266	1.31445	0.00904671	0.061216	-0.961074	1.40968	-0.757302	2.36489
CANT1	-0.50369	1.16131	0.939152	1.50577	-0.871621	2.60154	0.37597	0.632283	-0.796414	1.70275	-1.12534	1.65332
TOP1	0.195268	1.16082	0.204729	2.82971	0.126077	1.32634	-0.0415561	0.383192	-0.0184433	0.227722	-0.0353451	0.804762
RHOA	-0.157586	1.15703	-0.0173113	0.582654	0.0774451	0.824904	0.0305171	0.327912	0.203147	2.55146	0.0758527	0.494635
CATD	0.180233	1.15579	0.256127	2.57506	0.196857	2.41463	0.153634	1.99817	0.18119	1.38634	0.109691	1.19426
SFXN1	-0.141783	1.15527	0.298964	3.452	0.450985	4.42181	0.470121	5.91113	0.43352	2.30165	0.670475	3.19143
CUL4B	0.221027	1.15516	0.362272	2.56467	0.575376	6.54081	-0.161189	1.15514	0.00328161	0.00977186	-0.206263	1.25138
SAHH	0.117251	1.1541	0.147502	1.82823	0.267688	2.4201	0.20064	4.34586	0.465263	4.32566	0.205319	2.07005
ZO1	-0.128987	1.15195	-0.0369026	0.712494	-0.0652084	1.0423	-0.105191	1.71689	0.214516	2.12294	0.124219	3.58732
MPRD	0.427338	1.15166	0.139333	0.252302	-0.292775	0.928494	-0.254782	0.590461	-0.00408267	0.00803746	0.437176	0.860568
H11	0.173539	1.15124	0.181929	2.23065	-0.00451366	0.0448143	-0.0883161	1.5923	-0.115332	1.36483	0.0791685	0.586959
BCLF1	0.306408	1.15088	-0.606488	1.90242	-0.187897	0.598424	-0.544779	1.96424	0.158476	1.5282	0.294206	4.37353
TSN31	-1.09929	1.15084	0.00696905	0.072093	0.0313914	0.237155	0.277923	4.89384	0.301774	1.59398	0.509065	4.39766
TPP2	0.207837	1.15078	-0.0211414	0.277706	-0.0798535	3.06584	-0.0526405	1.30999	-0.0749383	1.53221	-0.173876	4.85829
ACTS	-0.161386	1.15041	-0.71356	2.29173	-0.789874	2.45261	-1.30668	3.37004	-1.51957	2.87286	-1.45269	3.26325
SATT	0.126926	1.1501	-0.406977	3.65754	-0.467267	4.41896	-0.205015	1.02532	-0.472283	4.30081	-0.477172	8.21913
RCN1	0.196744	1.14806	-0.225069	3.08245	-0.61336	7.07281	-0.30961	5.00696	-0.230546	9.52795	-0.312495	4.67122
DYLT1	-0.717922	1.14683	-0.284413	0.583242	-0.232199	4.14755	-0.268476	0.696887	0.716665	1.39163	0.0536052	0.166225
H2AY	-0.359404	1.1463	0.227066	1.17327	0.125202	0.409574	0.0061911	0.0157095	0.247719	0.523272	0.271641	1.01757
NHLC2	-0.484253	1.14464	-0.0593808	0.537472	0.41743	2.87119	-0.0446717	0.20458	-0.735317	1.15287	0.19627	0.880546
MYO1C	0.116346	1.1445	-0.0526027	1.21083	-0.038025	0.436196	-0.129253	3.00043	0.0393833	0.486156	0.11168	1.00477
CSPG4	-0.0850918	1.14298	-0.0762375	1.26595	0.0438708	0.339279	-0.0495072	0.300081	0.182543	0.889617	-0.0321417	0.313413
NAA10	-0.593483	1.14079	0.486276	7.17698	0.715341	1.23174	0.507363	1.78083	-1.09686	0.601166	-0.649608	2.46409
MSI2H	-0.270498	1.13946	0.121413	1.64948	0.0688589	0.57475	-0.323123	1.79832	-0.0431511	0.26369	-0.168469	2.9722
ABCE1	0.0943056	1.13914	-0.00783942	0.118066	-0.0538569	0.653565	-0.0539821	0.409164	-0.131275	1.43978	-0.256199	2.31589
RM14	-0.0626339	1.13897	0.221362	3.68166	0.153719	1.04327	0.0399776	0.395147	2.33226	1.15519	0.456951	5.05658
ARPC2	0.0662985	1.13827	0.0715332	0.785045	-0.0175012	0.24575	-0.0598905	1.00846	0.0586378	0.774167	0.132539	5.00299
SGPL1	0.0758644	1.13702	0.253613	3.61332	0.316665	3.28336	0.218388	3.19653	0.215982	1.75089	0.283161	4.2286
ECHD2	-0.975879	1.13693	0.10555	0.699246	-0.782673	0.912889	-0.657043	1.58669	1.1252	1.15471	2.58302	3.11188
EBP	-0.133773	1.13681	0.11678	0.834748	-0.0289806	0.460262	0.177164	3.39149	0.113838	0.956365	0.21132	5.42506
AAPK1	0.131828	1.1343	-0.471481	2.04032	-0.0705735	0.670646	-0.258792	2.14966	-0.113466	0.431716	-0.68539	4.54083
ACADV	0.150356	1.13321	0.23223	2.02423	0.294206	2.25033	0.39509	5.6273	0.376728	2.61546	0.510587	3.03754
PTH2	0.250752	1.13269	-0.0587298	1.924	-0.451055	2.00532	0.0997254	1.93706	-0.230774	1.68407	-0.329581	1.55814
NDKA	-0.176925	1.1325	0.306707	2.37334	0.202291	1.32191	0.397904	2.78586	0.227244	0.755218	0.355262	1.98829
EBP2	-0.358422	1.13222	-0.142673	0.721151	-0.273443	3.10316	0.115243	2.68024	-0.198057	5.48473	-0.447246	6.75221
RANG	0.127568	1.13032	-0.0576267	0.711468	-0.105129	1.24983	-0.0534769	0.479184	-0.293284	2.45201	-0.390312	3.01103
ECHM	0.103407	1.12923	-0.0420722	0.449338	-0.0806088	1.02363	0.160113	1.91096	0.245364	1.52032	0.405218	4.34819
PLEC	0.0803593	1.12892	-0.0512681	0.285524	-0.0199056	0.186357	-0.161322	1.21798	-0.000555951	0.00469026	-0.117561	2.85501
TMED1	-0.0897719	1.12716	0.174304	1.90159	0.0346189	0.702322	0.13651	1.47055	0.181336	3.29035	0.41784	2.44354
MTDC	-0.209633	1.12594	-0.227554	0.285628	-1.37618	3.93498	-0.508567	0.804921	0.326085	1.92251	-1.99113	4.57413
SCO2	-0.420969	1.12507	-0.257576	1.13683	0.0087293	0.0308248	-0.00574661	0.0207115	-0.102527	0.798232	0.294521	1.07581
UBP4	-0.572395	1.12432	-0.679661	2.17713	1.96024	2.13728	0.81014	2.064	0.665689	4.11781	-0.28643	0.511913
AATF	0.91674	1.12144	-0.375874	2.60531	-1.34236	2.55597	-0.633852	0.412708	0.590145	0.6708	-0.337701	1.45346
PEDF	-0.594125	1.12015	0.654796	1.79661	-1.21305	1.68735	0.0330697	0.103492	-0.59022	1.50923	-1.40274	4.72853
UB2V1	-0.108534	1.11987	0.236213	2.08744	0.117067	1.62736	0.098499	1.08274	0.26259	1.674	-0.00161756	0.0172068
DX39B	0.125256	1.11983	0.0376104	0.395879	-0.0117917	0.342055	-0.349317	3.40492	0.000459628	0.00507176	-0.250671	2.53944
TEBP	0.286048	1.11733	-0.0534123	0.487423	-0.28063	6.67627	0.190469	1.09643	-0.253174	1.9352	0.0288767	0.18091
SGPP1	-0.873803	1.11696	0.00364281	0.0228503	0.654391	0.876994	-0.221586	3.4348	-0.0983949	1.13795	0.60184	2.14711
SNP23	0.901748	1.11642	-0.132479	3.27809	-0.265068	2.5946	-0.409904	2.08971	-0.820685	2.07867	0.562532	3.50466
RL11	0.0696035	1.11532	0.00827571	0.110733	-0.13474	1.50008	-0.0608557	0.959222	-0.159356	2.52956	-0.362784	4.43335
TCRG1	0.209522	1.11503	0.492168	3.05451	-0.741405	3.79088	-0.42686	1.7594	0.138245	1.41713	0.34103	0.496156
NRBP	0.22386	1.11308	-0.0773807	1.20913	-0.34535	1.30433	-0.388688	5.41529	0.405085	1.01636	-0.152228	1.27589
PON2	0.554471	1.11281	-0.525939	0.435635	-0.115864	0.285333	0.353373	2.36163	-1.06486	1.74842	-0.340151	0.382742
CSN6	0.130176	1.11184	0.0200732	0.180254	0.116314	2.43083	-0.0886283	2.15663	-0.074862	0.409262	0.0554635	0.706184
CND1	-0.942463	1.11019	-0.262081	1.15185	-0.220713	0.701834	-0.0823723	0.191263	-1.0513	0.868444	-0.003406	0.00531842
IMA1	-0.244749	1.10812	-0.266796	1.72648	0.143924	0.473911	0.107301	0.287279	-0.21347	0.860764	-0.543099	3.16238
ADCY7	0.41787	1.10805	-0.977924	2.21481	-1.29781	0.999989	0.204441	0.295039	0.103654	0.284615	-0.0420735	0.0355075
KCRM	0.202628	1.10617	-0.300743	0.876778	-0.126629	0.248531	-0.665141	1.59418	-0.96059	2.45221	-0.409657	1.00893
KAD3	0.11527	1.10428	0.0118514	0.259288	-0.0134292	0.370936	0.0971645	1.97353	0.143645	3.64303	0.232575	4.2137
CAVN1	-0.0772547	1.1031	-0.387885	5.26733	-0.531552	8.00281	-0.514626	3.77367	-0.348799	3.20845	-0.405611	3.54201
AT2B4	-0.272108	1.1018	-0.440149	1.74263	-0.386008	1.68668	-0.480499	2.10836	-0.679147	3.64014	-0.277905	1.35913
GAPR1	-0.141863	1.10179	-0.0824252	1.05291	-0.159035	4.54674	-0.13908	2.03174	0.104894	1.47273	-0.0142567	0.167438
TSN7	-0.370851	1.10129	0.479811	1.22092	0.954581	3.90783	0.567472	3.03398	0.689815	1.80111	0.924538	3.99011
LAR4B	-0.246692	1.10102	-0.062456	0.883575	0.00556679	0.0402612	0.899987	1.23421	-0.28768	2.22593	1.26125	1.13811
F91A1	-0.764146	1.09941	1.07753	3.29042	0.212287	0.380536	-0.12315	0.245991	0.118176	0.173222	-0.198787	1.27788
COPA	0.0834857	1.09914	-0.0936486	1.94793	-0.0658375	1.34968	-0.125493	2.03253	-0.133675	2.56153	-0.255755	2.92385
FABP5	0.163781	1.09535	-0.0134813	0.103703	-0.0303385	0.204996	0.0112923	0.153043	-0.0344206	0.234993	0.00343688	0.0183145
MAP11	0.296535	1.09363	-0.0691571	0.283895	0.344291	2.25811	0.493836	1.47882	-0.562831	0.899735	-0.417649	2.72036
TWF1	0.304719	1.09297	-0.130828	0.449165	-0.135567	0.511476	0.224585	1.82345	-0.047028	0.0718338	0.0264803	0.178059
WDR11	-0.426005	1.09238	-0.215622	0.746733	0.71099	2.03239	0.422737	1.3679	0.29039	0.585697	-0.284252	1.30884
KIF1C	-0.183491	1.09139	-0.011693	0.137089	0.0551401	0.367614	0.0277241	0.166849	0.0485366	1.26037	0.360728	4.08351
DEST	-0.100735	1.09115	-0.246711	2.99405	-0.259686	1.83098	-0.122782	0.842872	-0.00673491	0.0603328	-0.064313	1.17541
GIPC1	-0.439759	1.08978	0.250746	0.945492	-0.13501	1.73511	0.507655	1.27025	-1.01767	2.43142	-1.44469	3.71926
UBA6	-0.306522	1.08894	-0.000877787	0.00229715	0.137849	0.700731	0.253991	5.36817	-0.318954	0.855145	-0.136114	0.948172
PYM1	-0.279096	1.08873	0.0529291	0.434247	-0.0418552	0.411944	-0.188964	2.25187	-0.265053	3.21779	-0.139334	1.10934
CPT2	-0.138629	1.08858	0.0753201	1.33643	0.145185	1.47689	0.244653	1.31692	0.0870473	0.217934	0.534779	3.08088
TOM70	0.22319	1.08369	0.0613578	0.48692	0.178138	1.78382	0.114851	1.57099	0.658836	2.37522	0.129564	1.0217
NOP58	-0.069539	1.08347	0.045717	0.468744	-0.0739193	1.82531	-0.00352645	0.144544	0.0178315	0.155467	0.0296281	0.363482
MPPB	-0.197596	1.08218	0.255761	1.24209	0.0703437	1.24531	0.257815	2.51993	0.192054	2.88476	0.366444	4.60274
PLPP1	-0.17252	1.08139	-0.0729813	1.13396	-0.344233	7.52079	0.202003	1.09713	-0.247383	2.91843	0.375721	3.77807
BAK	-0.16461	1.08085	0.260323	2.67527	0.473691	4.38795	0.0565693	0.350416	0.307497	4.34766	0.24694	1.27336
TAGL2	-0.0843707	1.08084	0.0246965	0.209703	0.0489261	0.657898	-0.0627531	0.480814	-0.0896218	0.595667	-0.43552	2.27962
IMB1	0.0452026	1.08054	-0.11919	3.98263	-0.00883654	0.19022	-0.0503689	0.71658	0.0917841	1.39983	-0.129529	3.08363
GOGA2	-0.292128	1.07996	-0.428776	3.09847	-0.25792	1.64214	0.00835393	0.0404821	0.224211	0.920707	-0.48018	3.79102
DNJB6	0.635073	1.07867	0.0512528	0.706769	-0.208539	0.747551	0.454182	0.936542	-0.208849	1.6875	0.283718	1.73105
DNJB2	0.562237	1.07721	-0.0891553	0.343046	0.251876	1.34065	-0.227908	2.45766	-0.153484	0.577293	-0.012765	0.0487096
FLNA	0.10524	1.07639	-0.13495	2.15823	-0.0982881	1.57159	-0.165586	1.95691	-0.021688	0.115018	-0.331201	2.40111
VA0D1	0.180051	1.07611	0.0417829	0.286112	-0.180204	1.60746	0.319386	3.27742	0.149578	1.33531	0.639634	3.86716
TM109	-0.968557	1.07538	-0.141452	1.37889	-0.257925	2.70722	-0.295295	3.36876	-0.483329	7.16486	-0.203331	2.98627
CTNB1	-0.25603	1.07517	-0.374512	6.72741	-0.251644	2.15643	-0.17966	2.56869	-0.300509	2.4308	-0.377902	4.3315
MICA1	0.257444	1.07407	-0.0554872	0.129279	-0.505999	3.58322	-0.0139926	0.053195	-0.882141	2.89004	-0.241986	0.870604
3HIDH	-0.121072	1.07395	0.176517	2.30776	0.250115	2.78734	0.276947	6.67427	0.855349	1.32225	0.478396	5.55684
STXB1	0.104692	1.07282	-0.0267634	0.383105	0.0434601	0.267906	-0.0697403	1.01183	0.167901	0.847497	-0.154517	0.908037
GDIA	0.138808	1.07259	-0.0773633	0.901646	0.0340901	0.149526	0.143345	1.31254	-0.110898	0.711948	-0.268173	3.09643
SCOT1	-0.0953472	1.07187	0.0356441	0.341252	0.217547	4.55431	0.184683	3.39015	0.385165	2.46431	0.303683	1.86328
ECI2	0.43004	1.07005	-0.591129	1.43845	-0.387122	3.80508	0.319755	0.971557	0.0927285	0.725994	-0.149413	0.567402
SSRD	0.0469252	1.06659	0.0153772	0.179255	0.00732754	0.105666	0.0340318	0.676687	0.166055	3.17705	0.0282124	0.425117
MITOK	-0.940136	1.06504	0.654474	4.25044	-0.280704	1.77438	0.605913	4.11226	0.220788	0.746125	-0.747358	1.96109
KPYM	0.081882	1.06452	0.0477908	0.517704	0.0607264	1.02815	0.0290353	0.415146	0.150694	2.83266	-0.228057	1.93408
IDI1	0.11475	1.0633	-0.0132767	0.0802211	0.507387	2.05492	-0.303432	0.800087	0.857853	0.88998	-0.62746	1.54635
AN32B	0.103612	1.06286	-0.0623932	1.83588	-0.205643	3.03332	-0.169318	2.33553	-0.175402	1.12934	-0.511904	3.65305
RALA	-0.37492	1.06176	-0.0487187	0.22849	-0.138972	2.1495	0.121229	3.57262	-0.159001	1.67559	0.120408	2.07803
BRX1	0.629388	1.06158	0.0650965	0.158622	-1.3395	1.7667	0.425288	0.53065	-1.2033	2.22532	-0.803728	3.57652
BAP31	-0.211117	1.06109	0.0728634	0.721288	0.0696831	0.885936	0.050647	2.38684	0.0332546	0.312983	0.472796	2.69049
LOXL3	-1.05893	1.06093	-0.40954	1.43131	0.921777	1.3049	1.20868	1.74635	-0.232611	0.899785	-1.89726	1.55981
C1TM	0.0923919	1.06033	-0.0132601	0.203795	0.0359931	1.97058	0.032516	0.700377	0.154696	2.10293	0.0984791	2.04802
ZC3H4	-0.0913047	1.05955	0.117641	0.532083	-0.322508	0.978263	0.376611	1.45351	-0.215372	3.00345	0.175557	0.582361
FLOT1	0.156451	1.05857	0.142462	2.34393	0.183529	2.93321	0.233992	3.26118	0.249389	2.02563	0.506295	4.91175
MTA2	-0.222705	1.05743	0.161269	1.40542	0.111263	2.88534	-0.162989	3.94264	-0.126852	0.992629	0.0681965	0.332951
5NTC	-0.388561	1.05603	-0.0536274	0.148587	0.595314	2.39172	-0.193412	1.8695	0.135688	0.860988	0.0582039	0.243989
CWC15	-0.396524	1.05555	0.182498	0.500313	-0.469323	2.43084	-0.136404	0.228305	-0.436611	5.40066	0.122074	0.251791
T161A	0.518013	1.05467	-0.170745	0.680504	-0.893326	1.2694	-2.06917	2.55202	-0.591064	1.22111	-0.54621	3.41514
P4R3A	0.343603	1.05424	0.150897	0.190464	-0.86127	1.23489	0.593497	1.15824	1.69949	2.51711	-0.0456757	0.068935
PHB2	0.0753758	1.05316	0.297075	3.7674	0.373121	5.37583	0.399569	5.12148	0.561992	2.2517	0.702	4.77749
TARA	-0.281163	1.05267	0.0157058	0.10479	-0.0394803	0.275994	-0.0421816	1.40218	0.311783	2.80581	0.357389	2.56998
LMBD1	0.516215	1.05239	0.239678	0.7665	0.0443966	0.0442232	0.369037	1.57751	0.902447	1.53514	0.416994	0.814978
RENBP	0.430062	1.05148	0.100013	0.48829	-0.669855	2.27249	0.0637637	0.705635	0.40833	1.24542	0.160016	1.51196
AN32A	0.096299	1.05115	0.253982	2.0095	-0.679931	3.6298	-0.584036	1.51256	0.324134	0.634009	-0.788576	2.96658
MAK16	-0.172554	1.05096	0.458618	0.49349	0.0677405	0.0832721	0.30087	0.317839	-1.62445	2.26323	1.24927	10.0508
VP13C	0.496765	1.05012	0.9989	1.48932	0.0416694	0.0694364	-0.46281	1.03956	0.980627	2.95252	-0.162612	0.294374
MVD1	-0.622412	1.04855	0.011105	0.0782979	0.281791	2.27675	1.13765	1.71156	0.525203	0.469359	0.132065	0.169221
EXOC2	0.897123	1.04753	0.183665	1.27244	0.00598884	0.0380536	-0.095809	0.589775	-0.019952	0.0834662	-0.0537531	0.487736
SPCS2	0.099055	1.04704	0.0606178	0.893059	-0.113898	1.11255	0.0977147	0.668612	0.103001	0.754878	0.157155	0.995088
PRDX5	0.0824328	1.0469	0.0170443	0.395278	0.107656	1.41566	0.0693205	1.62781	0.288385	3.42724	0.221979	3.4714
LDAH	-0.129315	1.04417	0.266542	1.29631	-0.0252193	0.0968061	-0.162021	1.52795	0.32286	1.97937	0.538704	2.7888
RPB2	-0.187555	1.04232	-0.342988	2.62825	-0.0807603	0.377026	0.314496	1.87672	-0.317665	2.92986	0.750423	1.77584
PLPP3	-0.173454	1.04105	0.327338	1.32901	0.105198	1.10558	0.282213	2.52463	0.34662	1.31614	0.534523	4.33827
H2AW	-0.338352	1.03942	0.282196	1.87384	-0.0609898	0.172457	-0.317171	0.893924	-1.02358	3.00664	-0.622889	1.65502
SKP1	-0.228297	1.03939	-0.191771	1.65023	-0.152101	0.694388	-0.191972	0.909263	0.166746	0.51185	-0.0646388	0.307898
SNAG	0.634756	1.03897	-0.417775	0.94275	1.21637	3.58887	-0.244248	0.58288	0.402419	0.214943	1.47298	2.2708
CAZA2	0.179307	1.03799	0.0828124	0.813891	0.0339689	0.366561	0.0126597	0.177622	-0.147379	2.33742	-0.139966	0.812968
NEGR1	-0.511771	1.03751	-0.311977	1.58493	-0.503453	3.18392	-0.199517	0.984363	0.156246	0.601653	0.283341	1.46241
LTOR1	-0.148176	1.03624	-0.0802771	1.54814	0.133739	2.03994	0.149266	3.63894	0.24593	4.00377	0.240671	3.70947
HM13	-0.357799	1.03394	0.37087	1.7583	0.320989	5.31209	0.285781	3.81055	0.412017	3.66409	0.461377	2.70351
LASP1	-0.0921326	1.03391	0.0274549	0.274983	-0.0897459	1.01324	-0.150525	1.75148	-0.157124	1.35145	-0.508571	3.19871
CTBP2	-0.329444	1.03302	0.0967141	0.430196	0.267052	0.8279	0.336926	1.06902	-0.460632	2.13242	-0.0577822	0.0741262
KAP3	0.0545568	1.03258	0.154707	1.01525	0.571998	3.86634	-0.12378	1.33799	0.396977	2.15883	0.453648	2.12938
UBC12	0.0838665	1.02992	0.0236245	0.350272	-0.0214175	0.547527	0.0327755	0.520594	0.338386	1.28083	-0.498004	6.7285
PURA1	0.4591	1.02915	0.131075	0.715462	0.235094	4.51122	0.324384	2.33427	0.210886	0.516927	-0.258833	0.743231
KCNJ2	0.476582	1.02913	0.144302	0.168436	-0.331329	0.628697	0.767112	1.74521	1.8826	8.97333	0.720892	4.15141
PPGB	0.180437	1.02911	0.124912	0.943561	0.333445	3.96157	0.218033	1.56694	0.420452	3.39211	0.33583	2.89636
NUDT4	-0.739914	1.02899	0.155067	0.487565	0.0446384	0.251833	-0.0839551	0.272095	-0.466467	0.426082	-1.06613	1.26928
ALAT2	-1.03475	1.02826	-0.0572193	0.339253	1.4126	1.49488	0.0181859	0.0421177	-0.129029	0.457458	-0.2993	0.88207
CDK1	0.153191	1.02696	-0.736501	1.44421	-0.295395	0.685475	-0.967778	3.42191	0.464022	1.54109	-1.08216	2.36779
LMAN1	-0.120021	1.02588	-0.18913	4.15397	-0.285704	4.22971	-0.234991	4.67417	-0.160382	3.59885	-0.215323	11.0937
GLU2B	-0.0806699	1.02551	-0.0156543	0.195604	-0.137852	2.15798	-0.0793207	1.22041	-0.0231582	0.173551	0.0735416	1.17632
PFD3	0.115897	1.02498	0.243829	2.87685	-0.0397536	0.635715	0.127938	1.09793	-0.0687652	0.82443	-0.302632	4.53789
RASN	-0.233314	1.02305	0.157207	0.527551	-0.141463	0.680541	0.265254	1.41765	0.399139	0.751407	0.699329	3.39545
MFSD5	-0.311981	1.02304	1.18363	1.3283	0.643211	2.02308	0.375731	2.17627	-0.792525	0.770382	0.681987	1.03397
TPPP3	-0.339387	1.023	-0.432823	1.44034	-0.318056	1.53881	0.0108658	0.0375681	-0.624103	2.73659	0.0224416	0.0421755
FKBP2	0.0732925	1.02252	-0.0635844	2.33853	-0.010527	0.197422	0.103741	2.95494	0.277959	3.17109	0.202844	2.12997
THIO	0.0720615	1.02146	0.0353462	0.259052	0.02566	0.218528	0.0227647	0.132778	0.174538	2.80333	0.267068	1.8425
PP2BB	-0.335706	1.02108	0.084749	1.79597	0.250809	2.7969	-0.00581016	0.0915472	0.384134	1.34991	-0.0851275	0.604795
ACSF2	-0.231599	1.0195	-0.36979	2.73547	-0.290187	3.0342	-0.24354	2.3772	-0.0451628	0.215196	-0.0974352	2.38645
CNPY2	0.0624044	1.01949	-0.0404466	0.702223	-0.193576	6.17561	0.0610494	1.34856	-0.0567759	0.72004	0.0652914	0.656478
YBOX1	-0.107783	1.01917	-0.117151	1.18702	-0.318479	4.98291	-0.214993	3.74489	-0.240989	3.62667	-0.307606	1.78767
PSME1	0.318578	1.01864	-0.0974001	0.263086	0.126987	0.307479	-0.29259	0.763476	-0.762203	2.9037	-1.00376	3.42681
GNA11	0.0516558	1.0174	0.0977058	1.76965	0.0317606	1.10948	0.0839017	1.2794	0.3001	2.86895	0.209932	2.10864
RL14	-0.0612009	1.01542	-0.00774099	0.0655811	0.0283185	0.313102	-0.188952	1.51902	-0.0210853	0.228331	-0.50877	6.36392
WDR26	-0.137124	1.01534	0.444825	1.12758	0.623833	2.35172	0.378227	0.819931	-0.56389	2.35268	0.143768	0.201116
SYAM	0.116994	1.01486	-0.0362599	0.0774008	0.855145	1.78454	-1.0533	2.20826	-1.33631	4.10191	0.503926	0.942915
TXD12	0.0795175	1.0148	0.03478	0.360657	0.0952182	3.66223	0.0886825	1.3745	0.192822	2.23173	0.0232279	0.210946
P4HA1	-0.21625	1.01213	-0.23185	1.66107	-0.408591	4.07736	-0.455473	4.75833	-0.403014	3.40578	-0.586364	5.9389
CD2AP	-0.241665	1.01165	-0.0197324	0.12898	0.153838	1.28636	0.43998	1.19939	-0.148124	0.403979	-0.4637	3.3598
PELP1	-0.460038	1.01077	0.412917	2.12065	0.532719	1.25554	-0.0602345	0.124227	0.221126	0.896109	-0.106528	0.148019
PR38A	0.484255	1.00964	-0.400959	1.18765	-0.69657	1.67327	-0.147816	0.474203	-0.686045	2.13144	-0.732051	1.27066
TPIS	0.0766148	1.00926	0.0618989	0.869782	0.0189882	0.255597	0.060273	0.843689	0.0196941	0.298285	-0.149444	1.54625
PP1B	0.0456533	1.00898	-0.0844007	1.10315	0.220991	2.84452	0.0160683	0.132091	-0.232188	1.73533	0.0381828	0.402259
TM14C	0.0790988	1.00886	0.338448	2.91075	0.424857	7.59335	0.252181	2.29361	0.620205	4.56313	0.430581	2.52453
PP4R1	-0.240053	1.00852	0.0419205	0.117477	0.095577	0.316468	-0.109106	0.48269	1.25875	5.79834	0.64693	1.25836
MGDP1	-0.576055	1.00692	0.352214	0.52252	-0.507763	2.34853	0.122364	0.369617	-1.07622	1.1077	-0.254853	0.638392
EWS	0.102076	1.0039	-0.179092	2.95592	-0.162244	1.80566	-0.0974236	1.11174	-0.0749645	0.831569	-0.122441	1.81401
PBIP1	-0.143759	1.00355	0.0945657	0.989778	0.163351	0.783377	0.306032	2.03156	0.163704	0.511618	0.214074	4.12327
CSRP2	-0.0833249	1.00306	-0.277201	5.78233	-0.438733	3.61842	-0.407249	3.83444	-0.449294	3.4124	-0.852061	5.26382
ELAV1	0.0629406	1.00207	-0.00772161	0.129654	0.00398015	0.0596744	-0.0832339	1.73422	0.0049432	0.0660567	-0.0892612	1.26596
SNTA1	-0.940716	1.00115	0.126587	0.633254	-0.308031	0.74225	-0.290415	0.392307	-0.759319	0.843348	-0.158202	0.202844
RBGPR	-1.46027	1.001	1.35327	2.04265	0.104279	0.0781783	-0.579536	0.419324	0.105132	0.667452	0.406	0.76807
GCSH	-0.688866	1.00031	-0.104233	1.15929	-0.029404	0.532406	0.321049	2.29913	0.0600738	0.509988	0.204321	2.33097
KPBB	1.15743	0.999737	0.106248	0.109578	0.381249	1.164	-0.570594	1.07353	1.14808	1.89758	0.243721	0.515241
MTNB	-0.162284	0.999212	0.0654964	1.30396	0.196937	2.45584	0.920932	1.31496	-1.12864	0.800668	3.27148	10.5347
SELB	1.06165	0.998047	0.371913	0.878741	-0.321834	0.412186	-0.76644	0.89887	0.746612	0.429824	0.94383	1.0015
DCAKD	-0.173472	0.994777	0.0300955	0.286279	-0.0563448	0.773426	-0.0848129	1.52572	0.0870955	1.48802	-0.0647824	0.805037
SNAA	0.124579	0.994446	0.153694	5.6747	0.0185459	0.217946	0.0781436	1.92177	0.185702	2.40011	0.154638	2.68473
NISCH	0.299591	0.993968	-0.4956	3.30663	0.0246556	0.083192	-0.354752	1.23203	0.0603508	0.183793	0.422985	1.16001
ACTN1	0.0883261	0.992721	0.0111045	0.0921426	-0.0090022	0.0827366	0.0418997	0.335246	0.0686976	0.826235	0.258886	2.19043
KAD2	0.0752951	0.991711	0.118873	1.33247	0.134509	3.96849	0.199782	3.4486	0.363192	2.88675	0.279451	2.83185
NDRG1	-0.124153	0.98971	-0.0643624	0.947544	-0.0169123	0.201026	-0.099971	0.514082	0.130933	3.50976	0.0805594	0.424553
RT07	0.275852	0.988725	0.0836139	0.371738	-0.606404	4.56003	0.175742	0.906946	-0.362316	4.51174	0.044298	0.468718
THRB	0.352279	0.988272	-0.0151505	0.0394609	0.22569	1.90903	0.433365	4.75785	0.637427	3.71539	1.56577	5.87298
FKBP4	0.146892	0.988144	-0.00826582	0.114268	-0.0923018	0.911419	-0.259913	6.91029	-0.239066	3.09328	-0.593226	8.51251
DDX1	0.0704423	0.98729	-0.117262	2.03335	-0.289351	7.34937	-0.254922	4.83498	-0.188542	4.75309	-0.33754	7.37234
P4K2A	-0.399764	0.986702	0.167593	1.9288	0.155264	0.858308	0.240728	1.20419	0.670109	2.9646	0.690943	2.3464
CO5A1	0.18718	0.986406	-0.624733	4.73692	-0.885405	7.16652	-0.608859	2.49114	-0.336604	0.840529	-1.05014	5.29713
BAG1	0.132417	0.986332	-1.10791	1.4738	0.139619	0.438578	0.0157143	0.0593695	-0.969309	2.78561	-0.684253	1.45191
F210A	0.224622	0.985387	-0.059345	0.379348	0.749972	2.17309	-0.140554	1.95809	-0.0663137	0.34325	0.0896959	0.407176
GNL1	0.366154	0.985064	-0.0185086	0.0462525	-0.00788487	0.0196211	-0.488995	1.21265	0.631938	2.70322	-0.461896	1.03639
FPRP	-0.152186	0.98403	0.102705	1.08808	0.137106	2.88416	0.320752	7.49504	0.244594	2.87644	0.458595	3.88994
HCD2	0.104515	0.981257	0.154428	2.03882	0.113873	1.23581	0.16833	1.27792	0.415322	4.17367	0.341368	2.30693
XPP3	0.297954	0.980482	-0.136384	0.986056	-0.906207	1.34081	1.35713	3.25415	-0.170076	1.28512	0.733218	0.684933
DPYL3	0.115068	0.980218	-0.251385	2.87993	-0.437855	2.83842	-0.580102	2.95461	-0.525906	2.61641	-0.96092	3.84971
CREL1	-0.473603	0.977579	-0.129766	1.19448	0.585079	1.77061	1.44344	2.11179	-0.00982204	0.0402892	1.30197	2.10289
CO5A2	-0.369329	0.977497	-0.517923	3.49704	-0.722429	5.03139	-0.111104	0.291745	-0.534035	2.81773	-0.302664	2.07899
HACL2	0.174691	0.975886	0.328887	1.73982	-0.0313228	0.234186	0.341653	3.17855	0.15225	0.707444	0.308058	5.33636
RT22	-0.216655	0.974411	0.396815	2.82087	0.189664	0.677534	0.245987	1.1309	-0.31842	1.37329	0.403193	1.65545
SRPK1	-0.455526	0.973901	-0.30022	1.74899	0.210082	0.354272	1.72497	4.2701	-1.2726	1.75443	0.632166	1.12598
UBA5	-1.21658	0.973195	0.203245	0.878766	-0.0281042	0.0809381	0.51842	0.657917	-0.133327	0.160338	-0.760993	2.07408
IFM2	-0.286492	0.973057	0.25511	3.44883	0.393167	5.85005	0.299746	7.59693	0.447123	4.21156	0.733756	6.86335
PIR	-0.826442	0.972947	0.357977	1.9371	-0.197889	0.51212	0.113731	0.470376	-0.402637	1.21675	-0.627921	2.72595
KS6A3	0.194138	0.972307	-0.0876859	0.500689	-0.422032	1.29656	-0.631143	4.06814	0.00482465	0.00901871	-0.0804499	0.142359
ODR4	0.183769	0.971831	0.828476	1.22281	0.446846	0.734253	0.570094	2.00759	0.0604858	0.419125	1.43593	2.95567
CCN2	0.434567	0.97155	-0.0446767	0.0775276	-0.862603	4.77026	-0.848435	2.81491	-0.528597	3.56957	-0.0962775	0.275568
VAPB	-0.0721836	0.967797	-0.13324	1.69222	0.0514272	0.960812	0.0129338	0.184768	0.197548	2.40669	0.023709	0.158096
RRP1	-0.536417	0.9669	-0.277446	0.551596	1.37266	2.68549	0.17856	0.358624	0.51457	1.01028	-0.0344345	0.086347
TR150	0.12585	0.96686	0.0136242	0.0708614	-0.139863	1.63352	0.0609148	0.314635	-0.484315	3.60058	-0.0551031	0.493063
THUM1	0.110735	0.966516	0.115269	2.35715	0.487644	4.34312	-0.947069	1.98773	1.82973	1.34039	-0.228161	3.17007
PA2G4	0.0623067	0.965134	-0.00454842	0.134139	-0.122284	2.58566	-0.102236	1.50821	-0.152471	3.23021	-0.294214	3.22043
LSM8	0.0705214	0.964691	-0.112146	0.836765	0.0943734	1.62596	0.00163749	0.0199755	-0.265447	2.56419	0.0674151	0.809143
TMA7	-0.523086	0.963032	0.127795	0.643631	-0.546924	1.16466	-0.0965222	0.517819	0.082749	0.29863	-0.000614994	0.00144563
TADBP	0.0561391	0.960803	0.0387967	1.06942	-0.00619432	0.0714049	-0.153203	4.19985	-0.118215	0.912504	-0.096852	1.31525
IF4G2	0.127124	0.958447	-0.214722	4.59642	-0.0877159	1.10871	-0.146144	2.16185	-0.0603107	0.338887	-0.413727	3.70414
GALE	-0.726917	0.957688	-1.04585	2.02901	-1.60103	2.90671	0.182873	0.204136	0.660076	1.42895	-1.56672	1.39268
CHERP	-0.611586	0.956934	-0.133494	0.303468	0.204224	0.444977	0.449064	1.40654	-0.960464	3.38004	0.15242	0.12189
PALM2	0.0975241	0.956744	-0.444415	6.53672	-0.365033	5.1047	-0.221479	5.9	-0.644696	3.35003	-0.625001	3.44889
TSN15	-0.375614	0.956236	0.248326	0.438734	-0.93475	2.91746	-0.0192928	0.0173027	-0.816521	0.504968	0.859934	1.24199
NIPS2	0.190069	0.955672	-0.108995	0.205251	0.139951	1.03917	0.0472724	0.14268	1.15198	4.0439	0.416841	2.42691
MAP4	-0.0791434	0.954602	-0.268281	1.98679	-0.162775	2.50712	-0.136195	1.43609	-0.059386	1.12552	-0.426073	3.1657
BACH	0.10209	0.953183	0.212229	2.79988	0.355405	8.12376	0.253621	3.62815	0.282749	2.20387	0.263023	9.82511
CAPR1	-0.0469309	0.952603	0.0846417	1.12476	-0.0981461	3.95896	-0.173568	6.15339	-0.182568	2.98484	-0.169536	2.55891
CPNS1	0.105694	0.952509	-0.0715391	0.65185	-0.0206789	0.32133	0.00149174	0.0103741	-0.0112167	0.0945524	-0.243969	2.96898
IMPCT	1.39444	0.952173	0.70396	0.812141	0.887372	2.62744	0.35634	3.58206	-0.474699	0.421355	-0.0297433	0.0478643
STAG2	-0.237852	0.94889	0.154151	0.991874	0.340386	4.07151	-0.0872704	0.40167	0.723631	3.45113	0.238893	1.7117
DNJA2	0.131322	0.948808	-0.00949503	0.0912691	-0.242351	3.53699	-0.204085	2.50681	-0.105865	0.661359	-0.0395992	0.175864
MCCB	0.16842	0.947742	0.3286	2.82297	0.378393	5.60485	-0.0109891	0.0202529	0.724402	3.66374	0.694805	4.1014
NEK7	0.0938763	0.947608	0.237164	1.03868	0.0752048	1.1535	-0.498057	3.41234	0.993511	2.97897	-0.369014	2.96271
RL31	-0.088558	0.94717	-0.0236578	0.576407	-0.152142	1.90372	-0.231187	1.97781	0.061377	0.818602	-0.26523	1.90055
VPS45	0.965039	0.946826	-0.686728	0.491442	1.81485	2.32502	-2.52168	1.87077	-1.58445	0.914204	-0.341189	0.161838
DNJB4	0.124489	0.946059	0.0613769	0.408666	0.0497863	0.341348	0.0178634	0.142425	0.146039	0.901594	0.122026	0.898423
BLMH	0.191255	0.945748	0.146211	1.30128	0.141162	1.2134	0.388779	3.23342	0.238848	2.06439	0.341881	2.40541
ITA6	0.392546	0.939965	-0.103838	0.173929	0.567808	0.68747	0.0547299	0.0650545	1.31624	2.12155	1.57156	2.96261
FRG1	-0.827006	0.938752	-0.0577822	0.576959	-0.150787	1.74466	-0.0331722	0.252613	1.88922	1.81067	-1.02688	2.76274
RTRAF	-0.129347	0.938517	-0.200342	1.73728	-0.242678	3.13198	-0.253705	1.88103	0.123314	0.271897	-0.680765	3.33262
FKBP5	-0.138192	0.936927	0.0249587	0.328739	-0.0134227	0.108864	-0.000698112	0.00942382	0.340309	2.10022	0.145687	0.459929
SCAF4	-0.804497	0.933019	0.0264272	0.393937	-0.0503835	0.583097	-0.180087	2.41945	0.475738	1.13166	1.10459	1.0238
AP1M1	0.254785	0.932817	-0.144076	1.683	-0.666135	2.92584	-0.161144	1.88407	-0.079395	0.2032	-0.229915	2.64897
PLGT2	-0.837043	0.931253	-1.40314	2.51235	-0.521025	0.393475	-0.949381	1.12258	0.938828	1.29714	-1.33055	1.24974
COX6C	0.0744204	0.931222	0.117775	1.29149	0.220464	3.03138	0.234141	5.35168	0.25614	1.96768	0.481304	6.10614
BROX	0.327176	0.931218	-0.677242	1.56766	-0.366298	0.539324	0.630538	0.929178	0.118194	0.209833	-0.143965	0.721779
ADT1	0.102695	0.930398	0.0395605	0.419628	0.00516572	0.155963	0.184991	4.21017	0.307658	2.45142	0.29377	3.34461
MT2	-1.59812	0.927363	-0.543963	3.49236	-0.112467	0.54085	-0.168253	0.512997	-0.337632	1.32156	-0.824794	3.52457
ARL1	-0.21323	0.927055	-0.075917	0.812847	0.306984	5.10723	-0.00512356	0.0187619	0.303606	3.2918	0.321243	1.83403
AL9A1	0.198571	0.926662	0.0233537	0.125838	-0.290804	3.27643	0.143639	1.76376	-0.237342	1.38632	0.0586229	0.257929
PABP2	0.0750713	0.925011	-0.1028	1.07583	-0.292936	1.76207	-0.0939929	1.22118	-0.112298	0.580483	-0.778659	4.92398
CC124	-0.551025	0.922481	-0.120017	1.89951	-0.388299	3.43347	-0.130914	4.01117	0.664386	0.935677	-0.205899	3.98841
S10AG	-0.533117	0.922399	0.369633	1.44362	0.867362	1.74472	-0.515976	1.49183	0.0417524	0.277794	-0.370151	2.23431
ANX11	0.114723	0.921979	-0.0401147	0.755635	-0.178203	0.961443	-0.301249	2.71977	0.00700273	0.0194855	-0.27525	2.29242
SMD2	0.0783004	0.921646	-0.0386926	0.52524	-0.272562	1.75368	-0.0363837	0.25558	-0.123548	3.20266	-0.00442214	0.140743
COA6	-0.441659	0.920513	0.185403	2.24433	0.0299741	0.540283	0.290946	1.63254	-0.35816	3.55185	-0.0582276	0.295904
SMHD1	-0.537177	0.920389	0.223717	0.276636	-0.761851	1.16784	-0.753796	1.06221	-0.429734	0.636747	-0.901912	1.47897
ARP10	-0.200388	0.918616	0.069475	0.436534	0.0741077	0.530037	-0.0734096	0.343533	0.261433	2.3378	0.385145	0.884914
VKGC	0.114232	0.916958	-0.00158151	0.0388237	0.11991	2.05727	-0.195428	3.55156	0.354806	1.51187	-0.186917	0.734365
PRC2C	-0.152702	0.916807	-0.205507	1.58357	-0.271358	1.85419	-0.282976	2.06174	-0.247563	3.25454	-0.363376	2.67872
BZW2	0.486494	0.916163	0.318571	0.594099	-1.39737	1.69961	-0.210453	0.328071	-0.436743	2.83988	-0.112941	1.35568
K2C79	-0.749789	0.914899	-0.911333	2.48023	-1.23042	2.10646	-0.0143567	0.0126548	-0.675912	0.675115	-1.36799	3.20345
PP2BA	0.567674	0.914463	0.202879	0.422687	0.23076	0.544265	0.111245	0.772518	-0.00378846	0.00885535	-0.348617	1.23107
RNZ2	-0.299703	0.913737	1.03011	2.53834	-0.423631	0.39177	-1.53005	1.96236	-1.45228	0.569832	-0.543955	0.949338
STAT3	-0.335054	0.912015	-0.0488625	0.187503	0.141393	1.04646	-0.120542	0.22179	-1.20256	1.27399	-0.14691	1.00544
PECR	-0.0741337	0.911638	0.553344	1.83229	0.422043	1.41944	0.168887	1.66556	0.814065	2.8842	0.932549	3.7183
NUP54	-0.14566	0.90807	-0.0463652	0.434358	0.163488	0.810948	0.136722	1.18882	0.28565	1.03123	0.215318	0.437254
TF3C4	-0.670148	0.905831	-0.17967	2.32046	-0.893095	3.82934	0.538088	1.43381	-0.389971	0.994212	-0.713412	1.73589
FTO	-0.875389	0.905033	0.342284	0.841226	0.963015	0.901101	-0.54242	1.11194	-0.415269	0.470041	0.389948	0.580318
SAE1	0.108826	0.904364	0.0482045	1.05069	0.00122356	0.0119945	0.0327576	0.311409	0.148421	1.4182	0.150269	0.708821
UFD1	-0.149221	0.903952	0.123336	2.05303	0.291023	4.98767	0.0972614	1.3859	0.819971	1.23799	0.351193	2.75358
STAM1	0.184592	0.903443	-0.0606786	0.168416	0.00740085	0.0251301	0.157951	0.673874	0.325479	2.48561	0.20364	0.819847
ILEUA	0.135813	0.900512	-0.00980407	0.0542578	-0.0308315	0.271281	-0.112479	1.55009	0.101637	1.38651	0.241122	2.85616
TPBG	0.274693	0.897205	0.162806	2.86164	-0.416902	1.89651	0.0505249	0.219273	0.363015	3.56367	0.840069	3.32248
GNS	0.108076	0.896689	0.245842	2.96438	0.494003	4.11015	0.425936	5.07662	0.506712	2.53406	0.60709	4.11529
SC31A	-0.0768007	0.89644	0.0304	0.246893	-0.000187039	0.00215887	-0.278775	2.91172	-0.031688	0.45101	-0.4532	3.63174
NICA	0.124101	0.895717	0.10631	1.21491	0.146541	2.04	0.154139	3.0181	0.448263	3.62117	0.612435	6.13177
TRAM1	-0.28199	0.894069	-0.150207	0.50612	-0.366954	1.07853	-0.107256	0.396491	-0.0354649	0.0830349	-0.764185	4.1882
RT17	-0.611114	0.891526	0.112898	1.14157	0.282011	3.34185	0.0900085	1.90165	2.30976	1.00084	0.0128134	0.0733278
RM19	-0.0953991	0.890626	0.00159292	0.0731015	-0.0171292	0.294086	0.222142	3.1063	0.369254	1.24387	0.453683	8.62534
GSHB	0.0974829	0.890435	0.21593	1.73108	0.111877	1.69803	0.0524043	0.272391	0.373523	0.763198	-0.103348	0.992834
YAP1	-0.732596	0.890268	-0.0860889	0.622719	0.677909	2.64511	-0.114157	0.464719	0.324868	0.449899	-0.251872	1.28654
ATIF1	-0.438404	0.889713	0.299778	0.756473	0.763721	3.23028	1.27172	4.12209	0.349763	0.852308	-0.096686	0.138549
MAP6	-0.140249	0.889679	0.161939	0.175238	0.218499	0.631558	1.14473	2.89373	-1.43524	3.64216	-0.0637751	0.114251
RAD50	0.299617	0.888407	-0.347205	1.9255	0.702907	1.79159	0.151335	0.665538	-1.06096	4.29768	-0.474939	2.77389
SEP15	0.17906	0.886785	-0.285863	4.71896	-0.328411	3.53961	-0.153291	1.04565	-0.287155	1.60558	0.0424808	0.135826
TXND5	-0.0629889	0.886033	-0.105036	3.06989	-0.118711	3.44803	-0.0588287	1.9305	0.116006	1.12346	-0.0444119	0.37906
NIF3L	-0.291941	0.884567	0.14943	4.15028	0.258777	3.14314	0.291549	2.93464	1.16062	1.73868	0.129366	2.63854
SRBS2	0.326962	0.883742	0.0375404	0.0912234	0.118275	0.442962	0.0308087	0.507392	0.0815092	0.756103	0.156985	3.11986
IST1	-0.501038	0.8821	-0.23841	2.98565	0.232005	0.668616	0.204004	1.00818	-0.182678	1.32932	0.00758176	0.0256838
NU214	-0.0889904	0.880578	0.426582	3.89984	0.126318	0.87572	0.091217	1.33696	-0.138349	2.07032	-0.586516	2.30634
EST1F	-0.22887	0.878273	0.252085	1.49579	0.10002	0.648435	0.193316	2.01652	0.312743	1.71405	0.456748	2.09923
HDHD3	-0.301242	0.87822	0.00442964	0.0135739	0.199568	1.34052	-0.287978	1.05497	0.598545	3.8333	0.134163	1.1219
DDX17	0.101568	0.876931	-0.0761646	1.20835	-0.225863	5.00167	-0.167162	4.32163	-0.269107	1.03084	-0.309905	4.81639
SVIL	-0.253755	0.874667	-0.604705	3.22371	-0.400825	3.69633	-0.306051	1.50016	-0.560107	4.26047	-0.409077	4.25329
ASSY	0.229963	0.874555	0.371635	1.94384	0.299025	1.20041	0.0473133	0.168943	-0.104641	0.246911	0.0555702	0.143207
CYC	0.11854	0.872998	-0.383278	1.17363	0.260545	9.03729	0.290993	2.2662	0.261114	2.43562	0.290823	3.42806
FBRL	-0.0750633	0.872651	0.136652	2.00076	-0.0186423	0.343418	-0.0413372	0.671384	0.110719	1.10976	0.0414426	0.439692
CYTSA	-0.100741	0.872609	0.0158936	0.0688559	-0.0141182	0.0889953	-0.146402	4.56074	-0.0369379	0.302639	-0.152661	0.575228
SYEP	0.0713792	0.869192	-0.0880549	2.25888	-0.406793	2.2338	0.170475	1.32815	0.00963414	0.366977	-0.437918	5.00639
LYOX	-0.149076	0.868459	0.0823228	0.475637	0.653346	2.41073	0.0374581	0.128754	0.475439	2.68156	0.488046	0.684816
NUDC1	0.164492	0.867064	0.179669	1.42679	-0.145496	1.45459	-0.171705	0.964679	0.0649612	0.181846	-0.257433	1.80883
CHP1	0.47665	0.865759	-0.00705543	0.140327	0.22199	0.809172	0.03395	0.14909	-0.709699	2.42635	-0.0708841	0.409001
PPM1A	0.343528	0.865504	-0.147471	2.22009	-0.803066	1.42778	-0.523825	2.67289	-1.54403	5.57104	-0.28913	0.822972
CCDC6	-0.311028	0.865305	-0.48786	3.53228	-0.254449	4.99202	-0.290054	3.89291	-0.173554	0.94971	0.404279	0.538789
RL9	0.0763895	0.864363	-0.0484935	0.71357	-0.182168	5.02901	-0.172277	2.44562	-0.123319	2.33302	-0.482019	7.17274
TNPO2	-0.291768	0.862831	0.341055	3.06877	0.447527	3.85296	-0.0924346	0.382356	0.0265733	0.184326	-0.591586	2.44791
SPTC2	0.339096	0.862741	-0.125128	0.346827	-0.192033	0.353502	-0.20279	0.863743	0.407347	0.628702	0.382115	0.594632
JUPI2	-0.384244	0.862708	-0.101089	0.713503	-0.319655	6.73584	-0.305672	2.40095	-0.110467	0.556932	0.100233	0.308871
ODPA	0.183412	0.86237	-0.126611	0.872113	-0.143707	2.04038	0.185279	2.00985	0.324952	3.62881	0.305714	4.82778
STON1	-0.166457	0.862186	-0.526568	0.622194	0.372186	1.78501	0.191097	3.99665	0.464804	1.41586	0.182261	1.73933
[truncated: 1,121 more rows]
