# Supplementary material for: PARP1 mediated PARylation contributes to myogenic progression and glucocorticoid transcriptional response
Source: Cell Death Discov. 2023 Apr 22;9:133. doi: 10.1038/s41420-023-01420-2 (PMC10121420; doi:10.1038/s41420-023-01420-2)
Supplement: Supplementary file 5 — Supplementary table 3 [file 41420_2023_1420_MOESM5_ESM.xlsx]

## Sheet: BYK204165_C2C12
Protein	Fold change	LOG2 Pvalue
PSMD5	0.205792	6.52101
HSPB1	0.394849	3.99211
ESTD	0.422387	6.03743
GSHR	0.119499	2.75224
NQO1	0.621047	8.1472
6PGD	0.383854	9.22758
PK1IP	0.771776	2.46198
G6PD1	0.651109	8.62853
PTGR1	0.31497	5.7706
TOM1	-0.445841	5.8746
PNPT1	-0.787077	3.09857
UBP15	0.219118	2.80832
PRUN1	-0.572978	5.33237
EFGM	0.151782	3.00424
PLST	0.360082	4.84014
UGDH	0.570447	7.23078
PON2	-0.658819	4.50156
CSN2	-0.160393	4.53894
ANKR2	-1.16353	7.79349
ARF4	0.25672	3.1702
NPNT	-1.03802	6.97293
ITSN1	-0.607126	4.48602
SMC2	1.34725	6.1394
SYNP2	-0.979664	4.88957
A16A1	0.439743	7.23261
INPP	0.411017	5.92727
UBP5	-0.104046	2.24968
TNNT2	-1.29449	4.00734
CATA	0.215836	2.81309
EIF3L	0.189334	2.28869
PGAM1	0.317912	3.88757
TNNC1	-1.47935	5.79766
TNNT3	-1.52784	3.94401
TRI16	0.47888	3.7383
RT36	-0.704835	4.55872
KLC2	-0.41493	5.09829
TKT	0.53677	7.78902
UN45B	-0.996866	6.87382
SDF2	-0.241412	3.16557
PGAM2	-1.02188	3.77627
BAG6	-0.1566	2.93287
DCAF8	-0.189907	3.52758
NSF	0.171588	3.55124
FAAA	0.35383	3.86122
CSRP3	-1.29988	5.53393
MYG	-1.55833	4.48646
AKA12	1.78942	6.0395
NUFP2	0.253374	1.24353
LDB3	-1.0995	5.02531
SP16H	0.430041	2.41138
TNNI1	-1.33315	4.09976
DLGP4	-0.535217	4.75979
TPM2	-1.196	4.03234
ANM1	0.210242	2.73139
DLDH	-0.458282	6.6765
GSTA4	0.779509	6.10666
TGO1	0.92286	7.21394
ASNA	-0.183345	4.28891
FABPH	-1.45644	4.84502
TNNT1	-1.31359	4.4633
YBOX3	-0.617685	9.06656
CYBC1	0.350186	1.01517
DCLK1	-1.00501	3.96446
SYNCI	-0.469804	4.66868
FA49B	0.279061	3.87555
RM27	-0.446218	4.11951
PCCA	-0.611091	9.09593
ALAT2	-0.270808	5.3999
TNNC2	-1.41509	3.24745
KPYM	0.205734	1.98451
GLUCM	0.670222	4.85868
BZW1	0.26625	3.23924
UFD1	-0.295287	4.73611
DRG1	0.30598	2.18981
MTNA	-0.221475	4.99961
E41L3	0.388769	5.83786
MYL4	-1.8586	6.21553
DIP2B	0.266669	2.68782
OBSL1	-0.831439	3.08231
IF4E	0.247186	6.48968
MTDC	-0.787567	6.95128
GET4	0.185497	5.28334
GAL3A	-0.34903	3.15631
VAPA	-0.326113	7.83824
TNPO1	0.439716	4.04843
SC31A	0.11014	2.00186
MLRS	-1.74926	4.42229
PRP4	0.154828	1.83852
F16B1	0.876951	4.33618
COTL1	0.71448	7.36675
PRDX3	-0.355964	5.92266
GSTP1	0.191612	1.68312
EMD	0.228631	2.52859
TNNI2	-1.21971	3.17394
VIME	0.274355	1.6049
WNK1	-0.176329	4.45714
XPO1	0.291532	5.66076
UBP4	0.431127	3.57841
PYC	-0.516351	3.84706
ANKR1	-0.826365	3.51593
HSPB8	-0.503382	2.89068
TPC12	0.375894	2.58678
F1142	-0.207422	2.88596
MIC27	-0.528086	7.12038
FYCO1	0.881329	3.73111
RM46	-0.348696	4.80993
RASA3	0.62173	2.83592
APT	0.828498	4.66218
OTU6B	-0.234735	1.66672
DBNL	-0.145922	1.92071
MYBPH	-1.27155	5.12382
ACTN4	0.246466	7.73594
BRK1	0.144303	3.45696
ACTS	-1.2427	3.34499
GBG10	2.21137	7.0512
SHLB2	0.267289	1.75978
TRI72	-1.5832	4.16476
EMC2	0.059385	1.81598
CACB1	-0.953825	3.183
DRS7B	-2.17841	7.17747
ANXA1	0.303353	1.75258
THIL	-0.211402	2.2901
MTA1	-0.0487177	0.121534
APC1	1.02129	5.41421
DKC1	0.240408	2.34259
PYRG1	0.279757	3.94128
NFIC	0.185365	2.02616
XIRP1	-0.915891	3.41441
APEX1	0.166823	2.20042
DRG2	0.280356	4.56036
AL4A1	-0.878624	2.42117
NECP2	0.395142	5.97785
MPPA	-0.302877	6.20908
SPEE	0.268038	2.39737
ADK	0.280952	10.0684
AACS	0.483482	4.88734
INF2	0.412656	4.69832
HCD2	-0.193049	2.70582
MYL1	-1.80854	3.61242
WLS	0.687642	4.82682
UCHL5	0.253075	4.27546
TOP2B	0.305171	4.9191
HS90A	0.230647	1.67891
IDI1	0.346105	1.57049
PRDX2	-0.237244	2.49106
ACLY	0.324641	2.50678
SSRP1	0.250806	1.38675
RM21	-0.868351	4.86706
S15A4	-0.886039	4.12075
TMOD1	-1.12047	4.37062
MLRV	-1.30109	3.47229
MACF1	-0.631467	4.64471
SF3B3	0.14184	2.84328
CATD	0.242597	3.61786
SEPT5	0.338859	1.84921
BIEA	0.355723	3.71368
TPM1	-0.569308	1.60937
AL3A1	0.651207	3.55162
FAK1	1.94763	6.92976
CSPG2	0.500867	3.55076
GLYG	-0.585353	3.85841
GOSR2	-0.640711	1.5194
1433F	0.282299	3.7998
DOCK7	0.324875	3.75299
NEDD4	0.254982	4.96243
BSDC1	-0.306602	2.96142
CNOT1	0.66347	4.58932
SUCA	-0.317712	4.58343
HSPB2	-0.623118	2.58343
CLIC1	0.405374	2.81812
XPO5	0.415332	1.80776
NDUB6	-0.849383	1.68579
TBB6	-0.540907	3.80287
XRCC5	-0.0305593	0.095073
RYR1	-0.723787	3.36705
NAA10	0.706506	3.57368
KLH40	-1.01373	3.73328
RRAS2	0.221049	1.34779
NAMPT	-0.26309	3.50043
ATP5E	-0.365957	5.35602
CASP3	0.367197	2.64212
SNTB1	-1.10644	4.97321
NUDC1	0.234699	5.06397
STIM1	-0.382236	2.02069
NDUS1	-0.169253	3.21747
STXB1	0.6249	3.93002
PBDC1	0.379575	4.31293
KCRM	-1.57988	4.01724
LYRM4	-0.582828	2.59372
ARFG2	0.332148	3.09634
ERBIN	1.92161	5.53797
VAMP8	0.259286	1.91358
RCC1	0.255873	2.90594
DHX9	0.16635	2.78082
ODPX	-0.248656	2.21203
PGK1	0.141568	1.06385
UBA6	0.415254	3.8453
ATP5H	-0.358682	3.34919
NUCB1	-0.182123	2.12648
RT15	-0.281793	4.4081
MYL6B	-1.74259	4.96279
MYH3	-1.81489	4.21868
RAN	0.181914	1.51385
INT9	0.186139	0.704775
BAX	0.38315	4.49524
HINT2	-0.386389	4.88566
CCDC6	-1.72971	3.30809
ETFB	-0.206039	2.44963
MGN2	0.535451	2.24352
ACADL	-0.282749	5.14363
DCTN1	0.222763	4.59291
AP1S1	0.2439	2.72997
RBP2	0.446832	8.11134
COBL1	0.552713	1.73554
PRS7	-0.384043	4.044
FLNB	0.662672	3.39203
UB2V2	-0.0515958	0.534938
NIBL1	0.180805	2.88777
BIN1	-0.905466	3.80864
ABEC2	-0.948826	3.3922
DNJC3	-0.490923	2.16723
LIMA1	-0.209114	5.31017
EZRI	0.226582	1.87574
AHSA1	0.0999538	1.35785
KIFA3	0.866988	1.70418
ELP1	0.455881	4.02802
MSTN1	-0.527483	2.51972
CASQ2	-1.50902	3.90367
JSPR1	-0.81796	3.45752
PFKAM	-0.58433	3.11054
ATE1	0.26979	2.37749
COPZ1	0.17028	2.84766
HEMH	0.360687	5.28591
SMCA4	0.486897	2.35934
CDC23	0.201347	2.20521
PDLI3	-0.795112	3.54014
NIPS2	-0.349818	1.95145
F120A	0.0809129	0.683486
ARL3	0.255875	12.7093
CAVN3	-0.193936	1.01082
PLCC	-0.503251	2.61985
QCR7	-0.186048	2.00773
COR1C	0.458123	4.12523
BPNT1	0.059327	0.396034
SNX5	0.135581	3.49003
H2AY	0.670726	3.05944
SRP68	0.200093	4.1464
MSI2H	-0.402392	3.53715
FAS	0.288131	1.91412
SMPX	-1.22867	2.82134
MCM7	0.664451	2.80735
EMAL1	0.19708	3.21086
RACK1	0.0773523	1.0471
MAT2B	-0.205598	2.91815
ANXA2	0.141281	2.66986
CLIP1	-0.449013	5.0808
PTH	0.796518	2.77466
NDUA6	-0.327497	4.98846
MTX1	0.323951	4.81408
DC1I2	0.112046	2.2386
KLH41	-1.60101	3.66638
SNUT2	0.221255	2.00003
GRB2	0.0952773	0.554001
ANXA3	0.287942	5.29701
USO1	-0.301712	6.16251
PYR1	0.301732	2.32235
HS74L	0.174488	2.46463
PUM1	0.263637	1.0572
JIP4	0.245265	4.98601
RTN2	-0.770108	3.38686
VAMP5	-0.709588	3.97663
PEBP1	-0.248516	2.49036
PTER	-0.877304	2.14845
PACN3	-0.584355	5.71447
GSTM2	0.378343	7.91137
PALM2	-0.524125	1.6841
CD44	0.550623	2.53115
CATB	0.250923	2.55395
MYO1E	0.223525	2.60212
MAOX	0.221162	5.42317
PGM5	-1.0305	6.25447
TALDO	0.19321	3.30611
IQGA1	0.305567	2.06886
SUCB1	-0.302656	4.33883
SDC4	0.659714	3.8448
DIP2A	1.69917	5.2288
MYMK	-1.49075	3.21834
TBC15	0.270436	3.12261
NDUB9	-0.393351	0.611775
EH1L1	-0.596901	3.07217
GALT1	0.0445748	0.0658762
SYP2L	-1.02041	4.57017
KC1E	-1.02851	2.49751
SF3B1	0.201675	2.14297
CNN3	-0.24041	1.44425
VAPB	-0.284594	2.75285
PEX19	-0.304122	2.26279
DDX46	0.167589	1.704
MYH1	-1.43408	2.8128
EMC8	0.332934	1.54345
MYH8	-1.75648	3.83217
HNRLL	-0.0126152	0.0447009
AN32A	1.28407	3.77148
PDCD6	0.140344	1.73981
ARPC2	0.118174	2.47669
AAKB2	-0.173676	1.36166
EHD4	-0.482444	3.77879
RCC2	-0.219588	0.404631
CASP6	0.27805	4.67811
STT3B	-0.503731	4.5437
CP062	0.251363	2.59926
KLH31	-0.93289	3.59965
AMRP	-0.125823	1.46407
TITIN	-0.805704	2.76202
RALB	0.534837	1.78883
IPKA	-1.11181	3.29061
FRIL1	0.658622	2.08053
ACON	-0.332206	3.67711
COMD6	0.173261	0.490867
MPI	-0.568585	4.82283
LMOD3	-0.725901	4.51093
UBA1	0.141822	3.02186
PUR4	0.406057	5.04801
NUDT4	0.945872	3.98747
UB2V1	-0.242332	4.54518
RT16	-0.434067	3.30225
ACACA	0.491121	4.81011
SVIL	-0.270563	1.9587
GTF2I	0.878656	4.01813
FKB11	-0.352962	1.04081
GSDMD	0.504352	2.67531
MCTS1	-0.356849	3.88121
TBB2A	-0.343895	2.77506
BASP1	0.250402	3.07559
EPHA2	0.416763	2.37014
TOLIP	-0.167678	2.1991
STBD1	-0.610503	2.60121
HBA	1.17857	7.00947
SRCA	-1.09852	2.41144
ARPIN	-0.434387	1.15018
MEA1	0.362355	2.71748
DHX15	0.238008	1.96754
MOB1A	0.150645	1.46569
EIF3C	0.148259	2.01435
PGBM	-0.202007	1.23055
NAB2	-1.19238	6.60741
TWF1	0.357389	2.84909
CASQ1	-1.31008	2.33649
SERC	-0.455381	3.92098
ATPO	-0.251403	2.81086
TTYH3	-0.212459	1.04325
HOOK3	-0.0231456	0.302392
AP3S1	0.331164	3.46987
PTGIS	-0.822678	2.72868
ACTN2	-1.08502	5.47382
SYVC	0.277232	3.63835
EFTS	-0.326769	2.61144
NDUAC	-0.171797	1.57004
MYH7	-0.928284	2.91731
CSTF3	0.516761	2.06873
MYH9	0.371916	4.71332
LAR4B	-0.766005	2.68059
SPD2B	-0.465806	1.05993
TRI47	-0.709735	3.64471
GRN	-0.181893	1.88254
DHX29	0.0722207	0.400883
MAP1S	-0.147165	1.13981
PSMD4	-0.16885	1.23114
SF3B6	0.186624	1.38147
GFPT1	0.259157	1.97386
RAB9A	0.361239	2.42652
RASN	1.03159	1.53769
IMB1	0.198432	1.4472
FLNC	-0.473663	3.58626
CDC5L	0.128525	0.888249
GGA1	-0.101891	1.52122
XPO2	0.23039	2.70292
THOP1	-0.413676	4.58985
PFKAP	0.236934	3.40291
FRIH	0.664194	1.61904
RHG01	0.113481	1.21894
MOES	0.259905	2.06134
NDUV1	-0.121566	2.01931
1433T	0.341444	3.22161
MGDP1	-0.348752	7.49373
PA1B2	-0.144325	1.53317
THIM	-0.286569	2.6834
HYEP	0.594356	2.08821
NQO2	0.408155	3.36735
TRI54	-0.819738	3.32257
COPG1	0.139723	3.61288
WDR33	0.409652	2.95456
BLMH	-0.539249	3.44558
RHOB	0.944228	2.06215
CAN2	0.182636	2.58451
MCM2	0.720893	2.35404
PURA1	-0.502858	3.56019
LASP1	0.362647	2.96264
RINI	-0.226249	3.82814
SMU1	0.282308	2.7038
ODB2	-0.398586	3.26562
ACINU	0.242084	1.265
SERHL	0.26883	2.56323
MYOM1	-0.412865	1.62466
ABCF3	0.203278	1.38746
NIT2	-0.108907	0.737085
SH3L1	0.414202	3.44581
PIPNB	0.138464	1.86864
MARCH2	-0.398611	3.60697
TXLNB	-0.453484	1.53006
FKBP3	-0.290039	3.1464
ACTN1	0.277602	6.81299
MPPB	-0.110595	2.84618
TGM2	-0.561468	2.38215
NUDT9	1.01245	2.90253
ODO2	-0.236578	3.4357
EFTU	-0.156606	3.52118
SPRY4	-0.323637	2.07489
SGCD	-0.312056	1.38324
TM38A	-0.634431	2.92143
NUP93	-0.0292526	0.18775
KCMF1	-0.687878	2.14662
SPR1A	0.508926	0.531826
PYGM	-1.05571	3.12312
RABX5	-0.955338	2.52575
ARFG1	0.458758	2.1756
KINH	-0.229635	5.00768
CPNE3	0.214038	2.91013
MICU1	-0.0806759	0.377153
DOHH	0.217992	1.77446
STRN3	-0.213294	3.70524
PSME3	0.269307	1.86308
AAMDC	-1.00531	4.15953
IPKG	-0.5677	4.50975
MAP1A	-0.120538	0.827165
WFS1	-0.405925	3.36982
TACC1	-0.333691	1.2813
AAK1	0.581974	6.62209
GALNS	-0.192144	3.90962
CT027	0.130976	1.50233
LRC58	0.341342	2.3681
RIDA	0.320148	3.20435
CAVN1	-0.245812	1.63456
PAXI	-0.273704	6.18496
ABHEB	-0.399675	1.80697
IDHG1	-0.155197	1.08849
FBLN1	-0.0492501	0.224664
HMCS1	0.533464	1.99048
ACOT2	-0.480795	2.2007
PSMF1	0.516928	2.6773
PUR6	0.111031	1.09488
LKHA4	0.284771	3.73252
UMPS	0.330368	1.93861
GPDM	0.234555	2.07973
2A5E	-0.452135	4.1949
AT5F1	-0.404835	2.33234
EIF3A	0.080458	1.07791
SGT1	0.212519	2.24972
KAP0	-0.241975	2.26817
TCPQ	0.132842	1.35215
OBSCN	-0.751935	3.08598
ACADS	-0.171904	1.99686
ENOA	0.151192	0.998855
CC134	-0.561447	3.23989
PLIN4	1.13266	3.2711
HS12A	0.521045	2.41192
DJB11	-0.100268	1.09274
COG3	0.159657	0.624413
MYPT1	-0.0786025	0.861655
FSCN1	0.237284	3.4399
SRP19	-0.391942	1.61158
TRI18	-0.158744	0.494388
TAB1	0.705815	2.63018
PHLB2	-0.660998	1.08475
RDH13	1.20771	2.04198
SNX1	0.0836763	1.09253
NU214	0.541836	2.53333
PAK2	0.208377	1.95487
HINT1	-0.16562	1.0604
PTMA	0.481714	1.26398
PFKAL	0.365189	3.04012
EFHD1	0.473199	2.3286
CPSF2	-0.315354	1.03419
ELP4	0.169712	0.666364
BAG1	-0.256704	3.43105
ENPL	0.0828996	0.53225
ECD	0.281909	0.503224
TRXR1	0.162677	1.1255
HEM6	0.25905	3.41014
SC61B	0.0762234	0.353274
FLII	0.146918	1.67624
PCNA	0.640645	2.08654
CNPY2	-0.0974663	1.0209
ANX11	-0.292091	1.97748
ECHD1	0.223312	2.0739
GLNA	-0.443718	0.89517
UBQL4	-1.3038	2.22126
HSPB7	-0.858048	1.55879
GCN1	0.187708	2.99206
SQOR	0.292569	2.92817
LXN	0.339272	4.4355
ETHE1	0.200272	2.32855
MCU	-0.648305	3.28268
TMM11	-0.25389	1.92834
SRSF9	0.617164	3.84477
ASSY	0.520781	5.29298
GALK1	0.113274	2.62113
ARP3	0.207749	4.62566
XRP2	0.624602	2.01576
AMPL	0.126743	1.61349
EPDR1	-0.15815	0.745838
PSMG1	1.27983	2.54189
IPO5	0.402095	3.04048
3HIDH	-0.161923	1.34571
PDLI7	0.300954	2.33809
ACTN3	-0.704624	3.32786
PPIC	-0.0847661	0.588863
SMAG1	0.89389	2.60063
CDK18	-0.459238	1.31896
SC16A	-0.20479	2.9602
TES	1.30464	2.88637
UBC9	0.18139	1.20086
TBB3	0.577063	1.72673
ABLM1	-0.469051	3.35862
FLIP1	-0.923586	1.99459
CLAP1	0.158211	1.30868
RM22	-0.69307	2.79769
MVP	-0.165068	2.56277
F136A	-0.207455	0.482255
PTGR2	-0.293393	1.86103
FLNA	0.432816	3.61725
ECHM	-0.195215	1.71471
RTN4	-0.324151	3.4927
ENSA	0.882687	2.43765
MIC60	-0.128551	2.43617
DNJA3	0.0945521	0.665435
THOC3	1.2185	2.44147
TRADD	0.114302	2.11757
UBE2Z	0.44041	2.64132
CA198	-0.291428	2.76
RALA	-0.493981	2.69858
VP37C	-0.247472	1.89676
JPH2	-0.452715	2.69963
STT3A	0.303542	1.99022
EI3JA	-0.211066	1.39904
MBB1A	0.158455	0.762502
CF203	0.385469	1.2564
PI42B	-0.0727506	0.698303
1433Z	0.0721332	0.586708
ETFA	-0.12236	1.03402
PRS10	-0.19688	1.71264
PAPS1	0.188958	1.30924
MA2C1	0.681863	2.31046
STEA3	0.342872	1.81909
SC23B	0.22026	2.5128
PSB1	0.0412673	0.635422
VINC	-0.14264	1.04133
TATD1	1.54393	4.18574
LY6E	0.463654	2.15686
ML12B	0.22484	2.34188
GTPB1	0.0635185	1.25889
QCR6	-0.33743	3.20885
TOR3A	-1.69609	4.59665
NRDC	0.257668	2.56272
CPPED	1.10059	2.62012
RT24	0.889875	1.84568
AATF	-0.417443	0.648104
CCD51	-0.70461	2.07303
DESM	-0.395794	2.06941
CAND1	0.235466	4.32307
CK054	-0.151103	1.05582
MILK1	-0.589732	3.07089
ODP2	-0.189991	2.04418
VPS29	-0.22308	4.5426
RL18A	-0.062788	0.359824
ARBK1	0.545146	2.42676
QCR2	-0.250216	3.57962
GNAO	-0.298803	1.40661
ECM29	0.257819	3.84307
ILKAP	-0.604295	2.3551
MIME	-0.562071	3.07593
PGAM5	0.104972	2.69789
PURA2	0.325666	2.11315
TI17A	0.456141	0.895647
PRAF3	-0.558106	3.30138
PARK7	-0.132587	1.60715
PRDX6	-0.120474	1.17067
ALDR	-0.167858	2.65832
IDH3A	-0.159582	3.25853
TPM4	0.370613	1.96601
NCAM1	-0.257777	2.70485
KCC1A	0.197737	3.77622
STXB3	0.168835	4.02468
PP1R7	-0.130416	1.64951
TF65	0.318116	2.12121
SMC1A	1.22257	5.5899
GFRP	0.121687	0.789909
MACD1	-0.46672	3.21354
DNJB6	-0.788926	2.59671
AL7A1	0.388685	1.51232
SRBS1	-0.614593	2.49362
CSN6	0.203769	5.95072
CZIB	-0.524118	1.70707
VMA5A	0.302918	4.59596
IPO11	0.605128	3.30802
HMGCL	-0.226629	3.6718
PCCB	-0.130116	1.35586
2A5G	0.200516	1.69729
MTAP	0.232693	4.23666
NU155	0.123742	1.64388
DCTN4	0.146653	2.17697
GALM	0.571233	2.29461
GMPPA	0.747189	3.44532
5NT3B	0.218479	2.87883
AKTS1	-0.776476	1.93129
ZSWM8	-0.706702	1.10804
PPP5	-0.522131	2.08026
CDK1	0.953178	2.14426
H11	0.592348	3.05509
BACH	0.387914	2.51445
ODPA	-0.279741	2.32114
SORCN	0.229853	2.19768
ADCY7	-0.255754	1.45212
RIC8A	-0.293689	2.62346
CIRBP	-0.829217	1.59197
NT5C	-0.0237986	0.308657
P4HA2	0.327899	3.48095
PTN23	0.162102	1.67474
SNX2	0.162399	2.81527
COG4	0.797403	2.66132
PUR2	0.10941	0.924116
AT2A1	-1.14403	2.85912
CPNE1	0.14695	3.68784
LYRIC	-0.302995	3.77824
AQP1	-0.00194316	0.00426851
CSN5	-0.117793	1.46306
WDR91	-0.926542	2.98121
DPYL2	0.265057	3.03799
GARS	-0.219699	3.93481
UB2G1	-0.928528	2.01262
LMNB2	-0.215976	4.77388
MCM4	0.597969	2.25117
PCBP2	0.150653	1.07348
ALG2	-0.101679	0.456387
MRP	0.397121	4.04187
ASNS	-0.424661	4.37428
NUDC2	0.176791	2.05303
MP2K3	-0.279708	0.982058
PPM1F	0.194681	0.973076
PRS4	-0.104801	1.70418
UBE2K	-0.0881342	1.31719
NDUA5	-0.269693	3.02061
NUMA1	0.373277	3.22488
NMRL1	0.212543	3.36799
4EBP1	-0.384293	3.11194
TIMP1	2.08036	5.74052
PLGT2	-0.437573	1.377
CTBP1	-0.114415	0.888274
TPC11	0.142522	0.482152
ATPD	-0.158339	1.36977
CNBP	0.448069	4.79254
ADDG	0.140589	0.935614
CCD50	0.0673451	0.700012
RS8	-0.0422336	0.214838
ATLA2	-0.695087	1.79079
PGM2	0.115251	0.594854
BUB3	0.185631	1.60531
NDUV2	-0.239964	1.8297
KAP3	0.073198	0.446426
GAPR1	0.433502	3.24831
U2AF1	0.153153	0.913389
CSK21	0.0133765	0.142183
NUDC3	-0.298963	4.42266
ZNT9	-1.21806	2.69987
DC1L1	-0.112261	1.43868
DPYL3	0.0333174	0.201329
RM39	-0.254475	4.27416
LEMD2	-0.234096	1.48164
IPO9	0.222961	3.30194
PLPP1	-0.820818	2.97546
PLP2	0.221537	1.84186
RAGP1	0.22281	1.16971
KCC2D	-0.115069	0.955884
RS10	0.222927	2.97202
COPA	0.169051	3.3071
PACN2	-0.19668	2.79541
FCL	0.257394	3.91105
AMPD3	0.560066	2.00574
IMDH1	-0.153596	1.46775
TCAF2	0.257897	0.965903
PTH2	-0.15959	1.75184
PDS5A	0.633275	4.32671
NDUS6	-0.285623	2.00239
C1QT3	-0.696659	1.68713
NID2	-0.0721847	0.237725
ATG5	-0.108896	0.497829
CNDP2	-0.982439	2.74339
MARE3	-0.282365	4.27116
TB182	-0.231064	1.31715
RALY	0.0101391	0.0365706
XPP1	0.292448	4.51569
MYH4	-0.483174	0.824791
LZIC	-0.155133	1.22996
PGH1	0.151084	0.896206
PP1A	0.154838	1.68378
COF1	0.319934	1.54029
NUB1	-0.630339	5.31899
TNPO3	-0.195482	1.21165
GSTM1	0.332248	2.85369
IR3IP	-0.35693	1.24869
P3H1	0.13382	0.987447
DC1L2	0.027705	0.242839
MFA1B	0.192827	0.360289
RT17	0.0274843	0.37652
ILEUA	-0.277977	2.36614
PSA3	0.101205	2.20301
KAPCA	-0.258987	3.35019
WDR47	-0.0650009	0.0616571
MDHC	-0.0646377	0.660295
CAP1	0.148064	1.23079
CE170	0.40468	2.40049
CEGT	0.817211	2.14016
LSM8	-0.171259	2.10172
CAD13	-0.460816	3.21984
RPAB3	0.131485	0.55806
NEK9	-0.103741	1.04487
KCC2A	-1.51748	4.0074
QOR	-0.164604	5.6932
4F2	-0.309878	2.87736
EPS15	-0.0412885	0.37214
PPIB	-0.0421839	0.34393
PACS2	0.115487	0.809339
NDUA2	-0.0939313	0.813193
LIMS1	-0.302558	2.31503
PGES2	0.141314	2.40597
COF2	-0.458637	3.51345
CYTSB	-0.0372104	0.0975957
HDHD5	0.489595	1.23041
CAVN4	-0.738693	2.50931
WBP2	0.694051	1.19716
TBCB	0.203575	1.22736
RAB1A	-2.33657	2.21906
DDX3X	0.0878822	0.594446
SPTN1	-0.103588	1.24571
ENPP4	-0.176563	0.946582
SYPL1	-0.524107	2.92085
PCM1	0.498082	1.03757
TMM43	0.243691	1.56075
MCA3	0.609931	1.25735
P85A	-0.0836177	0.541406
COX17	-1.18573	3.09244
DDX5	0.110747	0.644121
RPB2	-0.920581	2.13495
RT23	-0.0224066	0.127796
NEXN	-0.169704	0.899802
RRAGA	0.0410184	0.276456
TIM8A	-0.119786	1.83909
KIF3B	0.784181	2.34805
S10A4	0.197552	1.73415
ANGL2	0.491309	2.51201
SNUT1	0.0999807	0.875717
HTRA2	-0.205868	1.97698
WASC5	0.153	1.49405
BIRC6	0.29219	2.59877
TAGL2	0.341083	0.969601
ATG7	-0.324568	2.2606
UBL5	0.232746	1.78658
LOX5	0.0447262	0.157124
RLA0	0.0239746	0.177011
ERAP1	-0.392384	1.475
CAPG	0.13811	0.565789
RT22	-0.219458	2.46911
IF4A2	-0.303741	2.93037
PTMS	0.435198	0.586355
PPP6	-0.151586	1.8372
ERMP1	-0.135835	0.674028
CADH2	0.00538974	0.0258835
ACHG	-1.07531	2.26126
LG3BP	-0.336641	1.24354
IMA3	0.105003	1.50782
MY18A	-0.322456	2.53017
RB3GP	-0.0107909	0.0288474
KCC2G	0.0646928	1.03212
GOGA5	0.127802	0.853371
THUM3	0.0456268	0.197223
GNS	-0.0645383	0.37589
ASAH1	0.104783	1.51425
IF6	-0.191656	0.861013
EHD1	-0.218207	3.23387
ARP2	0.20314	4.16805
NP1L4	-0.145506	1.22042
SAE2	0.198741	1.56141
NDUA7	-0.211624	2.19684
LAMB2	-0.180062	0.575478
CHSP1	0.260706	1.73298
WBP11	0.481964	1.23031
PDCD5	-0.183137	1.29366
ECH1	0.188186	3.1916
TRAP1	0.116679	1.78355
CAN1	-0.139058	1.27744
FAF1	-0.0765283	0.910316
PDLI1	0.211232	1.57913
RADI	-0.106789	1.23243
CDV3	-0.273885	1.66114
IMA1	0.51927	1.88149
NSDHL	0.289605	2.31798
CSTF2	0.142881	1.02307
GUAA	0.183178	1.08397
TXLNA	0.51471	3.22309
VDAC1	-0.287289	2.2365
ANXA4	0.0494182	0.544749
DAPK2	-0.610818	3.75998
SH3L3	0.254525	1.00768
SEPT11	-0.130858	1.81965
PTBP3	0.201815	4.21926
AT2A2	-0.451059	1.68439
DHB12	0.133362	1.48581
SC24A	-0.857423	1.93918
PML	0.972899	5.50057
RM11	-0.0731479	0.507338
UCHL3	0.0681752	1.32393
H10	-0.681399	2.90044
GDIA	0.239894	3.92118
NACAM	-0.469597	2.04754
SYFB	0.0669027	1.20351
PEBB	0.144209	2.89434
RANB3	0.214655	1.38486
SND1	0.0884081	0.717876
IF4A3	-0.00533426	0.0339401
S10AG	0.238443	2.91219
NFKB2	-0.18059	1.19916
ATP5J	-0.160836	1.11435
TBCD1	0.100078	0.716541
IMPA3	-0.0598687	0.435867
DREB	0.169582	1.03616
NCPR	-0.239051	2.10414
RCN2	-0.160352	1.18252
PRP8	0.221475	2.0635
VATC1	0.273179	2.17408
PEX5	-0.0955739	0.190848
F234A	-0.163235	0.567859
GORS2	-0.0703001	0.652546
TM9S1	-0.690892	4.00713
SMD3	0.0638931	0.405556
ZPR1	-0.491442	2.95655
RL11	-0.741415	0.972607
PEF1	-0.322589	3.2323
CUL4B	0.287787	2.34836
BST2	-1.23038	4.02577
ANXA6	-0.231429	2.90187
UBP14	0.152559	1.24883
LNP	-0.584695	2.26024
RL15	-0.0528512	0.371225
ENOB	-0.321646	1.19314
SYYC	-0.146482	1.30366
LFG3	1.31074	2.19076
FADS3	-0.42029	3.66773
NEUM	1.48682	2.53539
E41L1	0.373083	1.15348
DDAH2	-0.103305	0.894929
RAB5A	-0.216749	1.47495
F162A	0.257751	2.27766
UBR2	-0.0787146	0.388545
NPL4	0.0480435	0.353169
ABCB6	-0.132128	0.587192
EPS8	0.428013	2.17384
SAE1	0.182027	2.50949
RUXE	0.0456181	0.314935
CBR2	0.161115	0.723624
TIM50	-0.398661	1.64258
NDUS5	-0.092603	0.751822
RHOA	0.375966	3.63495
GNAI2	0.293667	2.62099
ZO1	0.0252494	0.317297
ABR	0.0335183	0.387676
CPT1A	0.214751	1.20288
TAOK1	-0.514894	2.47054
DPTOR	-0.0599765	0.187753
AIMP1	-0.211906	1.98252
CAV1	0.0115984	0.0398128
DTD2	0.917673	2.23829
EMAL2	-0.117821	1.06996
IF4A1	0.0801584	0.349751
ACTY	-0.800931	4.08526
IDHC	0.17027	2.88373
PSPC1	-0.473396	1.00945
SEM3B	-0.635004	3.77775
C1QBP	-0.083871	0.779942
YKT6	-0.134836	0.93667
ILK	0.00749825	0.101481
ARHGC	0.260744	1.01315
UGGG1	0.190099	1.99234
LETM1	-0.3222	4.31332
ADIPO	-0.381411	2.31168
CD81	-0.288604	2.08213
SAHH2	0.211158	4.05965
MSPD2	-0.563186	1.73412
CTGF	0.514034	2.19707
NIT1	-0.247658	1.51951
TLN2	-0.116528	0.803989
CHIP	0.21716	2.86514
CX7A2	-0.00744961	0.0293647
RUFY1	0.708194	1.59049
HPF1	0.281283	0.858815
LSM7	0.223907	2.12368
TNS2	-0.138163	0.557075
RT02	-0.312395	1.19735
NNRD	-0.0967056	1.03791
KS6A3	0.363833	3.03628
SYLC	-0.128827	1.98116
CY1	-0.259811	1.8528
SSU72	-0.236378	1.4367
KAD3	-0.0576549	0.689249
COPG2	0.313364	2.90047
MICU2	-0.27953	2.01435
ANXA8	0.0493591	0.0939676
STON1	0.663483	3.23436
RRBP1	0.154119	1.22257
ZCCHV	0.291	1.54449
CRIP2	-0.180596	1.64942
NLTP	-0.0978431	0.898704
PCP	-0.221384	0.701301
BCAT2	-0.165046	0.89411
TCPG	0.0697532	0.47776
VPS36	-0.0385413	0.594458
ARPC3	0.115351	1.92812
SDCB1	-0.338513	4.35616
PI42A	-1.20129	3.02295
AMACR	-0.347604	1.85287
MTPN	0.070735	0.775729
PIMT	-0.0724847	0.583121
CCD22	-0.0682118	0.633908
HS90B	-0.0818686	0.29285
ILF2	0.113967	2.09222
HEMO	0.487527	2.42881
HXK2	-0.235365	1.44739
RBM14	0.191582	1.4326
LERL1	-0.619221	1.40275
SMRC2	0.647489	3.04358
PLAK	-0.297664	4.01635
PPGB	0.287096	4.22587
ARC1B	0.227476	2.99569
PALLD	-0.00813626	0.0367845
CUL4A	-0.112947	0.782777
PDC10	0.172909	5.94137
TMX4	-0.440664	2.44526
ADDA	0.115377	0.845348
VWA8	0.378657	2.15418
CCNY	-0.135787	0.324252
FHOD1	0.265468	1.38163
KBL	-0.429028	1.43372
ATPB	-0.119319	1.17876
DUS3	-0.206451	2.14152
NIF3L	1.06042	3.11861
DHSO	-0.0583765	0.343303
MBOA5	-0.426849	1.4187
MEP50	0.395065	3.29751
DHB4	-0.259497	3.61839
KI13A	0.467988	1.11321
PRP6	0.143409	2.06239
PUR8	-0.137743	3.84703
GNL1	0.333258	5.30985
UAP1L	-0.232334	2.4326
ELOC	0.0825662	2.88953
RL22L	0.50446	1.83968
EPIPL	0.128196	0.250399
SRC	0.341735	1.92986
LSM2	-0.784796	1.72486
SBDS	-0.309704	3.29835
FBLN7	0.00258668	0.00275923
MXRA8	-0.309085	1.78358
ECHA	-0.182841	1.86161
PDIA1	-0.0710818	0.393479
XRN2	-0.326353	2.42224
EI2BA	-0.165858	1.14841
RRF2M	0.0370211	0.353447
TTL12	0.0164697	0.243893
CATL1	-0.0370005	0.212588
YAP1	-0.343943	0.464565
TPD52	0.0960177	0.581622
LYPA2	-0.0161989	0.257783
PRS6B	-0.133096	1.03659
NXP20	0.186994	1.23919
ATPG	-0.103183	1.22159
MCM6	0.351896	1.02223
PTCD3	0.137435	1.13137
SGPL1	0.130592	0.503323
TBCA	-0.159951	0.523884
TCPD	0.035026	0.189788
SMYD5	0.254677	2.09427
RENBP	-0.492984	2.97352
RL27A	-0.059264	0.272013
DCPS	0.148052	0.9972
DDX56	0.157534	1.2414
GNA11	0.168087	1.81335
ACTZ	-0.0410563	0.676565
ECHB	-0.141767	1.29911
VPS25	0.101701	2.47025
PDCL3	0.240741	2.32512
HPRT	0.411898	3.00383
EFR3A	0.654344	1.99474
MYOF	0.238169	1.61276
HYI	-0.259015	1.25578
RENT1	-0.0120075	0.0990062
NOP56	0.0774989	0.688461
RL26	0.0153779	0.0495832
NAKD2	0.0521373	0.178948
AUHM	-1.12996	2.9758
ROCK2	0.131458	3.9335
SRSF1	0.234747	2.55953
TPPC5	-0.280427	0.891693
RAB7A	0.190357	0.994231
TMED5	0.124804	0.840093
DNPEP	0.220936	4.5461
PLGT3	0.379116	1.78677
GBRL2	-0.00738461	0.0353109
CAB39	-0.0265375	0.249421
ACTH	0.100569	0.417609
TCPH	0.0772111	0.556322
RM12	-0.0577076	0.591384
RUVB2	0.110254	0.795964
SRP14	0.0205802	0.176613
EM55	0.24127	1.96259
STX16	-0.274126	1.61694
PRAF2	0.539526	2.2343
MP2K2	-0.0588175	0.151086
TIM44	-0.0883661	1.59539
RPP30	0.215874	0.672364
ZRAB2	0.23967	1.76354
CHMP3	-0.0729958	0.887457
ERGI1	0.260172	1.97517
RS15	-0.953421	2.47106
TPP2	0.0971714	1.09963
THUM1	-0.280875	1.67322
ARAF	-0.223512	2.15581
PIPNA	0.11836	2.28488
SHC1	0.017996	0.203015
TRIPC	0.216701	1.274
SGTA	-0.146433	1.23569
ARL8A	0.384647	2.16787
FARP1	0.218058	1.40977
EPN4	0.100672	1.06239
MVD1	0.845498	3.19069
IF4G3	0.113164	0.280111
DNM1L	-0.0578788	0.915448
EDC4	0.0420804	1.08893
BI2L1	-0.23895	2.30718
HSP7C	0.0955252	0.49671
GLSK	0.185383	3.41867
SNG2	-0.506012	0.998987
RAB34	0.577724	2.14112
RTCA	0.0678824	1.00094
GOGA2	0.270561	2.97271
NDUB3	-0.201499	1.36203
RAI14	0.0606395	1.17025
CH037	0.0291953	0.0881166
CSK22	-0.0497046	0.270263
VATH	0.17609	1.77001
IASPP	-0.540545	2.32875
MYOM3	-0.631378	1.7946
RBM24	-0.93154	3.46237
BID	-0.144439	1.75951
DDX1	-0.0880854	0.765806
DYHC1	0.210841	1.86964
UCRI	-0.290846	2.67762
UFM1	-0.339386	1.74455
HCFC1	0.314672	1.3016
RFOX2	0.3393	2.21492
CARM1	0.106335	1.06458
VKOR1	-0.0620685	0.184309
TERA	-0.165306	0.941597
COMT	0.128343	1.64904
SSBP	0.406048	2.11535
COCA1	-0.09703	0.396436
A2MG	1.03728	2.61711
APMAP	-0.100533	0.410399
IVD	-0.125628	0.968424
H32	1.46082	2.75693
PSB7	-0.158543	1.69114
PRS8	-0.162669	1.46945
KLC1	-0.305107	1.86961
GLO2	-0.206152	1.96779
MYCBP	-0.207374	1.60202
PSA4	-0.0351812	0.427165
SRBS2	-0.203775	1.31013
RS3	0.0295849	0.159715
TMOD3	0.234365	2.01209
AIF1L	-0.602855	3.77338
ARMX3	-0.578788	2.02753
RS18	-0.0673417	0.361547
ARL1	0.220726	2.68676
AMPN	-0.254955	0.600002
UBE2O	0.282806	1.09968
LONM	-0.0928465	0.926867
PPTC7	-0.535241	3.28713
PCYOX	-0.203945	1.44705
COX5A	-0.112551	0.741885
FKB1A	0.243613	2.20657
IF4G1	0.0229187	0.206572
FHL2	0.0732326	0.415093
MFR1L	-0.244718	1.90451
RPAB1	0.189436	1.00276
LZTL1	-0.00490711	0.018502
PUR9	0.088249	0.527569
BRCC3	0.048083	0.173328
RM16	-0.948761	1.90906
CYFP1	0.168554	1.6323
MCM3	0.369505	1.16824
LTBP3	-0.242873	1.66781
SCOT1	0.0313839	0.142509
GIT1	0.223041	1.58863
RUVB1	0.150851	1.10442
TPR	0.402522	3.26454
ARPC5	0.147909	1.13016
PP2BB	0.0244415	0.223046
BT3L4	-0.28673	1.32177
DX39A	0.102441	0.479449
HNRDL	-0.124467	0.66238
SIAS	0.136253	1.37381
LRP1	0.15504	1.08016
LDAH	0.184703	1.05021
AAKG1	0.340687	1.53835
CTBP2	0.606345	2.28017
VPS28	0.430881	4.00002
ENAH	-0.725314	3.74639
IMPCT	0.0638425	0.309707
RT21	-0.230123	1.49841
ITA7	-0.273501	4.10432
NXN	0.231742	1.7361
CLU	-0.0659259	0.371437
ACAD8	0.18309	1.02603
DHB7	-0.00117241	0.00725369
MA7D1	-0.329093	2.31275
AIMP2	0.0263428	0.33014
EHD2	-0.108562	1.48364
CAND2	-0.506196	2.28181
CDIPT	-0.331551	2.5105
KAP2	-0.0900524	0.839512
SE1L1	-1.00073	2.48783
FABP5	0.654866	7.22216
HDGR2	0.235687	1.98514
RABP1	1.07182	2.27957
FINC	-0.0157391	0.0576669
NEUL	-0.015833	0.224713
TCPA	0.0320305	0.214404
U5S1	0.0541672	0.546645
SON	0.319062	1.42694
HEXB	-0.0690427	0.395902
MIC19	-0.0973241	0.655543
ARI1	-0.0438255	0.544214
ARSB	-0.107525	0.808234
RT29	-0.126774	1.63938
NDUS3	-0.0734134	0.819087
GSTO1	0.191137	0.996525
VATG1	0.104869	1.13595
FACE1	-0.227126	1.16342
CHMP6	0.115334	0.549498
STIP1	-0.153032	0.937731
IMPA1	0.011315	0.167964
ADPRH	-0.0896115	0.891064
RFTN2	-0.497994	1.20529
IBP5	0.0586375	0.191372
ARK72	-0.0986407	1.98192
DPP9	-0.278051	0.304427
PPA6	-0.180793	0.809919
SPCS2	-0.105488	0.812754
NUDT3	1.04629	5.22012
UBAP2	-0.393703	2.34673
DJC10	0.323163	2.26578
SNAA	0.170656	2.26334
TIAR	-0.235262	1.00011
TM1L2	-0.0537307	0.457395
RL28	-0.138177	0.410326
HEM3	-0.163624	0.860509
NNTM	-0.12823	0.766626
TSN	0.183272	2.39186
RER1	0.799839	1.45724
SRRM2	0.181326	0.857433
DYN1	0.694419	4.0962
SCAM3	0.168213	1.59811
PRP19	-0.279153	2.77498
IF1AX	0.164449	1.76136
PGM1	0.00261846	0.0330619
CAZA2	-0.0310066	0.530357
UFC1	0.0445936	0.328255
GRWD1	-1.4006	2.55256
NC2A	0.125547	0.987006
DLG1	-0.131235	1.5708
OXSR1	0.0873968	0.703958
NFU1	-0.182156	2.66559
PDLI5	0.423772	6.87021
MTREX	-0.330707	0.525943
MYO1D	-0.473936	1.30354
ALD2	0.0755045	0.207787
API5	0.0646896	0.493402
U520	0.16198	1.61672
WDR11	0.550801	2.77874
MARCS	0.324483	2.5377
ACOX1	0.447246	1.93385
CP51A	0.0732638	0.154953
RAB35	-0.031728	0.112803
LSM6	0.0920796	0.461719
TEBP	0.120001	1.02485
LDHA	0.163762	2.12351
RS19	0.07263	0.236986
ETFD	-0.125268	0.988352
IFM3	-0.179769	0.623407
ARL2	0.178948	1.64643
PPR18	0.304784	2.52452
IDE	0.216857	2.90533
RAB31	0.214718	1.91893
E41L2	0.175235	1.64355
NEST	-0.349605	1.47643
MASU1	0.257478	2.44378
TPPC4	0.48513	1.25101
AP1B1	0.184722	2.8405
GOSR1	-0.138386	0.814146
FBLN2	-0.23485	1.72393
LARP7	0.303512	1.851
NCKP1	0.26011	1.88552
GNAS1	0.258011	3.19473
GAMT	-0.362443	2.57556
DJC11	-0.841017	2.62428
COX15	-0.207144	1.23674
GPD1L	-0.757721	4.44511
HIBCH	-0.0140134	0.0968223
SERA	-0.273244	1.91749
TMED1	-0.31117	1.77437
FMR1	0.81201	4.01827
S38A2	-0.229422	0.518654
SRSF6	0.173819	0.848894
RAC1	-0.115368	0.80127
TMED2	-0.25194	1.81235
ITPA	-0.10299	0.554154
CWC15	-0.00795094	0.0169715
EXOC2	0.293213	3.55403
GOGA3	-0.0153887	0.0387052
COA3	0.0721551	0.724977
DLRB1	-0.0883395	0.879301
PUF60	-0.0574076	0.285639
VATF	-0.13092	0.135101
ALDOA	-0.114387	0.73082
OAT	0.191524	1.97622
NDUB5	-1.62511	3.25451
TXD17	0.12525	1.45931
NAA25	0.0934555	1.05972
CSAD	0.186691	0.354426
KIF2A	0.0419354	0.254209
DDX21	0.202478	1.1621
MCRI1	-0.593291	1.37911
SNP23	0.17585	1.10463
FLOT2	-0.0928737	0.577558
EIF3B	-0.0197869	0.12805
MAN1	-0.0104003	0.0176256
ZFR	-0.0318106	0.118303
S2551	-0.0867267	0.374508
P5CR3	-0.0324607	0.341913
HERC4	0.248473	2.53056
HNRPU	0.0865137	0.547395
VPS51	-0.479967	0.973182
RM23	-0.257947	2.94582
BAP31	-0.234398	1.00633
PDK1	0.265656	1.32885
VATD	0.306285	2.07113
MP2K1	-0.215112	1.49555
AEDO	0.00668054	0.0433068
NDUF2	-0.403732	1.07252
DPP3	0.00386853	0.0430913
FPPS	0.0570785	0.229038
CNPY3	0.0512863	0.540737
NDK3	-0.0159553	0.0633212
CG050	0.522119	3.29846
TPD54	0.114909	1.02382
CSKP	-0.749079	2.76318
CCAR1	0.080774	1.41534
B2L13	-0.277926	1.09559
MK08	-0.245346	0.483157
NISCH	-0.152521	1.04323
FAF2	0.263195	1.67032
ARF5	0.0774639	0.719801
PIGU	-0.25693	0.594428
HPT	1.18891	3.79401
ATP5I	-0.122629	0.529666
RL10	-0.109933	0.513888
NOL3	-0.180651	0.854369
EEA1	-0.230321	1.65454
UBQL2	-0.167508	0.688171
COPZ2	-0.0956296	0.564768
AP4A	-0.0865258	0.669285
CNPY4	0.036924	0.142845
RAB21	0.101357	0.642316
CAD15	0.0727351	0.348189
CD151	0.360892	2.01654
EFL1	-0.20922	0.424153
PAOX	0.424674	1.14688
SPAS2	-0.287397	0.893722
ACYP1	-0.0316878	0.334271
BYST	0.047932	0.241006
SHIP2	-0.219094	1.01807
KCRB	-0.219435	1.01098
QCR9	-0.282914	2.68608
CAP2	-1.52031	2.87005
EIF3G	0.195131	1.03311
SNX6	0.187477	2.56085
SFXN3	-0.236329	1.42478
SF3B4	-0.135521	0.707259
PTPM1	1.05405	1.68877
APEH	-0.0525015	1.16938
TOP1	0.482611	1.50594
RWDD1	0.13261	1.12225
MYH10	0.179138	0.881543
CPSF6	0.260129	3.92289
CYTC	0.0728584	0.601837
NU5M	-0.0776738	0.439482
SQSTM	0.0553959	0.221619
MICA1	0.0916941	0.938615
ITA3	0.328131	2.23189
ROA2	-0.185417	0.952763
EPN2	-0.0327941	0.188942
TPM3	0.287024	1.71856
CPNS1	-0.0120098	0.0604267
ACSL1	-0.216491	2.0885
PSD11	-0.0462649	0.504374
EMRE	-0.858918	1.77378
DHE3	0.128199	1.6284
CC50A	0.265325	1.31496
CSN7A	0.0240582	0.213089
PHB	-0.0951928	1.3311
PSMD7	-0.0448708	0.328325
TM9S4	0.414684	1.36907
NCBP1	0.226238	1.3465
CHCH2	-0.00958101	0.0608518
TPPC3	0.108723	1.38582
IPO4	0.161305	0.877151
DYN2	-0.105018	2.16494
SRPK2	0.26157	0.573484
GSHB	-0.00873891	0.0801198
COL12	-0.245757	0.828586
PURB	-0.217948	3.17372
UBP47	0.0184988	0.147737
KAD1	-0.258641	1.37223
MYL6	0.262428	1.64685
PHOP1	-0.0308462	0.0557653
QKI	-0.140949	1.0571
RL22	-0.27661	1.79067
LUZP1	-0.63592	3.15105
GLOD4	-0.0740974	1.24626
NDUBA	-0.239207	2.48886
RL27	-0.135133	0.474415
PGP	0.0638343	0.558338
RM53	-0.475187	1.39483
CE051	0.000574316	0.00219384
DCTN6	-1.05649	3.19143
SRSF5	-0.127563	0.274915
ARF3	1.1351	1.06033
OSTF1	0.163914	1.03445
RPTOR	0.0239313	0.149701
CASPC	0.22498	0.833924
PRPS2	0.301249	2.88928
EXOC4	0.193256	0.876677
SEPT10	0.278517	2.65459
DOPD	0.0578547	0.705528
COX20	0.0677606	0.404531
RM13	-0.239246	1.04119
SPB6	0.0860254	1.02856
ODPB	-0.184517	1.37071
CDC16	0.267048	2.23048
TLN1	0.0370548	0.365722
CALM3	0.127785	0.957035
RLA1	-0.322634	1.57272
FXR1	-0.0876741	0.607573
THIKA	-0.00688133	0.0669863
MAP2	0.25435	1.41033
ISOC1	0.292548	4.14451
FBRL	-0.0348956	0.15459
FUMH	-0.0870525	0.55627
RT05	-0.0859417	0.126884
IDHP	-0.138365	1.64927
TM9S2	0.182372	1.57878
SYEP	-0.0458416	0.313327
NPS3B	0.0836288	0.507076
FNTA	0.0864428	1.02458
NECP1	0.642477	1.1283
IPP2	-0.241702	1.36052
POSTN	0.514316	3.34414
RT27	0.0708503	0.576579
RL13	-0.0728633	0.214537
PPAL	-0.120202	0.618485
NH2L1	0.127548	0.914124
AP2S1	-0.0484757	0.311863
2A5A	-0.163195	1.31691
RMXL1	0.14948	1.07331
SCMC1	0.111421	1.29032
EMC4	0.289534	0.368431
NAA15	0.173993	2.20851
THIO	0.164008	1.0459
VATE1	-0.0430069	0.685746
SPCS3	0.179093	1.32362
ERO1A	0.161441	1.25447
ALDH2	0.282938	1.92502
IMA7	0.0689763	1.92441
TOM34	-0.323034	2.84631
PDK3	0.0590252	0.0487595
CCAR2	0.0843843	1.01004
COMD7	-0.425272	2.2533
PP4C	0.199735	0.422129
SRPRB	0.186363	1.32641
CACO1	-0.635595	1.36444
DHRS7	-0.352408	1.87812
PSD12	0.0364106	0.765349
LAT1	-0.142285	0.57108
LGUL	-0.633113	3.28102
NCLN	0.110355	0.720716
RAB10	-0.220996	1.18216
CYB5	0.639181	2.67753
CERU	0.717657	3.18905
PP2AA	0.0527101	0.730442
CANB1	-0.0514968	0.150359
CFA36	0.411367	2.29156
ATG3	-0.119213	2.41296
YLPM1	0.122004	0.790295
PP4P1	-0.000131998	0.00028797
RB6I2	0.339992	1.80368
AF1Q	1.35681	2.24108
GCP60	-0.0764897	0.855651
SYQ	0.0441768	0.438153
MDHM	-0.0967037	0.869861
ACL6A	0.0369727	0.363517
EIF3H	0.151729	1.43067
BICD2	-0.196936	1.68526
CSN4	0.00245466	0.0224535
PLEC	0.0933607	1.32931
F10A1	-0.101108	0.730176
NOLC1	0.149387	0.82692
PDXK	0.19333	2.10913
NDUS7	-0.0743717	0.460494
MK67I	0.404486	1.28231
JPH1	-0.28711	0.800505
CSK	0.259049	1.25239
CCND3	0.301935	0.510159
PLOD1	0.301752	1.42915
CYB	-0.176681	1.39306
TMEDA	-0.154331	1.24858
PSDE	-0.151545	1.84558
MTCH1	-0.0911474	0.458988
RL24	0.012206	0.033211
ERD21	-0.502711	1.14521
ANXA7	0.0351821	0.375335
PPIL1	0.212678	1.2391
DYL1	0.0404135	0.314679
MOT1	0.168323	0.746256
RL18	-0.110643	0.484468
HYPK	-0.691131	2.63893
CYC	0.129052	0.441492
AGO2	-0.0137897	0.0886238
FETUA	0.771446	2.34796
ATX10	0.235777	1.59277
DDX17	0.22444	1.6016
SUV3	0.125917	0.957926
CC90B	-0.533436	1.51744
PTBP1	0.132467	0.660552
PDPR	-0.823709	4.16648
RL19	-0.103732	0.425367
COX6C	-0.057236	0.209757
NAA50	0.0874686	1.00787
RIR1	0.065153	0.188848
CXA1	0.1366	0.26764
NT5D3	0.0876544	0.151781
TBL2	-0.111641	0.901287
GID8	0.52046	2.04672
HTSF1	0.465493	1.53454
NRBP	0.120842	1.10583
NUP98	0.133781	0.996955
ENV1	0.110089	0.916548
EI2BE	-0.0161803	0.161702
MFGM	0.152527	0.489761
FBX4	-0.0458758	0.142713
MPC2	-0.133557	0.634162
EMC1	0.0912573	1.08397
PFD2	-0.0466783	0.266442
RL6	-0.096215	0.267503
PPCE	0.133101	3.29554
KBP	0.158245	2.17766
DAB2	-0.522438	1.00497
PGS2	-0.100448	0.262612
PLAP	0.150958	1.86649
DDX6	0.110431	2.27363
ABRX2	-0.528606	1.75733
COASY	0.110123	0.954677
PPIG	0.141308	0.766682
LACB2	0.181086	1.46301
SETD3	0.200618	0.769199
PYGB	0.193999	4.16181
NB5R3	-0.297894	1.96937
UROK	0.0996549	0.283854
RM19	0.0951061	0.422377
HPCL1	-0.378989	1.60168
GRHPR	0.0512635	0.706541
PON3	0.0149078	0.0654783
PP12C	0.45541	1.13786
MGST3	0.117345	0.48957
CISD1	-0.153725	0.933651
ECM1	0.26743	2.21288
CERS2	0.0356603	0.144005
TSP1	0.4139	1.77463
ATPA	-0.0350883	0.247336
CD63	-0.377963	1.15704
SYIM	0.0482656	0.190731
CNO11	0.273996	0.602786
RL3	-0.126839	0.872129
PTTG	-0.200224	0.492104
H14	0.174587	1.02817
NASP	0.233741	0.751028
PLCB3	0.212345	1.5599
RS5	-0.151389	1.74172
SF3A2	-0.623678	3.61548
AT1B1	-1.49902	3.56483
GLRX5	-0.146514	1.19529
SPRE	0.10614	2.94364
PRAF1	-0.260078	0.552392
PPIH	0.293431	1.14074
ACYP2	-0.234739	0.575394
HYOU1	-0.288874	1.83683
DCTN5	-0.0404551	0.220613
VAMP3	-0.0356914	0.236318
RS15A	-0.0234093	0.121699
CCD47	0.46519	1.22514
CUL1	0.00094775	0.00542382
RL14	-0.0731173	0.197293
TSP2	0.641701	1.89288
LRSM1	-0.152209	0.444208
MPRIP	0.0157701	0.176193
NTM1A	0.73006	2.86111
UBAC1	-0.143323	0.173676
SNX9	0.073925	0.70302
GLMP	0.0601036	0.208759
SYNC	-0.111164	1.01272
ARMC6	0.093766	0.736715
VIGLN	0.0248601	0.114705
MUTA	0.0257057	0.179518
SUN2	0.325923	2.2272
UB2L3	-0.143841	1.18163
PHLA3	0.0443834	0.193289
LMAN1	-0.0150065	0.0966187
TMLH	-0.135601	0.233866
ASCC2	0.343384	0.649911
RBGPR	-0.0679291	0.427106
TBB4B	0.0979384	0.510411
VASP	-0.334476	1.94415
CLH1	0.147692	1.34319
VDAC3	-0.15427	0.622262
TX1B3	0.230949	1.7353
PRDX1	0.199928	2.36591
GANAB	0.136428	1.21945
ACBP	-0.127556	0.947019
LAP2A	0.098468	0.486247
ACADM	-0.0664101	0.421012
VATL	-0.3601	1.95532
SF3A3	-0.172784	0.970057
ITM2C	-1.09299	3.58468
COPB	0.132039	1.67338
ATAD1	0.0822943	0.433461
PROF1	0.127195	0.789269
G3P	0.0776686	0.676794
PPM1G	-0.168778	0.927168
PLCD1	0.295869	1.46002
P66B	0.402645	1.20588
RTCB	0.0843605	0.622612
CBX5	0.155051	1.50826
SFXN1	0.275774	2.24521
AOFA	0.241715	1.12652
UBR4	0.175787	1.55126
TPSN	-0.0232586	0.0870361
STX12	0.027269	0.216588
RM48	-0.0608512	0.114065
AP3B1	0.0829415	0.893385
CA2D1	-0.260554	1.05019
RBM25	0.124269	1.02874
IF4E2	-1.1172	2.21602
UCHL1	0.828766	1.69076
FBLI1	-0.447624	1.30646
CBX3	1.09695e-05	3.33547e-05
RPB1	-0.31482	0.915468
CPT2	-0.190995	1.14749
M4K4	-0.347148	1.37911
LA	0.0272036	0.134662
FKBP4	0.0177966	0.0725913
TPMT	-0.0122783	0.0607098
DHCR7	-0.68747	3.56452
AL9A1	0.28264	4.69092
CCHL	-0.00941584	0.0482025
NUDC	0.0582585	0.267914
ADAM9	0.249793	0.964002
SYFA	0.0115159	0.10749
AN32B	0.124989	0.971808
LY6C1	0.273806	0.83823
SAR1A	-0.106339	0.670144
COMDA	0.596607	2.65447
THIC	0.192673	2.20572
ADHX	-0.0411923	0.422614
PAK1	0.159792	0.872597
PGRC1	0.183397	1.28766
DIC	0.056627	0.302614
K2C1	0.832069	1.16276
RM04	-0.182673	2.31996
PAIP1	-0.0937501	0.895001
SUN1	-0.34767	0.969531
SYAP1	0.0370909	0.207082
JUPI2	0.887219	3.21418
TSN7	-0.222636	0.550423
ATP8	-0.134584	0.350233
RS9	-0.152574	0.629986
COMD5	-0.0658031	0.981576
PP1B	-0.0417877	0.403403
EIF3K	-0.0210111	0.110012
RT07	-0.0153341	0.12821
CNOT7	0.293962	0.420819
CELF1	0.413674	0.798897
TP53B	-0.217139	0.446225
TCPE	-0.256172	1.4997
ABRAL	0.124906	0.519284
LMCD1	0.523511	0.959256
ASAP1	0.576064	4.8287
SYWC	-0.118496	1.05007
TPC1	-0.146008	0.584159
2AAA	0.0163268	0.188904
OGT1	0.205027	0.874782
MAVS	0.0589104	0.423784
EMC7	0.127554	0.872739
PCBP1	0.0756779	0.543197
AIP	0.205926	1.98784
UQCC2	-0.307579	1.78306
PDIP3	0.110595	0.608704
STMN1	0.498311	1.17339
AL1L2	-0.0258157	0.216965
RNF13	0.37504	1.6098
IF4B	-0.207213	1.2978
SCRIB	-0.261746	0.892777
SYHC	0.0385617	0.440671
CCD93	-0.0929322	0.173713
ATP5L	-1.26859	1.40691
LEG9	0.376462	2.12697
CTND1	0.206207	2.05523
MA2A1	0.405517	1.83718
RL7	-0.132508	0.491891
68MP	-0.0388421	0.178908
SPT6H	0.490135	0.556141
COR1B	0.116224	0.999013
IFI4	-0.0332542	0.157025
SCRN2	-0.0648042	0.19452
RUXF	0.12376	1.1226
LSM12	0.350187	7.36087
SUOX	-0.0928063	1.16037
ODR4	-0.0752388	0.329852
TP4A2	-0.192783	1.14858
VINEX	0.609619	1.08635
TEFM	0.425696	0.981545
VAS1	-0.0534558	0.283843
NU133	0.0101726	0.019313
RL8	-0.186107	0.586653
TRIP6	-0.935596	2.19787
SYNE1	-0.171587	0.257819
LTOR5	-0.164935	1.60985
CALR	-0.129723	0.731765
ISLR	0.294385	0.46798
IMA4	-0.00855025	0.0968603
TOIP1	-0.245759	0.946045
DYLT1	0.249486	0.943965
STA5A	-0.131068	0.382665
WASF2	-0.387462	1.89791
KAD2	0.222213	3.36056
AT131	-0.0762072	0.170244
RS21	0.0983531	0.245868
CUL2	0.161117	1.38004
OXR1	0.266341	1.94151
EF1G	-0.0154062	0.104221
GPC6	-0.111416	0.185972
DCAKD	-0.197618	3.19493
CLYBL	0.13572	0.458945
PGRC2	-0.0298665	0.178644
BCLF1	-0.0442799	0.116529
RAP1A	0.182691	0.900978
TIPRL	0.0816469	0.72331
TSPO	0.187416	0.686703
JUPI1	-0.137889	0.486708
NDUAA	-0.0280698	0.250162
NUP35	-0.557857	2.11263
TMX3	-0.0520806	0.207421
H2B1P	-0.1183	0.525921
RU2B	0.223944	0.815484
LRC47	-0.10045	0.674319
RUNX1	-0.292783	0.998796
HMGB1	-0.318804	1.26829
COPD	0.0471464	0.988889
PSME2	0.173341	0.759235
NMT1	-0.214795	2.4177
XPP3	-0.173252	0.842961
SYRC	0.1579	1.51592
RM37	0.19538	1.06269
MIC26	-0.060366	0.563885
AKT2	-0.291328	2.04816
PPAC	0.145858	4.115
TFR1	0.10513	0.620594
EMC3	0.158254	0.518058
RM55	0.681485	1.47112
ARMX2	0.0555881	0.11429
RAB5C	0.506843	0.875105
ANFY1	-0.0826307	0.40175
CC124	0.204381	1.09729
TWF2	0.688298	1.89238
SF3B5	0.134221	0.847025
RBM26	-0.268499	1.7935
GNAQ	-0.153325	0.655065
2ABA	-0.0331764	0.274499
TNAP2	1.08991	1.51315
SPRC	-0.134027	1.08833
CAPR1	0.121905	0.483548
NDUB8	-0.0241412	0.105479
EF1D	-0.157086	0.733802
SORC2	0.0548824	0.21032
SPART	0.125147	1.05062
AQP5	-0.0312476	0.0628868
TI17B	-0.0949072	0.139342
MFF	-0.424507	2.58257
HDAC1	-0.183526	0.741726
GALT2	0.373238	1.50436
AMPB	0.238995	2.05206
RL35A	-0.167489	0.751332
NU3M	-0.157766	0.672799
PRXD1	-0.265578	1.43753
EIF3D	0.204509	1.70197
ZN207	0.109645	0.668728
IF2P	0.00549119	0.0297201
TBCD	0.19455	2.42086
S38AA	0.199547	1.59016
PRC2C	0.163831	0.721382
EF2	-0.0508023	0.281251
MYL9	0.26204	1.01808
FIL1L	0.0254506	0.101691
CD47	0.417025	2.12808
VCAM1	-0.0291543	0.171233
CSN1	0.114825	2.33477
DHB11	0.0615696	0.540735
RFA2	0.295612	2.37622
ECI2	-0.161818	0.800995
MT2	-0.475871	0.943723
KLH30	-1.08308	3.14119
SF3A1	0.150696	1.06704
C1TC	0.0262195	0.200789
KPCA	0.165767	1.90294
HDHD3	0.133589	0.599701
GLRX1	0.331601	1.64175
MIC25	-0.211029	1.18357
NELFB	-0.100968	0.198457
CMC1	-0.0345328	0.151476
NPM	0.218957	0.745465
CIA2B	-0.304644	1.58671
OTUB1	-0.0197113	0.410793
TXNL1	0.0680299	0.412941
EXOS9	0.028954	0.153303
GELS	0.0900062	1.12353
KTN1	-0.140685	1.47884
SPTB2	0.0848832	1.08628
CCG1	-0.103273	0.293088
SRP09	0.122033	2.43192
TECR	-0.269191	2.79398
AMBP	0.95345	3.53858
TNPO2	-0.00515005	0.0261255
AHSA2	-0.421072	0.684978
H4	0.402652	2.32751
S10AB	-0.0141003	0.0477523
CBPD	0.761066	2.07942
AAPK1	0.155888	2.02748
PA1B3	0.15285	1.84162
UBP2L	-0.163055	0.97473
SRRM1	0.162245	0.989533
PSME1	-0.138761	1.03415
SYSC	-0.178491	1.31517
ULA1	0.121646	1.08234
QORL1	-0.323918	1.39555
CO4B	0.762628	2.32505
PDIA6	-0.012903	0.0686339
AT1A1	-0.0215429	0.14889
PSA5	-0.00295241	0.020794
OPA3	0.286166	2.41939
RL37A	0.0297883	0.182946
WASC3	0.750339	1.82903
GNAI3	0.0289673	0.0787002
GLRX3	0.166455	1.39639
SNX18	0.231763	1.54904
PTBP2	0.560239	2.1048
LC7L2	0.197542	1.49324
RT28	-0.209166	1.06489
LRRF1	0.0747798	0.317442
S12A9	0.0717924	0.706582
PSA7	-0.0526922	0.514587
SF01	-0.287364	1.19525
SEM3C	0.00122737	0.00555106
CAPZB	0.118974	1.5348
PHF5A	0.103875	0.891201
ACSF2	-0.0126005	0.0555246
DGUOK	0.173105	0.666749
SEPT02	-0.042415	0.682894
ANR17	0.547723	1.593
EFHD2	-0.732839	2.39405
ATG4B	-0.489661	1.75399
HNRPL	0.106002	0.746386
RAB1B	-0.175044	2.16234
PEPL1	0.102358	0.651741
UBF1	0.116523	0.199755
PEX14	-0.242296	1.36744
ZN622	0.593293	1.17465
STAU1	-0.0286443	0.107373
SEC63	0.281741	2.25773
IPYR	-0.176087	0.781493
ZC3HF	-0.0435977	0.103845
DCNL1	-0.10351	0.424696
CSK2B	-0.0700688	0.49302
TIM13	0.0991613	0.66582
RL5	-0.103601	0.494097
ARP10	0.447428	4.58548
RISC	0.162608	2.01195
CHMP7	-0.147891	0.466982
RNZ2	-0.292596	0.760293
HS2ST	0.381647	1.16014
SMC3	0.128773	1.44378
SNX7	-0.252839	0.972714
GRP75	-0.0795833	0.651521
RL23A	-0.0532282	0.226862
MESD	-0.231603	1.73839
HSBP1	-0.132101	0.916116
OBRG	0.683379	1.45772
CRK	0.0587918	0.974937
COA6	0.274612	2.79315
F91A1	0.115437	0.648435
HTR5A	-0.13514	0.355757
RTRAF	-0.086898	0.523374
PPT1	0.358389	1.81913
SCRN3	-0.16595	0.225519
ARFG3	-0.0173411	0.254674
CUL3	-0.0483533	0.482117
HNRPF	0.0631561	0.303959
EIF3I	0.0150416	0.116339
CD11B	-0.168537	1.82685
CO6A1	0.0644214	0.251146
CKAP5	0.233422	2.17753
PECR	0.359456	0.877853
RS20	-0.221871	1.25339
RL36	-0.112106	0.623726
PP14B	0.312408	1.31863
RELCH	-0.0753512	0.187578
SURF4	0.144007	1.01853
DAAF5	0.23078	1.23093
COX5B	-0.108613	0.827135
RS27A	0.0941983	0.518395
SMAP	0.460277	0.933268
RL36A	-0.132617	0.37621
TPPP3	0.141338	1.19965
DNJA1	-0.149377	1.52574
TCRG1	-0.129438	1.1139
RRAS	0.194985	1.18801
PRPS1	0.091897	0.748197
SWP70	0.670697	1.30196
ATPK	-0.0280617	0.116704
RABP2	-0.898482	2.21229
WASC2	0.362754	2.74398
SC6A6	-0.0871835	0.450568
BLVRB	0.0041203	0.0170918
LTOR2	-0.0525048	0.338499
CRYAB	-0.0996539	0.51473
PRS6A	-0.137182	0.777768
LYPA1	0.210296	1.30015
CO8A1	0.330048	0.456807
MTCH2	-0.00819425	0.0330469
HEM2	-0.027469	0.302362
MCCB	0.0839963	0.508671
PNPH	0.239422	3.23401
MCCA	0.210406	1.13709
CFAB	1.24927	3.25751
EIF3F	-0.0757033	0.690369
RANG	0.0756364	0.322471
HEXA	-0.0271937	0.113911
PGS1	-0.0628991	0.309163
WASH1	-0.096816	0.949455
CH082	0.0426985	0.121483
PPIA	0.171298	0.994172
PP4P2	-0.228698	2.31352
IF4G2	-0.0304069	0.340473
NID1	0.0338337	0.162072
P5CR2	0.0588974	0.665922
MPU1	0.104787	0.467668
DDI2	0.751159	2.17912
STRN	-0.762235	3.24736
RS26	-0.1626	0.776862
BABA2	-0.0407138	0.437409
RL9	-0.0797479	0.46014
TBC9B	0.254105	0.657059
GMFB	-0.0240294	0.251911
CK5P3	-0.0665381	0.265602
TPIS	0.0412465	0.297981
TTC1	0.0670566	0.837672
CHM1A	-0.266517	2.89397
DAZP1	-0.0268111	0.156256
UBXN4	-0.136503	0.916889
PSN2	-0.0168301	0.0869853
TSN6	0.0551748	0.120458
MOGS	-0.0100522	0.0456651
MGP	0.497995	0.724358
EIF3E	0.0527629	0.728776
FABD	0.191568	1.02078
CMTD1	-0.0782147	0.293971
LSP1	-0.779475	1.78885
I2BPL	-0.0294858	0.128619
RS11	-0.222201	1.07876
C1TM	0.124194	1.38768
LIS1	0.0342089	0.326263
SC23A	0.131301	1.96204
VP13C	0.658572	1.0455
YIPF5	0.176111	0.248225
KAPCB	0.0387802	0.223282
RBM3	0.242746	1.03152
NONO	0.089996	0.39766
A1AT6	3.02606	3.69212
RU2A	0.0357379	0.232553
DAG1	-0.133922	0.435453
GHITM	-0.0810083	0.191643
NEK7	0.19509	2.56998
SH3K1	0.267213	1.20993
PURA	-0.0258213	0.201314
GNA1	0.903912	4.56448
MK03	0.134921	1.47022
BTF3	-0.267743	1.03232
CSN8	-0.133858	1.7955
DECR	0.0174165	0.093859
DNJC7	-0.131928	1.0803
BPHL	-0.0466487	0.2529
IAH1	0.203114	1.16342
PDC6I	-0.00583193	0.0692323
UBE2N	-0.0326022	0.217929
CYB5B	-0.249571	0.97952
BAK	-0.114129	0.364569
UBC12	-0.0969547	0.884635
RPE	0.419038	0.791862
ERGI3	-0.610726	3.1173
STML2	0.023053	0.215923
SIR2	-0.0358895	0.228742
MYADM	0.215231	1.00625
IPO7	0.0295863	0.263943
CBWD1	-0.145155	1.13847
CARF	0.157477	0.784851
TPP1	0.0411898	0.238296
PREP	0.00421874	0.030867
MTMR5	0.0528464	0.144966
RM10	-0.472729	1.81511
PRP31	0.0425117	0.281732
HSP7E	0.19675	1.70325
NDUBB	0.621474	0.989562
CPIN1	0.00663757	0.023354
FA98A	0.0688917	0.459232
C560	-0.181639	0.941475
PSD13	-0.118296	2.13846
GPI8	-0.362377	0.565476
MYO1C	-0.669491	1.85311
LAMP1	0.398895	1.19698
SNAG	-0.0426272	0.569067
IGF2	0.266312	0.438277
RS6	-0.0595763	0.2113
YTHD2	-0.095374	0.22709
RL4	-0.168595	0.703291
KCY	0.0714863	0.727889
TARA	0.00317356	0.0054891
RL34	-0.175237	0.593989
PRUN2	0.0769067	1.29356
CDC42	0.074244	0.675699
SRGP2	0.145432	0.460061
PALM	-0.0281679	0.127986
PLRKT	0.0887726	0.348496
CD82	-0.357096	1.00742
CHD4	0.100031	0.415268
TRI25	0.144377	1.64243
CP20A	0.145654	0.651362
TRI32	-0.0279178	0.0482179
SYNPO	0.029187	0.151137
RS25	-0.0263853	0.0917089
TCTP	0.00205927	0.0068285
PP6R3	0.347234	6.92392
RT31	0.0190438	0.0837128
ICAL	0.0595972	0.301351
SMD2	0.0774073	0.523618
ITIH1	0.661344	2.2664
NUDT5	0.0989216	0.774351
S2540	0.417416	1.35689
HMGB3	0.06993	0.431841
BNIP2	-0.0180529	0.15317
6PGL	0.0112649	0.150527
H2AV	-0.00445526	0.0244043
CACP	-0.0087085	0.0266484
AT1B3	0.101456	0.552906
CTL2	0.00984551	0.0305445
[truncated: 921 more rows]
