# Supplementary material for: PARP1 mediated PARylation contributes to myogenic progression and glucocorticoid transcriptional response
Source: Cell Death Discov. 2023 Apr 22;9:133. doi: 10.1038/s41420-023-01420-2 (PMC10121420; doi:10.1038/s41420-023-01420-2)
Supplement: Supplementary file 6 — Supplementary table 4 [file 41420_2023_1420_MOESM6_ESM.xlsx]

## Sheet: Sheet 1 - SuppTable4
SuppTable4
	geneID	logFC	AveExpr	t	P.Value	adj.P.Val	B
1	Kansl2-ps	6.46964	-2.74001	3.56682	0.00106524	0.0882483	-2.86471
2	Pign	5.96294	0.236958	1.99753	0.0535445	0.509799	-3.96903
3	Ippk	-4.56943	-2.26766	-2.92535	0.00598802	0.215236	-2.91613
4	Ogdhl	4.19135	-3.39266	2.5882	0.0139314	0.306366	-3.77055
5	Sipa1l2	3.93551	-1.28787	1.85276	0.0723185	0.561599	-4.07568
6	Rpl10a-ps1	-3.82487	2.92612	-0.752985	0.456467	0.909752	-4.96491
7	Ubn1	-3.6385	1.74496	-1.56428	0.126703	0.671939	-4.33697
8	Kat5	3.59246	2.06158	2.35462	0.0242481	0.386116	-3.36792
9	Cep57l1	3.46182	0.55265	1.96681	0.0571307	0.519355	-4.04031
10	Eed	3.22726	0.308168	1.25988	0.216004	0.773925	-4.59149
11	Arnt2	3.21637	-0.336756	1.60285	0.117909	0.656157	-4.31077
12	Gm14288	-3.20956	0.413787	-1.63747	0.110446	0.641768	-4.26659
13	Gm6457	3.17139	-3.07339	1.9211	0.06285	0.54072	-4.20417
14	Rprd2	3.1176	1.88607	1.93565	0.0609783	0.535086	-3.96552
15	Gm17018	-3.0281	-2.77994	-1.44017	0.158658	0.712078	-4.47026
16	9030025P20Rik	-2.98632	-0.983455	-2.40206	0.0217145	0.374654	-3.79929
17	Gm4459	2.93863	-2.41063	1.4672	0.151202	0.701824	-4.4381
18	Gm7887	-2.92497	-3.21494	-1.43879	0.159046	0.713145	-4.47157
19	Bcl9l	2.84033	-2.13141	1.73673	0.0911837	0.609196	-4.33354
20	Hspa2	2.8299	-2.79684	1.36835	0.179876	0.736337	-4.48685
21	Tmem161b	-2.74947	-0.853571	-1.45224	0.155295	0.70692	-4.42231
22	Gm13597	2.74051	-2.27784	1.36652	0.180443	0.736857	-4.48309
23	Gm10401	-2.69692	-3.09294	-1.12925	0.266434	0.822312	-4.58179
24	Mamdc2	2.64455	-0.19865	2.15571	0.0380256	0.453393	-3.95837
25	Tlr3	2.63159	-1.40028	1.15635	0.255328	0.810628	-4.61105
26	Gm10039	-2.59794	-0.00195518	-0.766493	0.448495	0.907737	-4.73778
27	Ccdc14	-2.50636	-3.24031	-1.02121	0.314125	0.851314	-4.61359
28	Lypd1	2.46765	-1.8398	1.62334	0.113443	0.646335	-4.2858
29	Wdhd1	2.44519	0.0510841	1.54314	0.131743	0.6755	-4.35115
30	G630090E17Rik	2.41945	-2.64627	1.19583	0.23976	0.797231	-4.56023
31	Fgfbp3	2.3789	-0.176033	1.72782	0.0927882	0.611934	-4.18387
32	Zfp512	2.37119	3.41118	3.26911	0.00241523	0.125807	-1.57515
33	Cmah	-2.36801	-0.606146	-1.18362	0.244498	0.800811	-4.56434
34	Tjp2	-2.32521	-0.888092	-0.874036	0.388025	0.884183	-4.76456
35	Plekhh1	-2.32226	-1.23986	-1.07139	0.291286	0.838895	-4.61402
36	Cys1	2.26445	-1.30655	2.22536	0.032561	0.428443	-3.91425
37	Pagr1a	-2.25158	-1.85968	-1.07905	0.287907	0.836701	-4.60319
38	Zfp799	2.21608	0.960076	1.43667	0.159645	0.713961	-4.48899
39	Impg2	2.18549	-1.19399	2.87181	0.00686957	0.229897	-3.06352
40	Exoc3l	2.18399	-2.14185	1.23138	0.226348	0.78535	-4.54695
41	Rps6ka5	-2.17504	-1.61312	-1.39894	0.170585	0.722026	-4.45857
42	Sema4d	2.14747	-0.769838	2.38705	0.0224888	0.375591	-3.63818
43	Tbccd1	2.1357	1.70836	1.96785	0.0570062	0.519355	-3.8913
44	Fhod3	-2.11886	-3.03925	-0.991782	0.328075	0.859935	-4.61997
45	Cd36	2.09715	-0.484711	1.37736	0.177099	0.733517	-4.4722
46	Clip4	-2.07958	-1.02368	-1.4642	0.152016	0.701849	-4.41335
47	Plin4	-2.07535	0.564264	-0.594262	0.556139	0.933076	-4.7522
48	Zfp493	-2.06585	-0.897811	-2.60271	0.0134485	0.303691	-3.69485
49	LRRC8A	2.05631	-1.82713	1.40043	0.170141	0.72123	-4.46666
50	Slc7a4	-2.03666	-1.25692	-1.8718	0.069565	0.557075	-4.10321
51	Slc29a2	-1.9996	-3.26227	-1.36056	0.182304	0.739617	-4.48238
52	Tmem143	-1.98428	2.96511	-2.56586	0.0147066	0.314878	-2.94986
53	PLA2G4B	1.95992	0.277043	3.05701	0.00425113	0.175366	-2.72044
54	Sult1a1	1.9523	-1.57101	1.60553	0.117315	0.655522	-4.40401
55	Gm18588	1.91914	-3.55649	1.05251	0.29974	0.845795	-4.60813
56	Dnaic1	1.9152	-1.62597	1.78801	0.0823885	0.592808	-4.31405
57	Fam214a	-1.90299	1.93871	-1.67254	0.103289	0.628625	-4.29074
58	Cep72	-1.88686	0.304173	-2.99796	0.00496124	0.191788	-2.86856
59	Itpr1	1.87789	-4.20797	0.973892	0.336758	0.862048	-4.62534
60	Apoo-ps	-1.84428	-2.83242	-0.901139	0.373641	0.877658	-4.66256
61	Gm20482	1.81962	-1.67739	1.26273	0.214989	0.773218	-4.53449
62	Styx	-1.79618	-0.757518	-1.39661	0.17128	0.722249	-4.46071
63	3110001I22Rik	-1.79544	-1.0307	-0.959143	0.344031	0.862171	-4.68771
64	Gm21967	1.79147	0.513205	1.4295	0.16168	0.714425	-4.47822
65	Zfp708	-1.79067	-1.26561	-1.2973	0.202968	0.760969	-4.52842
66	Dnajb2	-1.77809	-0.540353	-1.53725	0.133176	0.677073	-4.36298
67	Gm15542	1.77569	-1.41356	1.93061	0.0616206	0.537236	-3.99558
68	Pgam1-ps2	1.76857	-3.41656	0.588273	0.560106	0.933865	-4.70674
69	Kirrel3	-1.74935	-3.40796	-0.958565	0.344318	0.862171	-4.65014
70	Syt17	1.74583	-2.97599	0.797594	0.430456	0.900749	-4.68249
71	Lrrn4cl	1.73573	0.186578	2.00217	0.0530212	0.508886	-3.87448
72	Sytl2	-1.71562	2.33362	-1.87681	0.0688561	0.556874	-4.00563
73	St18	-1.70352	-1.0446	-2.34817	0.0246129	0.386978	-3.58133
74	Gm9385	-1.6932	-1.12634	-1.88727	0.0673942	0.550396	-4.13906
75	Gm13835	-1.67949	0.427355	-0.632292	0.531283	0.93128	-4.88683
76	Paqr8	1.65664	1.72025	1.40337	0.16927	0.72123	-4.61695
77	Gm10146	1.64187	-2.47424	0.746171	0.46052	0.91305	-4.69791
78	Rhof	-1.6385	-0.444023	-1.28807	0.206127	0.763458	-4.52167
79	H2-Q5	1.63438	-0.600039	2.33402	0.0254295	0.392719	-3.63445
80	Hist2h2aa2	1.63049	0.0113963	1.85503	0.0719863	0.559921	-4.07687
81	Pik3cd	1.62523	0.209722	3.36546	0.00185866	0.113674	-1.93549
82	Trmt112-ps2	-1.62123	2.46428	-2.09666	0.043279	0.471547	-3.71276
83	Gm10698	1.59313	-4.21652	0.889781	0.379626	0.880489	-4.64654
84	Cep170	1.58636	-1.26921	1.81943	0.0773625	0.5805	-4.14729
85	Ido2	1.5842	-0.314239	2.32374	0.026038	0.396578	-3.72421
86	4931428F04Rik	1.57788	1.46088	2.0525	0.0476173	0.489022	-3.78419
87	Agbl5	-1.57406	-1.34196	-1.56636	0.126214	0.671211	-4.36418
88	Runx1t1	1.56784	0.583883	2.18702	0.0354757	0.440507	-3.65643
89	Ppp1r3b	-1.566	-2.81565	-0.87237	0.38892	0.884183	-4.6458
90	Macc1	1.56441	-2.41709	1.04608	0.302656	0.848024	-4.64875
91	Igsf9	1.5571	-1.1646	2.34737	0.0246585	0.386978	-3.66604
92	Lrrc29	-1.5554	-0.778567	-1.3676	0.18011	0.736857	-4.47919
93	Kcnq3	1.5525	-0.785195	2.59622	0.0136627	0.305373	-3.12851
94	Gm9761	1.55176	-1.1448	1.65093	0.107652	0.635035	-4.26451
95	Zfr2	1.54913	-0.300374	2.22626	0.0324952	0.428443	-3.74821
96	3110057O12Rik	1.54621	0.320496	1.98464	0.0550251	0.514629	-3.96126
97	Tns1	-1.53423	-1.70767	-0.459376	0.648789	0.956459	-4.7849
98	Nkrf	1.52914	2.3053	1.40562	0.168606	0.72123	-4.73745
99	Gm6741	-1.52847	-0.0876476	-1.26364	0.214666	0.772736	-4.56325
100	Fgfr3	1.51884	-1.03655	2.16471	0.0372766	0.452149	-3.77315
101	Tmem106c	1.50254	-0.890177	0.872547	0.388825	0.884183	-4.74594
102	Tet2	-1.49757	-0.0421569	-0.760061	0.452281	0.907808	-4.93008
103	Gm20708	1.49527	-2.81464	0.929519	0.358953	0.868573	-4.67305
104	Zfp654	-1.48842	-0.439056	-0.517562	0.608003	0.944802	-4.79238
105	Ccdc84	-1.4866	-0.342272	-1.78094	0.083557	0.596273	-4.17589
106	Gm20691	1.47218	-0.716066	1.86915	0.0699427	0.557075	-4.07371
107	B430305J03Rik	1.47096	-4.0717	0.761775	0.45127	0.907808	-4.67072
108	Map9	-1.46948	0.663862	-1.05565	0.298324	0.844396	-4.89298
109	Clec3b	1.46541	-2.43637	1.96129	0.0577967	0.522039	-4.21303
110	Arhgap33	-1.46407	1.87898	-0.866435	0.392121	0.885865	-4.87078
111	Krba1	-1.45652	0.799631	-1.79093	0.0819104	0.591961	-4.125
112	Rps12	-1.44774	-0.175254	-1.24516	0.221302	0.7794	-4.58045
113	Kbtbd3	1.43799	-0.891293	1.94499	0.0598023	0.529647	-4.03974
114	Ctla2a	-1.43484	1.74846	-1.0803	0.287356	0.836364	-4.65254
115	Plekha4	1.43176	-4.31321	0.917591	0.36508	0.873299	-4.63608
116	D930016D06Rik	-1.42625	0.591883	-1.55293	0.129389	0.674259	-4.34347
117	Aloxe3	-1.42388	-0.97292	-2.76881	0.00891709	0.255519	-3.12435
118	Gm15710	1.42177	-1.1597	1.57346	0.124561	0.668077	-4.33251
119	Tmem194b	-1.42032	-0.545133	-0.850674	0.400702	0.8893	-4.82129
120	Pcnt	-1.40794	2.92675	-2.86855	0.00692702	0.229897	-2.35601
121	Gm12928	-1.40453	-1.2565	-0.892109	0.378395	0.879268	-4.71469
122	Bbs10	1.39839	-0.219186	1.21137	0.233828	0.792332	-4.56211
123	Syde2	1.39407	0.83743	1.52927	0.135139	0.679174	-4.42219
124	Ifitm5	1.39274	-0.69864	2.85326	0.00720236	0.232996	-3.14986
125	Hp	-1.3839	-2.35676	-0.893563	0.377627	0.879268	-4.63972
126	Wdr19	1.37801	-2.05643	0.792977	0.433106	0.901116	-4.74827
127	Zfp935	-1.37677	-2.34043	-0.57951	0.565937	0.934198	-4.70794
128	Dusp27	1.37444	1.53927	1.03425	0.308075	0.848483	-4.94303
129	Ctla2b	1.3728	-0.71031	1.86186	0.0709913	0.557611	-4.16162
130	Msantd2	-1.37034	-2.96732	-0.919616	0.364035	0.872336	-4.67857
131	Gm10033	-1.36922	0.152556	-0.966655	0.340314	0.86208	-4.83097
132	Gm12435	1.33616	-1.49413	1.18209	0.245095	0.800811	-4.58019
133	Cck	1.32686	-0.275613	1.83411	0.0751056	0.571332	-4.15811
134	Kcnj16	1.32275	-1.61018	1.88423	0.0678173	0.552347	-4.1612
135	Gm684	1.31992	-2.97773	0.834306	0.409737	0.897586	-4.66355
136	Plp1	1.3198	-0.263565	3.66385	0.000811255	0.0773082	-1.55998
137	Trim63	1.31414	-0.752741	2.10427	0.0425681	0.470344	-3.98484
138	Hmcn1	1.30562	0.344541	1.01008	0.319351	0.856029	-4.72338
139	Cradd	-1.2946	0.718271	-1.3097	0.198783	0.757718	-4.54137
140	Ush1g	1.28555	-1.84343	1.5321	0.13444	0.678942	-4.40358
141	Nrbp2	1.28255	1.82145	0.976127	0.335665	0.861681	-4.90913
142	Klhdc8b	1.2728	-0.214085	1.8645	0.0706108	0.557075	-4.06547
143	Gpr19	1.26694	0.174591	1.99051	0.0543469	0.513913	-3.93556
144	Dpy30	-1.26613	-0.806816	-1.89169	0.0667857	0.548776	-4.10773
145	Amd-ps3	-1.26191	-1.67695	-0.52123	0.605471	0.944802	-4.85242
146	Ndst2	1.26092	2.97739	0.97259	0.337396	0.862048	-5.2637
147	Sbk2	1.25876	-0.175454	2.91854	0.00609392	0.216895	-2.64054
148	Lamc2	1.23526	-4.53358	0.84643	0.403032	0.89095	-4.65141
149	Gltscr1	1.23472	0.662674	0.561386	0.578093	0.939338	-5.02054
150	Slc15a3	-1.21703	1.03556	-1.63863	0.110202	0.641768	-4.27141
151	Gm11847	-1.21094	-1.49887	-1.00459	0.321955	0.857381	-4.68381
152	Tyk2	-1.20215	-0.833631	-0.468092	0.642605	0.954331	-4.93788
153	Gm9923	-1.19809	-3.25455	-0.747279	0.45986	0.912175	-4.68582
154	Ryr1	1.19447	-1.11183	0.569766	0.572456	0.937695	-4.75793
155	Cuedc2	-1.19218	0.500569	-1.3507	0.185413	0.742577	-4.54185
156	Lrrc10b	-1.19102	-1.33299	-2.0389	0.049027	0.496878	-4.05206
157	Ccdc114	-1.18394	-2.07963	-0.604255	0.54955	0.93234	-4.7774
158	Zfp647	1.1807	0.601475	1.61573	0.115085	0.649885	-4.29068
159	Mast3	1.18003	4.29914	3.33285	0.00203166	0.119445	-1.34453
160	Palm3	1.17346	-1.09825	1.94268	0.0600912	0.530725	-4.13463
161	Car6	1.16798	0.069059	3.80221	0.000547827	0.0612222	-0.539005
162	Nek4	-1.15929	-1.16016	-1.24276	0.222173	0.780944	-4.62583
163	Igsf10	1.15423	-1.93446	0.760883	0.451796	0.907808	-4.76903
164	Ints9	1.15289	4.66056	2.09432	0.0435	0.472193	-4.00672
165	Wnk4	1.15276	-0.977253	2.05258	0.0476085	0.489022	-3.87125
166	Picalm	-1.14975	-1.39459	-0.564495	0.575998	0.939338	-4.90025
167	Gas7	1.14928	2.64039	2.83218	0.00759888	0.236895	-2.48511
168	Klk1b27	1.14558	-2.32821	1.24079	0.222892	0.781243	-4.54793
169	Msantd4	-1.14381	-3.29598	-0.606356	0.54817	0.93234	-4.76966
170	Aplnr	1.14378	-2.28736	0.822598	0.416277	0.899348	-4.68267
171	Rrp36	-1.13814	0.0511763	-0.572618	0.570544	0.936675	-4.89626
172	Acsm3	-1.13618	-1.7467	-0.957103	0.345045	0.862171	-4.63928
173	BC039771	1.13029	-1.07252	2.29586	0.0277557	0.408386	-3.78909
174	Sh3d19	1.12905	1.92415	1.00977	0.319499	0.856059	-5.0901
175	Gm2810	-1.12336	-2.13136	-1.02578	0.311997	0.850794	-4.70278
176	Bmp8a	1.12234	0.227391	1.49328	0.144278	0.692046	-4.40769
177	Slc1a2	1.12212	-2.24531	1.35009	0.185607	0.742577	-4.51424
178	Orm2	-1.11376	-2.65609	-0.95213	0.347526	0.863581	-4.62684
179	Kcnn4	-1.11048	1.06284	-1.10694	0.275831	0.829231	-4.96544
180	Mamdc4	1.10917	1.22206	1.43356	0.160524	0.714319	-4.53774
181	Arl14epl	1.10835	-1.27504	1.05188	0.300025	0.845795	-4.61549
182	Stmn4	1.10366	1.52589	3.65276	0.000837008	0.0788084	-0.772387
183	Slc35f2	-1.09994	-0.432697	-1.94996	0.0591836	0.528516	-4.0027
184	Ak4	1.09616	3.96274	4.45247	8.20514e-05	0.0184872	1.48195
185	Gm13502	1.09593	1.44127	0.777414	0.44211	0.904453	-5.27767
186	Wnt7b	1.0958	-0.473267	1.08098	0.287059	0.836364	-4.72511
187	Hoxc8	1.08745	-0.105448	1.57817	0.123476	0.665448	-4.32125
188	Gpr149	1.08679	0.576205	2.23494	0.0318676	0.428131	-3.54338
189	Vipr1	1.08502	-2.08486	0.662269	0.512114	0.927432	-4.68771
190	Zfp934	-1.0819	-0.853703	-0.525236	0.602714	0.944802	-4.7719
191	Lrrtm2	1.08062	-1.40452	1.40701	0.168196	0.72123	-4.45512
192	Abca8a	1.07995	-1.42901	1.15766	0.254799	0.809785	-4.61774
193	Gm9830	1.07507	-0.0395205	1.83486	0.0749917	0.570819	-4.06921
194	Nlrp4e	-1.07069	-0.536202	-2.17024	0.0368229	0.448913	-3.68777
195	2610318N02Rik	1.07053	-2.39467	0.742404	0.46277	0.913737	-4.74452
196	Sec31b	-1.07047	-0.838675	-1.59671	0.119274	0.658909	-4.31854
197	Mycl	-1.07037	0.540519	-0.786066	0.437091	0.902293	-4.72619
198	Htra3	1.0613	3.09126	3.61218	0.000938175	0.0834533	-0.85512
199	Rbm24	-1.06012	-0.565198	-0.91969	0.363997	0.872336	-4.67905
200	Coro1a	-1.05436	-0.648743	-2.24243	0.031334	0.427987	-3.66708
201	Hist2h3c1	1.05243	1.0332	2.75501	0.00923112	0.257093	-2.7987
202	Cox5b	-1.04704	1.05859	-2.31552	0.0265347	0.398766	-3.40436
203	Senp8	1.03879	0.757706	2.90787	0.00626341	0.220619	-2.85705
204	Serpina1e	-1.03862	-1.76253	-1.51593	0.138469	0.684098	-4.41693
205	Eml6	1.0376	-0.202867	2.12589	0.0406039	0.463522	-3.70857
206	Gm8430	1.02957	-1.33377	0.724694	0.473431	0.917816	-4.78243
207	Sncaip	1.02928	-0.917823	2.03503	0.0494358	0.498945	-3.97323
208	Fbxo40	1.02559	0.675803	2.06035	0.0468192	0.486928	-3.76518
209	Ccdc88b	1.02447	-1.89088	1.45384	0.154851	0.70692	-4.42406
210	Rnf122	1.01936	-0.560736	1.88943	0.067096	0.549874	-4.05177
211	Ace	1.0191	2.55706	2.54583	0.0154354	0.317834	-2.97984
212	Stra6	-1.01526	0.688613	-1.05367	0.299216	0.845579	-4.65079
213	Lypd6	1.01519	0.831401	1.98046	0.0555123	0.514629	-3.88299
214	Sstr5	1.01435	-1.73743	2.45614	0.019121	0.360384	-3.19558
215	Gm15097	-1.01236	-0.700157	-1.92405	0.0624669	0.538929	-4.05193
216	Wdr7	-1.01163	0.926123	-0.741894	0.463075	0.913737	-5.06455
217	1700037C18Rik	-1.01045	0.588828	-2.54685	0.0153973	0.317834	-3.23657
218	2810047C21Rik1	-1.00962	-2.74019	-0.603243	0.550216	0.93234	-4.74185
219	Pi16	1.00866	0.213668	3.64832	0.000847551	0.0789314	-0.943558
220	Ankrd1	-1.00617	3.38005	-1.6283	0.112383	0.644483	-4.58772
221	Fam149a	1.00026	5.45719	6.79497	6.85004e-08	0.000280692	8.00969
222	Ovgp1	0.992894	0.559585	2.81921	0.00785296	0.23985	-2.54715
223	Hist2h2aa1	0.992121	0.987642	1.8919	0.0667561	0.548776	-3.98776
224	Nrep	0.991396	1.88207	2.86771	0.00694189	0.229897	-2.49651
225	Orm1	-0.984384	-1.79754	-0.678192	0.502086	0.92342	-4.68279
226	N4bp2l1	-0.981542	-0.171703	-1.25796	0.216689	0.774632	-4.57918
227	Cbfa2t3	0.977976	-0.657444	1.621	0.113945	0.647107	-4.28506
228	Parp1	-0.976633	6.22325	-5.87343	1.11215e-06	0.00127412	5.47249
229	Plekhn1	-0.973832	-0.936855	-0.900503	0.373975	0.877845	-4.81731
230	Vmn2r7	-0.973189	-1.56891	-0.758184	0.453389	0.90833	-4.82751
231	Gm996	-0.9666	-3.71381	-0.440928	0.661963	0.960065	-4.73396
232	Nr3c2	-0.966016	0.886603	-2.69325	0.0107661	0.275152	-2.80102
233	Casz1	0.962489	-1.37553	1.64585	0.1087	0.63778	-4.29589
234	BC005561	-0.959259	0.140975	-0.62224	0.537795	0.932134	-4.90735
235	Ddx6	-0.959014	4.50588	-1.25797	0.216688	0.774632	-5.36475
236	Itgb2	0.953333	2.44591	3.50659	0.00125982	0.0900402	-0.93421
237	Plau	-0.950064	6.52855	-4.75547	3.31407e-05	0.0109895	2.29121
238	Apol9b	-0.949792	2.72411	-2.16335	0.0373883	0.452149	-3.68585
239	Dlgap2	-0.9487	-1.73787	-1.81193	0.078538	0.58394	-4.09835
240	Mgarp	0.943676	0.808288	2.96613	0.0053891	0.202977	-2.28025
241	9330159F19Rik	0.9427	-0.0614904	1.0576	0.297446	0.843483	-4.66078
242	Bach2	0.941936	1.34254	2.642	0.0122165	0.289825	-2.88517
243	Gria1	0.941927	0.134979	1.70489	0.0970309	0.619315	-4.2009
244	Ptprn2	0.940859	-0.485878	1.33354	0.190922	0.749552	-4.52308
245	Spon1	0.937517	-1.03552	1.76335	0.0865235	0.598593	-4.21218
246	Mfap5	-0.926296	0.336863	-1.84208	0.0739032	0.566391	-4.08117
247	Lgr6	0.92146	5.56922	2.69703	0.0106659	0.273685	-2.96771
248	Pet100	0.921289	-0.762619	1.99837	0.0534499	0.509799	-3.93613
249	Gpr153	0.919741	2.75838	3.92739	0.000382547	0.0511157	0.0528285
250	Gm14117	-0.918337	1.16469	-1.38996	0.173273	0.725532	-4.52506
251	Smoc1	0.915758	-0.913649	2.23119	0.032137	0.428131	-3.73812
252	Hspb7	0.913347	0.627584	1.80707	0.079308	0.584913	-4.1665
253	Ndufa4	0.912928	-2.15836	0.622558	0.537589	0.932134	-4.7702
254	Nr4a1	-0.9093	5.18489	-3.63422	0.000881853	0.0809001	-0.790896
255	Lce1f	0.906358	-1.55162	1.30925	0.198936	0.757833	-4.51278
256	Rnf138	0.901513	1.28611	2.62519	0.0127303	0.293904	-2.85957
257	Ces1a	0.897048	-1.11908	2.70251	0.0105219	0.271417	-2.93561
258	Gria4	0.896248	0.364501	1.0649	0.294172	0.841503	-4.68858
259	Decr2	0.89242	2.0249	1.67828	0.102154	0.62695	-4.31484
260	Zfp219	-0.888615	2.54033	-1.51228	0.139393	0.685698	-4.54465
261	Ppp1r1b	-0.887933	-2.61105	-0.859963	0.395631	0.886773	-4.6434
262	Lims1	0.886586	7.54481	6.92672	4.61864e-08	0.000280692	8.48111
263	Nt5e	0.884278	1.56783	3.51478	0.00123148	0.0900402	-1.23308
264	Pnma2	0.883067	-0.616255	2.20931	0.0337539	0.431135	-3.69947
265	Smoc2	-0.878739	0.627368	-0.44027	0.662434	0.960145	-4.84816
266	Zfp953	0.878404	0.501292	2.85692	0.00713555	0.232672	-2.79887
267	Zfand4	0.875076	0.852192	0.978513	0.3345	0.861557	-4.81329
268	Rgs11	0.874262	0.327157	2.15249	0.0382965	0.45402	-3.68014
269	Unc45b	-0.874141	-2.6833	-0.582162	0.564169	0.934198	-4.72994
270	Fsbp	0.87407	-1.03413	1.03707	0.306778	0.848483	-4.65195
271	Kng2	0.87114	-2.49198	0.778041	0.441745	0.904377	-4.68116
272	Ipo7	-0.871132	7.12258	-5.86527	1.14011e-06	0.00127412	5.46599
273	Gnpnat1	0.866613	3.42076	5.11068	1.13284e-05	0.00616173	3.04391
274	Tgfbi	0.865133	0.38705	2.45646	0.0191065	0.360384	-3.17874
275	Mn1	0.863818	2.00139	1.32326	0.194284	0.751759	-4.57677
276	Dusp8	-0.860981	3.20546	-3.50976	0.00124878	0.0900402	-0.994906
277	Akr1c12	-0.856196	-0.831085	-2.01383	0.051724	0.505203	-3.91375
278	1700020L24Rik	-0.852954	0.0581482	-1.86582	0.0704199	0.557075	-4.07235
279	Gm4617	0.852627	-0.234063	2.2948	0.0278229	0.408386	-3.57427
280	Gabra1	0.84946	0.0475123	0.965177	0.341043	0.86208	-4.78571
281	Ddx11	0.848975	-0.16615	0.446754	0.65779	0.959191	-4.98157
282	Tia1	0.847894	4.96013	4.73816	3.49118e-05	0.0110044	2.26866
283	Flrt1	0.84747	-2.485	0.886017	0.381624	0.880665	-4.64404
284	Insc	0.847152	0.228032	1.29784	0.202787	0.760969	-4.52773
285	5730508B09Rik	0.846071	-0.619129	1.00591	0.321327	0.857381	-4.69982
286	Zfp438	-0.845155	-2.14874	-0.29951	0.766313	0.976521	-4.76956
287	Rps6ka1	-0.841349	-0.527313	-1.77404	0.0847108	0.597298	-4.15808
288	Col15a1	0.840857	-0.227075	1.75524	0.0879214	0.601024	-4.14647
289	Pcx	-0.839204	-0.825733	-0.385546	0.702154	0.969731	-5.06791
290	Ispd	0.838823	0.162545	1.35008	0.185612	0.742577	-4.52293
291	Zfp839	0.837856	0.880853	2.00037	0.0532237	0.509465	-3.86753
292	Gm7120	0.837255	0.819277	2.84455	0.00736372	0.235072	-2.5686
293	Acot1	0.833739	-0.84313	1.622	0.11373	0.64666	-4.2836
294	4930422G04Rik	0.832076	1.45853	0.370071	0.713548	0.972417	-5.03179
295	Cdkn2d	-0.828035	-0.457791	-0.364308	0.717808	0.973069	-4.87275
296	Adm	0.826515	1.54128	1.90345	0.0651871	0.546452	-4.00261
297	Mfsd7a	-0.826092	-0.259882	-0.935527	0.355893	0.866254	-4.76137
298	Lekr1	-0.825428	-0.629849	-1.48609	0.14616	0.695388	-4.39702
299	Rnft2	0.823428	1.17312	2.7382	0.00962742	0.264524	-2.72794
300	Gdpd2	0.821975	-1.78383	0.48795	0.628612	0.949749	-4.72923
301	Ccdc103	0.821632	-0.595553	1.58299	0.122371	0.662691	-4.33726
302	Gm12715	-0.821543	-0.293533	-0.905072	0.371583	0.876988	-4.91143
303	Hrct1	0.820403	1.45322	1.98266	0.055255	0.514629	-3.93756
304	Cxcl12	0.812868	5.69189	2.91276	0.00618514	0.218488	-2.4041
305	Pax5	0.812597	2.12495	2.12843	0.0403783	0.463522	-3.6968
306	Mtmr7	0.811562	0.0265261	2.08332	0.0445515	0.475981	-3.77209
307	Arap2	0.811449	0.556223	1.76636	0.0860109	0.598155	-4.13995
308	Dzank1	-0.810837	-0.0253812	-0.889365	0.379847	0.880489	-4.81766
309	Tmem243	0.806998	2.68829	5.17192	9.40717e-06	0.00616173	2.85835
310	Cpt1b	0.80695	1.2666	2.12457	0.0407213	0.463522	-3.67196
311	Arhgap6	0.806452	1.11345	2.94323	0.00571807	0.208582	-2.21749
312	Amz1	0.804314	-0.256662	1.92691	0.0620963	0.538791	-3.94603
313	Nup210	0.800721	-1.77425	0.589915	0.559017	0.933379	-4.76118
314	Ccdc28b	-0.799225	1.46804	-3.34349	0.00197358	0.117204	-1.64331
315	Rps10-ps2	0.798872	-0.336556	1.09653	0.280294	0.833843	-4.67583
316	Gm2026	0.796923	0.00863117	0.588867	0.559712	0.933715	-4.98643
317	8430427H17Rik	0.796135	-0.156145	1.62715	0.112629	0.645177	-4.27674
318	Zc3h6	0.794289	2.70694	4.32509	0.000119704	0.0233575	0.68595
319	Reck	0.793734	2.92778	2.90425	0.00632194	0.22085	-2.2828
320	Sirpa	0.792808	4.11373	2.63117	0.0125453	0.291789	-2.92358
321	Pcsk6	-0.791293	-1.26143	-1.48053	0.147632	0.69701	-4.40122
322	Cyp4f17	0.789134	0.49835	1.78497	0.0828889	0.594528	-4.11321
323	Mns1	-0.782903	2.91255	-2.4252	0.020568	0.365918	-3.1977
324	Styk1	0.782393	1.4181	2.56759	0.0146452	0.314878	-2.95027
325	Slco2a1	0.780807	0.584371	2.26399	0.029843	0.419748	-3.51491
326	Pitpnc1	0.778521	1.17457	1.70277	0.0974311	0.619862	-4.21052
327	Zkscan3	0.778493	4.43734	3.29766	0.0022356	0.122023	-1.45511
328	Lrrc51	0.776258	1.04814	4.44977	8.27136e-05	0.0184872	0.440359
329	Hvcn1	0.775806	2.06054	3.13044	0.00350172	0.159432	-1.80854
330	Ggnbp2	-0.77462	5.79262	-5.15554	9.88678e-06	0.00616173	3.43865
331	Sept3	0.774584	-0.605884	1.68674	0.100501	0.62502	-4.22729
332	2610015P09Rik	0.773666	2.31793	2.32566	0.0259238	0.395386	-3.36712
333	Slc8a1	0.77306	-0.676488	0.691222	0.493962	0.920169	-4.97579
334	Cdkl5	0.772559	-2.10164	0.543197	0.590419	0.943178	-4.75584
335	Rgs17	0.772262	1.15273	2.17893	0.0361197	0.443445	-3.59178
336	1700030J22Rik	-0.771216	1.09629	-2.84087	0.00743293	0.235072	-2.62167
337	Cntnap5a	0.770723	-1.97334	0.92997	0.358723	0.868573	-4.64765
338	Zmynd10	-0.770241	-1.39031	-1.01048	0.319164	0.855823	-4.73903
339	Nyx	0.769882	-0.401186	1.97479	0.056179	0.517297	-3.89557
340	Poc1a	-0.767373	1.98257	-3.26198	0.00246221	0.127189	-1.65869
341	Plag1	0.763843	0.734077	1.29997	0.202061	0.760969	-4.58198
342	Metrn	-0.763593	4.58706	-3.44552	0.00149181	0.100183	-1.09593
343	Adra1b	-0.762895	1.48425	-2.1372	0.0396077	0.461078	-3.71845
344	Birc2	0.762769	2.10578	0.901181	0.373619	0.877658	-5.0021
345	Zkscan7	0.760677	-1.13365	0.985485	0.331114	0.860981	-4.64324
346	Elmod1	0.76024	-0.402723	1.56544	0.126429	0.671358	-4.33425
347	Zfp775	-0.759026	-4.28659	-0.513857	0.610564	0.944802	-4.74501
348	Hist1h2bc	0.759011	3.58113	3.68607	0.000761922	0.0749305	-0.503942
349	Dlx4	0.758863	-0.872071	1.94906	0.0592953	0.528516	-4.06235
350	Cdk20	0.757456	0.150363	1.36012	0.182442	0.739617	-4.56125
351	Usp17la	-0.75702	0.137851	-2.27679	0.0289884	0.414367	-3.48742
352	Rapgef2	-0.755944	4.53673	-1.78608	0.0827065	0.59422	-4.58294
353	Socs7	0.754663	1.92553	0.796655	0.430994	0.900902	-5.22492
354	Arhgef26	-0.75351	1.03696	-1.83305	0.0752664	0.571848	-4.05818
355	Spink10	-0.753208	-0.738212	-0.917221	0.365271	0.873299	-4.74727
356	Syngr3	0.752799	0.0915458	2.44045	0.0198429	0.364482	-3.30594
357	Gfap	-0.752577	-1.96305	-0.887494	0.380839	0.880665	-4.76219
358	Dynlt1a	0.751678	-0.273573	1.53013	0.134927	0.678942	-4.36399
359	Arl4d	-0.751327	2.87196	-2.9007	0.00637987	0.22085	-2.29557
360	Rbp1	0.748562	-0.771619	1.88627	0.0675337	0.550525	-4.07029
361	Slc9a6	0.747551	4.40465	4.09757	0.000233517	0.0377646	0.543627
362	Cpne5	0.746948	-0.12467	2.099	0.0430595	0.471547	-3.73379
363	Ndufa9	-0.74383	3.68758	-2.39017	0.0223259	0.375591	-3.3762
364	Ydjc	-0.743011	0.900326	-1.87668	0.0688748	0.556874	-4.01659
365	Gm9183	0.741735	-0.756629	0.720145	0.476193	0.917816	-4.86415
366	Clrn1	0.74019	-0.964907	0.853119	0.399363	0.888504	-4.75183
367	Tnnt1	0.740127	0.0190122	0.628625	0.533654	0.932134	-4.78569
368	Pfkfb4	-0.739993	-3.20576	-0.244847	0.807997	0.981202	-4.728
369	Slc2a3	0.739574	-1.02274	0.855764	0.397918	0.88739	-4.78738
370	Ei24	-0.73868	4.37561	-4.18424	0.000181228	0.0322876	0.773058
371	Defb42	0.738463	-0.739642	1.20296	0.237025	0.795468	-4.57496
372	Arhgef28	0.73768	-1.30519	0.657496	0.51514	0.927691	-5.01434
373	Xkr8	0.737279	3.05747	3.57178	0.00105056	0.0882483	-0.785452
374	C4b	0.735378	0.358224	1.74352	0.0899751	0.605529	-4.15898
375	Ndnf	0.73382	-3.126	0.529993	0.599445	0.944656	-4.72774
376	Gm10282	-0.732771	3.22329	-2.96878	0.00535222	0.202516	-2.14976
377	Abcb9	0.730904	0.133117	2.23501	0.0318621	0.428131	-3.58077
378	Nwd1	0.729592	-1.50019	0.933952	0.356694	0.867136	-4.66113
379	Ccdc96	0.728746	-0.658716	1.96311	0.0575763	0.520917	-4.02523
380	BC025920	0.72847	0.176948	1.82446	0.0765831	0.576507	-4.06896
381	C3	-0.72844	-1.52252	-0.652864	0.518087	0.927844	-4.75438
382	Morn2	0.727804	1.54246	0.538412	0.593682	0.943467	-5.31857
383	Entpd2	-0.727255	-0.91076	-0.996006	0.326047	0.858174	-4.72159
384	Slc1a3	-0.726685	4.11615	-1.4373	0.159465	0.713961	-4.91354
385	Rwdd3	0.724524	0.942042	2.90156	0.00636569	0.22085	-2.63033
386	Arrb1	0.723766	4.63957	2.33652	0.0252837	0.391118	-3.55234
387	Ablim2	-0.722109	-1.37618	-0.91792	0.36491	0.873299	-4.68121
388	Serpina3m	-0.722068	-0.210945	-0.38909	0.699554	0.969489	-4.7724
389	Nme7	-0.721579	0.59781	-0.724517	0.473539	0.917816	-4.99063
390	5430416O09Rik	0.721318	-2.10111	1.04476	0.30326	0.848024	-4.60364
391	Mdga1	0.721046	-0.466862	0.928856	0.359292	0.868747	-4.77238
392	Tnfsf18	0.720804	-1.33711	1.7919	0.0817523	0.591847	-4.10559
393	Adam17	0.719692	6.12494	4.00529	0.000305398	0.0441678	0.240457
394	Bspry	0.718998	-0.866568	1.62415	0.11327	0.646335	-4.30799
395	Tceal1	0.71761	-0.743935	1.93442	0.061134	0.535271	-4.00675
396	Irf4	0.715272	-0.519671	1.59079	0.120602	0.658909	-4.3123
397	Trim17	0.714821	0.861291	2.07807	0.0450609	0.47614	-3.74277
398	Zfp870	-0.714801	-3.26725	-0.496401	0.622698	0.947615	-4.839
399	Mogat2	0.713868	0.704003	2.34424	0.0248373	0.386978	-3.38618
400	Xrcc2	-0.713545	2.97261	-3.79827	0.000554032	0.0613006	-0.380037
401	Gm15506	-0.713383	-1.43037	-1.20436	0.236491	0.794929	-4.56542
402	Osbp2	0.712356	2.96865	1.20916	0.234663	0.792953	-4.89992
403	Sla	-0.7103	-0.272902	-2.08137	0.0447398	0.475981	-3.78128
404	Ppp1cb	-0.708277	5.99366	-3.96846	0.000339768	0.0464085	0.151448
405	Trabd2b	0.707989	2.70899	2.75368	0.00926179	0.257093	-2.59058
406	Rora	0.704954	1.15156	2.37832	0.0229511	0.375591	-3.2723
407	Creb5	0.704363	-0.229921	1.09524	0.280852	0.834357	-4.96522
408	Zfp109	-0.704265	-1.95406	-0.626236	0.535202	0.932134	-4.83261
409	Gmpr2	-0.703188	3.80531	-4.02436	0.000288963	0.0441031	0.334748
410	Ttf1	0.702735	3.59742	3.68906	0.000755517	0.0748998	-0.501159
411	Tmem176b	0.702031	-2.88178	0.472372	0.639578	0.953002	-4.72769
412	Gm14440	-0.702008	-0.227168	-0.331374	0.742327	0.974861	-4.96857
413	Taf9b	-0.700823	2.08054	-3.10671	0.00372908	0.16372	-2.00422
414	Kcnq4	-0.700763	-1.27228	-0.705645	0.485054	0.919875	-4.75082
415	Tmc4	-0.698999	0.446229	-1.94166	0.0602193	0.531044	-3.93477
416	Serp2	-0.697241	0.266795	-1.36445	0.181088	0.737349	-4.51323
417	Mtus2	0.697225	-2.54984	0.649739	0.52008	0.927947	-4.7162
418	Nlgn3	0.696851	-0.750238	1.69032	0.0998082	0.623763	-4.21472
419	Fam173a	-0.696402	2.31992	-1.61584	0.11506	0.649885	-4.41457
420	Adamts12	-0.693765	1.87046	-1.73443	0.0915958	0.610967	-4.19643
421	Elovl7	-0.693621	0.443511	-2.11801	0.0413098	0.464187	-3.70229
422	Chic2	-0.692845	4.74786	-3.90778	0.000404777	0.0529095	0.0302276
423	Taf1b	-0.692784	0.632243	-0.586423	0.561334	0.933923	-4.98997
424	Slc39a5	-0.689647	0.0956335	-2.11149	0.0419032	0.466169	-3.73443
425	Gpn1	-0.689484	3.97925	-4.97961	1.68511e-05	0.00739823	2.84789
426	Dusp2	-0.689234	4.01212	-3.37139	0.00182879	0.112972	-1.30829
427	Kif21b	0.689176	3.335	2.77	0.00889052	0.255519	-2.59368
428	Gm6472	0.686475	-1.39824	0.426357	0.672445	0.962691	-4.85124
429	Tmem41a	-0.686129	3.56332	-4.39176	9.82617e-05	0.0204734	1.25161
430	Chst3	0.685536	3.34204	2.3701	0.0233933	0.38049	-3.30663
431	Zfp317	0.685356	1.51514	1.32622	0.19331	0.750075	-4.74932
432	Slc7a3	0.682676	-0.534558	1.54827	0.130506	0.6755	-4.34687
433	Lmod3	0.681477	-0.843468	0.532862	0.597479	0.944102	-4.74784
434	Gpr179	0.681225	-1.49692	1.09045	0.282926	0.835202	-4.60948
435	Nudt13	0.680259	1.58547	1.65066	0.107708	0.635035	-4.29117
436	Fam65b	0.679679	-0.514116	1.56338	0.126912	0.672575	-4.34114
437	Hmgcll1	0.679472	-0.199731	1.76521	0.0862065	0.598155	-4.15134
438	E230025N22Rik	-0.678418	-0.857821	-1.47184	0.149951	0.699723	-4.40799
439	Mrpl23	0.678291	1.08178	1.79996	0.0804462	0.588295	-4.11305
440	Cish	-0.677307	-0.0685834	-1.65817	0.106173	0.633416	-4.25936
441	Tmod2	0.677285	-0.186372	1.59011	0.120756	0.658909	-4.31493
442	Gng7	-0.675464	0.101374	-1.41448	0.166008	0.719307	-4.45396
443	Hist3h2a	0.674678	2.30545	3.24663	0.0025663	0.129825	-1.64452
444	Pitx3	0.673638	-1.58262	0.819934	0.417773	0.900366	-4.70479
445	Srl	-0.673129	1.66441	-1.02953	0.310257	0.849634	-4.86798
446	Bzrap1	0.672876	-1.06534	0.6536	0.517618	0.927844	-4.85678
447	Hoxa13	0.672403	-0.817657	1.49631	0.14349	0.690706	-4.39493
448	Popdc2	0.672218	-1.11441	0.970561	0.338391	0.862048	-4.67671
449	3110007F17Rik	0.67179	1.08164	2.18875	0.0353396	0.439261	-3.58733
450	D930048N14Rik	0.671697	-0.737093	1.72139	0.0939626	0.61248	-4.21833
451	Cntn3	-0.671672	-2.34122	-0.26867	0.789752	0.979269	-4.7828
452	Krt23	-0.670937	-2.84102	-0.790012	0.434813	0.901375	-4.65641
453	Ttc39a	-0.669766	0.511898	-2.34536	0.0247729	0.386978	-3.39237
454	Slurp1	0.669638	1.78962	3.13883	0.00342463	0.158237	-1.79018
455	Gm8203	-0.669282	5.45531	-3.32397	0.00208139	0.119919	-1.46834
456	Gm10327	0.669139	-0.116669	2.32694	0.0258473	0.395386	-3.47234
457	Ttyh1	0.66887	-0.474651	1.2729	0.2114	0.768423	-4.55075
458	Proz	0.667115	-1.18825	1.08958	0.283302	0.835202	-4.61632
459	Wnt10b	0.667061	1.71184	0.780315	0.440423	0.904142	-5.0328
460	Gm10718	0.666542	0.465306	1.0985	0.279444	0.833756	-4.82439
461	Rps13-ps1	-0.665301	0.861392	-0.356842	0.723341	0.973426	-5.32912
462	Prkag3	0.665273	-1.02078	1.20613	0.235816	0.794522	-4.56593
463	Col28a1	0.664881	-0.879817	1.28261	0.208015	0.764007	-4.55215
464	Txlnb	0.664793	0.073688	1.80666	0.0793727	0.584913	-4.09064
465	Cdk15	0.663798	1.0302	3.52957	0.00118182	0.08968	-1.14625
466	Gm8923	-0.663647	-0.437729	-0.9905	0.328692	0.860733	-4.73516
467	Fbxo2	0.662603	-0.261584	2.00245	0.0529898	0.508886	-3.87249
468	Pxmp2	-0.662564	0.786941	-1.812	0.0785268	0.58394	-4.08279
469	Tspan32	-0.66204	0.0179365	-1.15096	0.257512	0.813292	-4.633
470	Msl3l2	0.661472	1.6659	3.512	0.00124103	0.0900402	-1.2283
471	Gm10800	0.661103	0.975043	1.28173	0.20832	0.764442	-4.72558
472	Gm14327	-0.660195	-0.509524	-1.63156	0.111692	0.643287	-4.2722
473	Smug1	-0.658612	2.9147	-1.48405	0.146699	0.69682	-4.66457
474	Intu	-0.658544	3.12546	-4.93513	1.92781e-05	0.0081719	2.51259
475	Gpr56	0.657976	2.72685	2.79604	0.00832644	0.246917	-2.50096
476	Gm14308	-0.657485	0.091458	-0.805454	0.425967	0.900749	-4.90707
477	Fam227a	0.657438	-0.315214	1.47524	0.149042	0.698063	-4.40515
478	Abca1	-0.656395	0.0103145	-0.657263	0.515288	0.927691	-4.86447
479	Iqcg	-0.65597	0.172252	-1.26053	0.215772	0.773771	-4.60125
480	Slc5a6	-0.6556	2.78407	-1.27947	0.209104	0.765716	-5.05153
481	Arpc3	-0.654414	7.17302	-4.39975	9.5962e-05	0.020339	1.29773
482	Gm7361	0.653457	2.12265	1.8093	0.0789543	0.584913	-4.15483
483	Grik2	0.652864	1.14034	1.87509	0.0690982	0.556874	-4.01328
484	Thsd4	0.651859	2.20636	1.72109	0.0940169	0.61248	-4.29243
485	Cd93	0.651375	0.358761	2.13833	0.0395097	0.460843	-3.65832
486	Tnnc2	-0.650687	-0.524567	-0.5066	0.615596	0.946271	-4.82636
487	Myog	0.649615	1.96121	0.3766	0.708732	0.971847	-5.04035
488	RNF8	0.649554	3.284	3.023	0.00464745	0.183112	-2.03108
489	Gfm2	-0.649268	4.25675	-5.00448	1.56293e-05	0.00739823	2.93458
490	Rnf165	-0.649036	-1.49699	-0.628361	0.533825	0.932134	-4.77761
491	3110053B16Rik	-0.648518	-0.644777	-1.34742	0.186459	0.742577	-4.49632
492	Tubgcp5	-0.648435	2.78788	-1.86397	0.0706866	0.557075	-4.1727
493	Shc4	0.647287	0.81879	1.98504	0.0549782	0.514629	-3.86901
494	Slc46a3	0.646761	0.0308449	1.56842	0.125734	0.671211	-4.3296
495	Faah	0.645659	0.450785	2.39803	0.02192	0.375591	-3.30287
496	Gprin1	0.644232	-1.16786	1.26431	0.214429	0.77256	-4.53921
497	Nrxn2	0.643258	-1.311	1.54638	0.13096	0.6755	-4.35371
498	Idh3a	-0.64249	5.35287	-2.54697	0.015393	0.317834	-3.23909
499	Ch25h	-0.642403	1.19399	-2.55892	0.0149557	0.315893	-3.01592
500	Itga4	0.642347	0.118467	1.35117	0.185266	0.742577	-4.506
501	Ablim3	0.642061	1.09361	2.02549	0.050454	0.500994	-3.81287
502	Gm6361	-0.640958	-0.196992	-0.560777	0.578503	0.939338	-4.91435
503	Gm8615	0.640534	1.30015	3.3202	0.00210281	0.120232	-1.54828
504	Gm5105	0.639011	-0.789576	1.36216	0.181805	0.739063	-4.48225
505	Morc3	0.638567	3.90162	1.18583	0.243634	0.799517	-5.27484
506	Apobec2	0.637973	-1.41345	0.69436	0.492016	0.920018	-4.73771
507	Nell2	0.637686	1.88316	3.03852	0.00446242	0.180701	-2.01442
508	Gnal	0.637274	-0.235517	2.12182	0.0409675	0.463522	-3.7628
509	Slc37a4	-0.636689	-0.918607	-0.312987	0.756138	0.976521	-4.89286
510	Sh3bgr	-0.636472	0.495321	-1.771	0.0852228	0.59773	-4.12986
511	Sp4	-0.635441	1.97672	-2.95542	0.00554074	0.204903	-2.1994
512	1700003F12Rik	0.635091	0.963838	2.81577	0.00792151	0.23985	-2.57653
513	Atp1a3	0.634162	3.073	2.01883	0.0511757	0.503608	-4.12583
514	Irgm2	0.633513	0.381706	0.970733	0.338307	0.862048	-4.76249
515	Tbxas1	0.633282	-0.513067	1.21083	0.234032	0.792332	-4.6285
516	Timp4	0.632985	-2.76845	0.792227	0.433537	0.901116	-4.67253
517	Pan2	-0.630829	2.10884	-0.657729	0.514992	0.927691	-5.36379
518	Ttll3	0.630515	0.627954	1.85711	0.0716816	0.55957	-4.05472
519	Gm5380	0.629143	0.906553	1.42423	0.16319	0.716717	-4.46615
520	Syt11	0.629118	2.20312	1.64435	0.109009	0.638728	-4.36636
521	Plekha7	0.628682	0.855788	1.41539	0.165743	0.719285	-4.49716
522	Nnmt	-0.628072	0.396755	-1.19082	0.241695	0.798311	-4.6266
523	Gm3435	-0.627456	-2.56355	-0.393469	0.696347	0.968916	-4.79378
524	Lck	0.627158	-0.661414	1.51408	0.138938	0.685655	-4.37795
525	C1galt1	0.626306	5.63332	3.93693	0.000372161	0.0502744	0.0804693
526	Best1	0.625625	-1.94568	0.471274	0.640354	0.953374	-4.72271
527	Pacs1	-0.624964	5.90399	-6.30788	2.97286e-07	0.000522077	6.69622
528	Plxna4	0.624859	0.564401	1.33286	0.191144	0.749552	-4.54655
529	Gstm7	0.624689	0.173965	1.68508	0.100823	0.62502	-4.22659
530	Tspyl5	-0.624409	-0.0899184	-1.83339	0.0752149	0.57181	-4.07448
531	Iglon5	0.623562	-0.522992	1.58874	0.121066	0.659692	-4.31232
532	Abhd14b	0.622733	2.47605	1.77877	0.0839179	0.596441	-4.24642
533	Dapp1	0.622317	-0.636647	1.34286	0.187917	0.743883	-4.50486
534	Coq3	-0.62187	3.58058	-4.90349	2.1212e-05	0.00869197	2.57613
535	Stambp	0.621632	3.46108	2.45008	0.019397	0.362383	-3.20101
536	Gdf9	-0.621321	-0.624633	-1.2637	0.214647	0.772736	-4.56842
537	Psd3	0.621133	3.94694	1.916	0.0635183	0.541674	-4.20994
538	G430095P16Rik	0.619411	-0.0608969	1.65419	0.106984	0.633416	-4.25046
539	Npff	0.618816	0.917841	2.34593	0.0247403	0.386978	-3.34755
540	Ccdc17	0.616916	0.148489	1.79746	0.0808487	0.589835	-4.11187
541	Rgs2	-0.616701	3.98829	-1.01984	0.314764	0.851314	-5.14874
542	BC022960	-0.616261	-0.291434	-1.29806	0.202712	0.760969	-4.54351
543	Crybg3	-0.615244	3.26523	-1.69487	0.0989345	0.621995	-4.50739
544	Trp53inp1	0.614493	5.23646	1.85132	0.0725314	0.561833	-4.5366
545	2700094K13Rik	-0.614232	4.45744	-2.84416	0.00737119	0.235072	-2.43791
546	AU040320	-0.613386	6.45815	-6.61881	1.16271e-07	0.000285865	7.59132
547	Cinp	0.612971	0.530724	0.852041	0.399953	0.888635	-5.0125
548	Bnip3	0.61277	6.03165	3.79545	0.000558503	0.0613006	-0.316782
549	Rcan2	0.612115	3.58907	1.67327	0.103143	0.628312	-4.54452
550	Zfp1	0.611138	0.259279	0.400947	0.690883	0.96828	-4.9415
551	Zfp90	-0.61094	-2.28711	-0.255637	0.79972	0.980466	-4.79048
552	Lman1l	0.610323	-0.0736224	1.7913	0.0818508	0.591877	-4.11487
553	Adh1	0.609965	2.8782	1.02226	0.313636	0.851298	-5.20943
554	Nme5	-0.60952	-0.0665229	-1.62126	0.113891	0.647107	-4.28245
555	Itgb8	0.609227	3.04494	2.9567	0.00552231	0.204903	-2.19839
556	Ypel2	0.608421	3.42607	2.71976	0.0100803	0.266803	-2.70369
557	C2	0.607925	-0.727426	1.39758	0.17099	0.722249	-4.45986
558	Col11a2	-0.607795	0.428342	-1.28445	0.207377	0.763975	-4.66968
559	Susd5	0.607657	-1.0292	0.798368	0.430013	0.900749	-4.75674
560	Raet1d	0.606457	4.15971	4.16528	0.000191584	0.033171	0.722868
561	Csde1	0.606365	5.68991	2.60414	0.0134015	0.303398	-3.15585
562	Rnf40	-0.605919	3.02195	-1.05171	0.300101	0.845795	-5.34457
563	BC021785	0.605847	0.993477	2.83023	0.00763647	0.236937	-2.49945
564	Gm13212	0.605706	-0.359624	1.97469	0.056191	0.517297	-3.92665
565	Pde2a	0.60559	1.3142	0.609091	0.546376	0.93234	-5.52214
566	Nme6	-0.60468	2.7048	-2.64863	0.0120191	0.289224	-2.78753
567	Pgap2	-0.604057	4.25854	-4.66433	4.35763e-05	0.0127544	2.04487
568	Gm15501	-0.603897	0.0984332	-0.853236	0.399299	0.888504	-4.8445
569	Hcn2	0.603731	0.43568	2.22074	0.0329009	0.428443	-3.56989
570	Kifc3	0.603507	3.54168	2.68814	0.0109035	0.276935	-2.7822
571	Rsad1	0.603243	3.15672	4.06119	0.000259632	0.0409187	0.335963
572	Slc35e1	-0.601773	6.07215	-4.54919	6.15051e-05	0.0151216	1.7361
573	Nlrc5	-0.601575	0.757698	-0.838416	0.407457	0.895663	-5.03624
574	Fst	0.60139	-2.29203	0.402789	0.68954	0.96799	-4.81001
575	Ap3m2	-0.60058	-3.35617	-0.295366	0.76945	0.977048	-4.76217
576	Asb2	-0.599654	-2.12404	-0.620592	0.538867	0.932134	-4.71553
577	Ocln	0.599447	0.623765	1.66023	0.105755	0.63328	-4.26839
578	Il18bp	-0.59758	-0.810176	-0.791661	0.433863	0.901116	-4.83727
579	Gareml	0.597107	0.64455	2.46613	0.0186741	0.355907	-3.13402
580	Gm3654	0.595939	0.123522	2.51232	0.0167287	0.3333	-3.24584
581	Scd2	-0.595836	10.6875	-4.99439	1.61144e-05	0.00739823	2.96037
582	Pygo1	0.594849	0.15836	1.68891	0.100081	0.624051	-4.21618
583	Ret	0.594818	-0.33245	1.37581	0.177576	0.733941	-4.48833
584	Zbtb26	0.594471	2.35842	1.77756	0.0841212	0.597298	-4.21544
585	Trpm6	-0.593557	-1.32789	-0.423041	0.67484	0.963175	-4.90341
586	Bbs1	-0.591327	3.18339	-4.18999	0.000178195	0.0322141	0.541843
587	Zfp184	0.590432	1.06737	1.89869	0.06583	0.548391	-3.97975
588	Pgam2	0.588931	0.591307	2.84219	0.00740805	0.235072	-2.60594
589	Abca4	0.58885	-0.061678	1.34064	0.18863	0.744758	-4.52246
590	Map3k7cl	0.588455	-0.878543	0.751746	0.457203	0.910375	-4.72532
591	Cd46	0.587493	0.764716	1.63072	0.11187	0.643402	-4.27583
592	Lmo2	-0.587382	-1.77033	-0.735334	0.467009	0.916249	-4.70499
593	Mmp11	0.586703	6.21357	5.28486	6.67443e-06	0.00586062	3.80499
594	Mblac1	-0.586518	-0.934499	-1.36857	0.179809	0.736337	-4.47765
595	Zfp82	0.58636	1.1826	1.5633	0.126932	0.672575	-4.35767
596	Vwa1	0.586288	1.37338	2.46897	0.0185487	0.354617	-3.13327
597	Mterf	0.585867	1.29506	2.4108	0.0212747	0.369459	-3.26976
598	Unc93b1	0.58446	1.54101	2.02225	0.0508036	0.502032	-3.81706
599	Rufy3	0.584065	-1.15263	0.936062	0.355621	0.866254	-4.86754
600	Ctsw	0.583652	-0.193789	0.795346	0.431745	0.901071	-4.94931
601	Gm10335	-0.583555	0.849149	-0.740644	0.463823	0.91453	-4.98921
602	Exd1	0.582395	0.211968	1.9083	0.0645377	0.546442	-3.97519
603	Jsrp1	0.581924	2.19907	0.821422	0.416937	0.899825	-5.07404
604	Fam131c	0.58135	0.301488	2.16402	0.0373333	0.452149	-3.65864
605	2610528A11Rik	0.58068	0.527914	1.02614	0.311827	0.850643	-4.78509
606	Fancm	-0.579946	3.25934	-1.35678	0.183492	0.741287	-4.84442
607	Gm20518	0.579832	-1.56346	0.912543	0.367693	0.874883	-4.80069
608	1700009P17Rik	0.579116	0.39145	1.97931	0.0556477	0.514629	-3.88262
609	E4f1	0.579073	2.3416	1.31893	0.195711	0.753454	-4.76497
610	Hrh1	0.578652	-0.535412	1.21063	0.234108	0.792371	-4.58368
611	Rasl12	-0.578377	0.777527	-1.40662	0.16831	0.72123	-4.46481
612	Gm20521	0.577567	1.05485	0.842166	0.405382	0.893346	-5.09587
613	Gpam	0.577468	1.02977	0.502906	0.618163	0.94644	-5.19515
614	Il13ra2	-0.576587	-1.46026	-0.886091	0.381584	0.880665	-4.66777
615	Atl1	0.575854	0.152776	1.39075	0.173033	0.725476	-4.49806
616	Ubxn11	-0.575305	-0.160906	-1.4035	0.169232	0.72123	-4.47408
617	Ap1s3	0.575284	2.11452	2.64258	0.0121992	0.289825	-2.80104
618	Brca2	0.571432	-1.00982	0.195263	0.84631	0.985766	-4.7806
619	Ankrd28	-0.571347	1.84525	-0.47907	0.634853	0.952392	-5.51754
620	Tmod1	0.571203	1.62875	1.78464	0.0829448	0.594542	-4.16696
621	Acacb	0.571133	0.651384	1.16048	0.253665	0.809413	-4.73721
622	Cnot8	-0.570295	4.93173	-5.18572	9.02097e-06	0.00616173	3.50971
623	Gm2115	0.569827	5.9527	4.13498	0.000209349	0.0351532	0.609581
624	Aaed1	-0.568838	2.07018	-2.3794	0.0228932	0.375591	-3.27393
625	Usp2	-0.568482	2.24743	-0.790179	0.434716	0.901375	-4.92932
626	Ptpn6	-0.568235	0.912978	-1.54315	0.131742	0.6755	-4.43045
627	Vldlr	0.568172	0.369084	0.869998	0.390198	0.884798	-4.89466
628	Rsad2	0.567646	-0.850308	1.19446	0.240288	0.797664	-4.61502
629	Fam110b	0.567307	2.5438	2.13331	0.0399479	0.463282	-3.66722
630	Trim15	0.565559	-1.55394	1.28672	0.206593	0.763975	-4.52538
631	Ppp1r12a	0.565523	3.32104	1.59481	0.119698	0.658909	-4.75704
632	Fahd2a	0.565359	1.3641	2.44508	0.0196271	0.363326	-3.16836
633	Tnnt3	-0.565202	0.143144	-0.635218	0.529395	0.930891	-4.89375
634	Trim62	0.565089	1.76904	2.47288	0.0183775	0.352441	-3.11826
635	Zfp558	0.564757	-0.73762	1.25193	0.218854	0.775771	-4.57852
636	Tekt2	0.564483	0.77698	2.22781	0.0323825	0.428226	-3.51638
637	B930094E09Rik	-0.563644	-0.541589	-1.26459	0.214329	0.77256	-4.56311
638	Rbm41	0.563626	2.67681	2.07767	0.0450997	0.47614	-3.85598
639	Cbln1	0.563024	-0.177858	1.12956	0.266304	0.822312	-4.73406
640	Ppp1ca	-0.563023	8.87484	-4.13659	0.000208366	0.0351532	0.553343
641	Ms4a4d	0.562945	-1.7691	0.820609	0.417394	0.900037	-4.67811
642	Gm17711	-0.562424	-0.178852	-0.685188	0.497714	0.921863	-4.99357
643	Gprin3	0.562253	2.18756	1.14212	0.261115	0.818221	-4.86612
644	Ccdc138	-0.562127	1.40198	-2.91816	0.00609998	0.216895	-2.43044
645	Slc45a3	0.56197	1.9185	1.40051	0.170118	0.72123	-4.54499
646	Ankmy2	0.561166	3.76207	4.1313	0.000211611	0.0351532	0.583638
647	Adam1a	-0.560327	0.253537	-2.07882	0.0449881	0.47614	-3.77326
648	Tmem154	0.560186	-1.1137	0.808314	0.424341	0.900749	-4.85369
649	Col20a1	0.559946	-0.290565	1.6341	0.111155	0.643287	-4.2739
650	Fam169a	0.559279	0.00144739	2.11241	0.0418188	0.466073	-3.72552
651	Stard10	0.557708	3.69034	2.86566	0.00697834	0.229986	-2.3838
652	Inha	0.557704	-0.0216885	1.37869	0.176692	0.733315	-4.47304
653	Bambi	-0.557691	1.15625	-1.88401	0.067847	0.552347	-3.99686
654	Manf	-0.556882	6.71568	-3.77016	0.000600246	0.0639321	-0.394877
655	Slc22a21	0.556685	2.31882	2.89871	0.00641252	0.22085	-2.29789
656	Htr2b	0.556185	-0.626592	1.59745	0.119109	0.658909	-4.31089
657	Hsf2bp	-0.555089	-1.52024	-0.618133	0.540468	0.932134	-4.72242
658	Bcdin3d	0.554694	1.85805	2.4293	0.0203709	0.365918	-3.21193
659	Ccdc30	0.554366	-0.493751	1.06602	0.293677	0.8415	-4.69964
660	Rpsa-ps9	0.554265	-0.358637	1.68661	0.100525	0.62502	-4.21892
661	Timm21	-0.554144	1.16955	-1.52698	0.135705	0.680053	-4.38608
662	Tnnt2	0.554065	4.4451	2.30695	0.0270604	0.403223	-3.63369
663	Mt4	0.553608	-2.10319	0.680569	0.500598	0.923136	-4.68494
664	Clca4	0.553539	2.91296	2.05373	0.0474907	0.488929	-3.96281
665	Prkcb	0.553357	1.89552	1.55535	0.128812	0.674085	-4.63313
666	Nrm	-0.553278	4.87641	-3.02421	0.00463279	0.183112	-2.12642
667	Atad1	-0.553032	5.34077	-4.3771	0.000102628	0.0210268	1.27219
668	Gm5806	-0.552665	2.31639	-3.28975	0.00228403	0.123432	-1.47097
669	Zfp810	0.55264	1.29435	1.85742	0.0716367	0.55957	-4.03004
670	Grb14	0.552335	-0.0208822	1.34048	0.188679	0.744758	-4.53236
671	Ip6k2	-0.55192	1.3831	-0.879581	0.385054	0.883552	-5.12179
672	Dusp23	0.551812	-0.546335	1.30791	0.199385	0.758832	-4.52488
673	Fuz	-0.551676	1.668	-0.96829	0.339508	0.86208	-5.01616
674	Gm867	0.551338	1.45365	2.07484	0.0453774	0.477181	-3.74555
675	Gm166	0.550935	0.298507	1.29709	0.203041	0.760969	-4.56728
676	Add2	0.548574	0.97685	0.803204	0.427249	0.900749	-4.98493
677	Pkig	-0.548211	6.25053	-3.54263	0.00113962	0.0882483	-0.96716
678	Lactb2	0.548103	5.8769	4.00689	0.000303991	0.0441678	0.253833
679	Efhd2	0.547772	6.48289	4.6032	5.23345e-05	0.0140049	1.86961
680	Gabbr1	0.5474	4.91043	1.94414	0.0599079	0.530162	-4.39411
681	Il2rg	-0.54737	0.601588	-1.38819	0.173807	0.725532	-4.50294
682	Prelp	0.547325	2.22339	0.964967	0.341147	0.86208	-4.94242
683	Akap12	0.547262	4.53929	1.3158	0.19675	0.753707	-5.27589
684	Krcc1	-0.547048	-1.15458	-0.293266	0.771042	0.977048	-4.91348
685	Snx32	-0.546313	0.368417	-1.50575	0.141057	0.686866	-4.3863
686	Ddx41	0.546141	2.9745	0.432549	0.667982	0.961634	-5.7624
687	Gm16574	0.545625	-0.608115	1.53691	0.13326	0.677209	-4.36043
688	Cd164	-0.545574	8.4815	-5.20413	8.53045e-06	0.00616173	3.56473
689	Ppp2r5a	0.545345	6.29906	6.65077	1.05612e-07	0.000285865	7.68514
690	Gm10132	-0.544743	-0.204355	-0.693971	0.492257	0.920018	-4.99038
691	Oit3	0.544144	0.220439	1.27283	0.211422	0.768423	-4.63375
692	Cdcp1	0.543411	-1.32259	1.41479	0.165919	0.719285	-4.47765
693	Gm13230	0.542823	1.28069	2.57329	0.0144447	0.31312	-2.93952
694	Gpr35	0.542437	0.767384	1.81805	0.0775782	0.580507	-4.08959
695	Rccd1	-0.542369	2.10414	-1.75725	0.0875731	0.600076	-4.19848
696	Hiat1	-0.542284	5.89747	-6.99124	3.80984e-08	0.000280692	8.63219
697	Gm14443	0.541954	1.17866	2.06571	0.0462815	0.484483	-3.75692
698	Mbnl2	0.541495	3.58517	1.08031	0.287354	0.836364	-5.50296
699	Rnf207	0.541378	-0.777182	1.07759	0.288551	0.837391	-4.72576
700	Klhl31	0.540521	-0.704104	1.01808	0.315591	0.852313	-4.64683
701	Mapt	0.540466	1.01115	1.603	0.117874	0.656157	-4.348
702	Ccl8	0.540133	0.692711	1.89174	0.0667783	0.548776	-3.98725
703	Hist1h2bk	0.539298	-0.284885	1.65134	0.107567	0.635035	-4.25674
704	Igf2bp1	0.539212	0.265904	0.932175	0.357599	0.867738	-4.78996
705	Hbb-bh1	0.539093	-0.800157	1.54118	0.132218	0.676667	-4.3604
706	Ccdc18	0.538455	1.4631	1.70084	0.0977966	0.620188	-4.22776
707	Coq10a	-0.536995	-1.82962	-0.332154	0.741743	0.974861	-4.87523
708	Il27ra	0.536637	0.417013	1.75732	0.0875618	0.600076	-4.15118
709	Derl2	-0.536162	5.51005	-4.844	2.53838e-05	0.00975136	2.56407
710	Tmem95	-0.53589	0.863709	-2.40222	0.0217067	0.374654	-3.23451
711	Rnf151	0.535493	-1.26669	0.748666	0.459034	0.911994	-4.76654
712	Car15	0.534121	-0.661129	1.62243	0.113639	0.64666	-4.28887
713	Gm10548	0.534013	-1.73754	0.721379	0.475443	0.917816	-4.77128
714	Col8a2	0.531611	-1.36833	0.698917	0.489198	0.919875	-4.7731
715	Ccnd1	-0.531491	8.09584	-2.89355	0.00649796	0.221273	-2.60595
716	Kif20b	-0.530527	3.40415	-1.1599	0.253901	0.809413	-5.092
717	Id3	-0.530492	5.84071	-2.63007	0.012579	0.291789	-3.04889
718	Hist1h1d	-0.530083	-0.916931	-1.01092	0.318955	0.855823	-4.66664
719	Egln1	-0.529832	6.20191	-3.88876	0.000427541	0.0530885	-0.0665036
720	Dbndd1	0.529043	0.20213	1.67382	0.103035	0.628277	-4.23115
721	Osmr	0.528765	5.0732	2.72845	0.00986436	0.266371	-2.78023
722	6330416G13Rik	0.5285	4.1405	2.39148	0.0222576	0.375591	-3.42169
723	Slc4a7	-0.527521	2.23297	-0.909667	0.369187	0.875684	-5.36946
724	Dnaic2	0.527482	-0.579702	1.34364	0.187665	0.743883	-4.51801
725	A3galt2	-0.52549	-1.32035	-1.29918	0.202329	0.760969	-4.62492
726	Pdlim3	-0.525318	2.45487	-0.527513	0.601148	0.944802	-5.08361
727	Rab6b	0.525228	2.55309	2.48905	0.0176843	0.345616	-3.09117
728	Tor2a	-0.524955	4.84782	-4.78777	3.00706e-05	0.0108765	2.40608
729	Gpr85	-0.524738	-0.382182	-1.11009	0.27449	0.829127	-4.65136
730	Lgalsl	-0.524249	3.49712	-2.55356	0.0151504	0.316557	-2.96772
731	Pomgnt1	-0.523671	6.30402	-5.97688	8.11853e-07	0.00124751	5.77524
732	Fnip1	0.523031	5.92018	2.78198	0.00862674	0.2513	-2.82448
733	Slc25a26	0.522389	1.70732	2.23373	0.0319543	0.428131	-3.50706
734	Cables1	0.521816	-0.346863	0.94385	0.351682	0.866254	-4.78006
735	Mtm1	0.521397	2.3487	2.39417	0.0221183	0.375591	-3.26907
736	Hhex	-0.521096	-0.713893	-1.3769	0.177239	0.733636	-4.47847
737	Gm9855	-0.520934	4.31065	-3.50927	0.00125048	0.0900402	-0.957342
738	Zfp442	0.52011	0.814952	1.31024	0.198602	0.757498	-4.60129
739	Gm12258	0.519272	1.49136	1.23057	0.226648	0.786169	-4.73549
740	Mchr1	-0.519155	-2.72659	-0.452536	0.65366	0.958031	-4.70882
741	Plscr4	0.518973	4.47112	3.73699	0.000659591	0.0674309	-0.381127
742	Gm12751	0.518622	2.43943	1.67501	0.102798	0.628219	-4.40338
743	Slc7a6os	-0.518208	3.93853	-4.60275	5.24059e-05	0.0140049	1.87178
744	Triqk	0.51773	1.43365	1.88224	0.0680946	0.553298	-4.01664
745	Grip1	0.517695	0.023902	1.34682	0.186649	0.742707	-4.5884
746	Cpt1c	-0.516895	3.2715	-1.43026	0.161462	0.714319	-4.74963
747	Sltm	0.516552	4.95139	3.51866	0.00121824	0.0900402	-0.976424
748	Erlin2	-0.516402	5.4778	-5.10491	1.15285e-05	0.00616173	3.2914
749	Abcb1a	0.515686	-0.240985	1.17564	0.247632	0.803672	-4.64789
750	Pdzd4	0.515636	0.5033	1.97445	0.0562198	0.517297	-3.88467
751	Hoxa4	-0.515129	-0.996778	-1.02643	0.311695	0.850639	-4.65572
752	Nsun3	0.514599	2.92007	1.66648	0.104497	0.630372	-4.46069
753	Fam57a	-0.514289	5.2667	-6.39888	2.25737e-07	0.000462497	6.9174
754	Cdpf1	-0.513105	2.71834	-2.56081	0.0148873	0.31535	-2.9559
755	Rfesd	0.512999	2.24063	1.83916	0.0743416	0.568319	-4.08798
756	Fam81a	0.512714	-0.231138	1.07213	0.290959	0.838895	-4.72896
757	Siglecg	0.512494	2.78047	2.11666	0.0414325	0.464717	-3.77142
758	Pik3r6	0.51233	-0.871193	0.881512	0.384022	0.88239	-4.90567
759	Scn5a	-0.512141	1.31012	-0.999636	0.324312	0.858053	-4.91898
760	Gm9747	-0.512092	2.5013	-0.406288	0.686991	0.967264	-5.35346
761	2810021J22Rik	0.511356	2.46419	1.97859	0.0557311	0.514629	-3.94562
762	Tcta	0.511174	3.4103	2.71918	0.0100949	0.266803	-2.65602
763	Cep112	-0.511022	1.48782	-1.53385	0.134009	0.678824	-4.42486
764	Hmgn2	-0.510951	5.74173	-3.02566	0.00461528	0.183112	-2.20187
765	Kif1a	0.510798	3.20181	1.59804	0.118976	0.658909	-4.83115
766	Dhx30	-0.510636	4.71955	-2.2117	0.0335744	0.431135	-3.81965
767	C1qtnf5	0.50961	0.354108	1.13489	0.264093	0.821287	-4.71721
768	2200002D01Rik	0.509282	3.25385	2.22339	0.0327054	0.428443	-3.62298
769	Rab38	-0.509201	-0.620038	-1.32683	0.193112	0.750075	-4.5086
770	Ifrd2	-0.50808	4.2296	-2.81011	0.00803589	0.240939	-2.55686
771	Oscp1	-0.508019	3.346	-2.00716	0.0524623	0.508611	-4.00639
772	Pid1	0.507638	3.72203	1.63784	0.110368	0.641768	-4.51893
773	Gsta1	-0.507205	7.31229	-3.1786	0.00308026	0.149077	-1.94626
774	Alpk1	-0.506701	1.36527	-0.608013	0.547083	0.93234	-5.14925
775	3010026O09Rik	0.506545	0.565729	1.14417	0.260276	0.817256	-4.65003
776	Per3	-0.506331	3.17283	-2.76247	0.00905996	0.257093	-2.56674
777	Ppil6	-0.506101	-2.02042	-0.557155	0.580949	0.939338	-4.75355
778	Zfp458	0.505694	-0.640157	0.594561	0.555941	0.933076	-4.83195
779	Traf1	0.505463	-0.693133	0.71268	0.480743	0.919875	-4.78706
780	Ror1	0.50531	-0.361803	0.824403	0.415264	0.899011	-4.73938
781	Rcan1	0.505088	3.98057	1.06251	0.295244	0.8423	-5.46547
782	Vipr2	0.504924	1.20767	0.938097	0.35459	0.866254	-4.95648
783	Glrp1	0.504899	0.0324764	1.81667	0.0777932	0.581344	-4.07822
784	Phf20l1	0.504623	3.83169	1.26435	0.214415	0.77256	-5.14957
785	Rarb	-0.50452	0.252185	-0.544427	0.589581	0.943178	-4.85653
786	D3Ertd254e	0.504117	3.58893	1.5701	0.125342	0.669962	-4.78769
787	Lhx9	-0.504112	1.55573	-1.56603	0.126292	0.671211	-4.37604
788	Chic1	0.503867	2.68606	3.17181	0.00313665	0.150034	-1.71388
789	Zfp2	0.503653	0.977328	1.78822	0.0823552	0.592808	-4.11975
790	Rapgefl1	0.503147	1.34685	1.94796	0.0594323	0.528516	-3.91704
791	Zfp182	0.502931	2.04445	2.81806	0.00787573	0.23985	-2.50843
792	Vangl2	0.502319	3.32115	1.83705	0.0746611	0.56936	-4.29096
793	Lcmt2	-0.502139	2.56692	-2.67646	0.0112228	0.278712	-2.73462
794	Nod2	0.501831	0.242514	0.977604	0.334944	0.861557	-4.72719
795	Il11	-0.501788	-1.04597	-1.41396	0.166161	0.719307	-4.61417
796	Fosb	-0.501438	1.42327	-1.33168	0.191528	0.749552	-5.27019
797	Mtfr2	-0.501292	2.90597	-2.82868	0.00766656	0.236937	-2.43607
798	Gapdhs	0.500943	-0.32043	1.15017	0.257831	0.813292	-4.64425
799	Engase	-0.500769	1.35542	-1.42339	0.163429	0.717	-4.50584
800	Trim72	0.50075	-0.795526	1.26473	0.214281	0.77256	-4.57325
801	Manba	-0.499824	4.61274	-4.88857	2.21894e-05	0.00879918	2.68565
802	Prob1	0.499629	-3.24223	0.280902	0.780431	0.978602	-4.78309
803	Xpnpep2	0.498781	-0.301301	0.636144	0.528799	0.930891	-4.78865
804	Qpct	0.49877	2.88942	2.10145	0.0428303	0.471025	-3.80739
805	Ccl9	0.498286	3.39319	1.3191	0.195656	0.753454	-4.92243
806	Pcdhb18	0.498283	0.374537	1.66407	0.104981	0.632611	-4.25094
807	Adamts1	-0.497952	5.51142	-2.2154	0.0332969	0.431103	-3.83713
808	Fos	-0.497642	2.03699	-1.89793	0.0659336	0.548391	-4.11305
809	Gm14934	0.497477	-0.787276	0.97738	0.335053	0.861557	-4.7844
810	Gm10288	0.497452	3.67574	0.309973	0.75841	0.976521	-5.73373
811	Sned1	0.497328	3.4305	1.33047	0.191923	0.749552	-4.91646
812	Smim20	0.497099	1.54892	2.10643	0.0423684	0.46962	-3.70224
813	Lpin2	0.497035	5.73376	3.14299	0.00338691	0.158237	-1.9525
814	Golga4	0.496067	5.32313	1.77034	0.0853344	0.59773	-4.74186
815	Hint3	-0.495826	2.21118	-2.74453	0.00947633	0.261194	-2.60889
816	Dsel	0.495504	4.33256	2.35873	0.0240186	0.383954	-3.52267
817	A930033H14Rik	0.495214	0.40049	0.885268	0.382022	0.88091	-4.79191
818	9930013L23Rik	0.494396	2.17691	2.48404	0.0178963	0.347049	-3.12509
819	Btc	0.494334	2.8805	2.77375	0.00880709	0.254742	-2.68198
820	Plvap	0.494331	-0.628123	1.04315	0.303992	0.848024	-4.70504
821	Xpa	0.494186	3.92236	3.40871	0.00165089	0.106254	-1.17578
822	Ccdc85b	-0.494052	6.59709	-2.89864	0.0064137	0.22085	-2.59909
823	Card10	0.494006	0.561124	1.04295	0.304083	0.848024	-4.78739
824	2010003O02Rik	0.493811	0.546938	1.73366	0.0917346	0.611031	-4.17105
825	Acss2	0.493721	5.43485	3.32778	0.00205991	0.119445	-1.53447
826	Gm12396	-0.493685	1.48677	-0.630785	0.532257	0.932056	-5.31116
827	Crlf2	0.493572	2.95494	2.7964	0.00831888	0.246917	-2.509
828	Mamstr	0.49298	-2.98124	0.387206	0.700936	0.969683	-4.71376
829	Gm10036	0.492398	0.47703	1.80167	0.0801717	0.588037	-4.09553
830	Zfp760	0.49223	1.67567	1.72454	0.0933859	0.61237	-4.20964
831	Trib3	-0.492229	3.27207	-2.16508	0.0372454	0.452149	-3.86448
832	Ggnbp1	-0.492032	0.757187	-0.990506	0.32869	0.860733	-4.81016
833	Mmp17	0.491326	-0.759503	0.959552	0.343828	0.862171	-4.74109
834	Gbp2	-0.491292	2.50748	-2.21514	0.0333162	0.431103	-3.5879
835	Ttc7b	0.490654	4.57756	3.83915	0.000492926	0.0582649	-0.134038
836	Gm11027	0.490363	2.33569	2.20498	0.0340827	0.432383	-3.59777
837	Grin3b	-0.490303	-0.75304	-2.07726	0.0451406	0.47614	-3.77595
838	Gstp2	0.49026	-0.611937	0.925799	0.360857	0.87066	-5.01265
839	Lzts1	-0.490201	0.154274	-0.949573	0.348806	0.864531	-4.76563
840	1700088E04Rik	-0.490194	1.83724	-1.72863	0.0926425	0.611629	-4.23945
841	Zscan21	0.489728	3.54379	3.09751	0.00382091	0.164808	-1.87171
842	Arhgef15	0.489428	-0.467234	0.850874	0.400592	0.889251	-4.77374
843	Fam171a2	-0.489189	4.5188	-2.86045	0.00707158	0.231321	-2.4993
844	1190007I07Rik	0.48897	0.54677	1.74313	0.0900443	0.605533	-4.15937
845	Cp	0.488821	6.56671	2.68446	0.0110031	0.278166	-2.98833
846	Mest	0.488798	3.29573	3.76284	0.000612871	0.0643934	-0.324433
847	Cnn1	-0.488152	1.11149	-1.12139	0.269715	0.825393	-4.79988
848	Ampd3	0.487823	6.86215	3.52431	0.00119927	0.0900402	-1.04644
849	Tmem229b	-0.48781	0.349939	-0.972321	0.337528	0.862048	-4.7529
850	Tacc3	-0.487609	6.26664	-3.11058	0.00369106	0.163216	-2.02691
851	Rtn4rl2	0.487318	1.01276	1.41495	0.165872	0.719285	-4.48223
852	Cilp	-0.486846	-1.82754	-0.451125	0.654668	0.958031	-4.76314
853	Srgap1	0.486492	2.37146	1.80012	0.0804204	0.588295	-4.29791
854	Trim12c	0.486358	1.68781	1.84125	0.0740284	0.566998	-4.07611
855	Ap5b1	-0.485617	-2.76913	-0.510323	0.613012	0.945815	-4.98952
856	Cmklr1	0.485408	3.02945	1.78023	0.0836757	0.596273	-4.44608
857	Armcx1	0.484229	3.70155	3.45388	0.00145777	0.100183	-1.06235
858	Arhgef9	-0.483522	2.6856	-1.76584	0.0860993	0.598155	-4.26376
859	Gpr173	0.482547	2.24695	2.28184	0.0286572	0.413952	-3.43164
860	Gm2237	0.482368	0.371309	1.27844	0.209461	0.76629	-4.60731
861	Nedd4l	-0.48233	1.79806	-1.06119	0.295831	0.842786	-4.92756
862	Eogt	0.48139	4.66932	3.5463	0.00112803	0.0882483	-0.876967
863	Plekha6	-0.481144	0.992415	-0.663233	0.511503	0.927237	-4.8362
864	Hpgd	-0.480864	-1.01629	-0.530033	0.599418	0.944656	-4.74235
865	A830010M20Rik	0.480478	2.46299	1.73776	0.0909998	0.608298	-4.30256
866	Car11	0.480395	0.122798	0.768054	0.447579	0.906888	-4.95991
867	Ggn	0.48015	-1.06908	0.348686	0.729403	0.973989	-4.86363
868	Yy2	0.480051	1.70825	2.42696	0.0204832	0.365918	-3.18931
869	Gm11353	-0.479667	-0.814626	-0.970495	0.338424	0.862048	-4.76483
870	Musk	0.479575	4.12779	1.82534	0.0764476	0.576361	-4.46015
871	Vegfc	0.479381	1.91249	2.22529	0.0325667	0.428443	-3.52076
872	Nfatc4	-0.479324	2.13338	-1.32518	0.193654	0.750499	-4.72247
873	Atxn1l	-0.478808	3.72139	-0.579656	0.56584	0.934198	-5.76083
874	Selenbp1	0.477232	0.318791	0.951054	0.348064	0.864159	-4.80622
875	Kank1	0.476306	1.14838	1.25927	0.216222	0.774117	-4.70054
876	Mospd3	-0.476065	5.43349	-3.44925	0.00147653	0.100183	-1.15693
877	Pex11a	-0.475479	1.29522	-0.978003	0.334749	0.861557	-4.83796
878	Ptchd4	-0.475134	-0.620639	-0.421792	0.675742	0.963175	-4.95769
879	Ndrg2	0.474253	3.88956	1.74863	0.0890751	0.603556	-4.44687
880	Socs1	-0.473812	2.72672	-2.35101	0.0244515	0.386978	-3.40305
881	Camta1	0.47373	1.61959	1.97128	0.0565959	0.51843	-3.92584
882	Tpra1	-0.473546	2.95586	-1.2475	0.220452	0.7774	-5.0322
883	Klk10	0.473543	0.104351	0.776651	0.442554	0.905211	-4.8398
884	Acad12	0.473263	1.84231	1.65085	0.107667	0.635035	-4.32145
885	Snrpb	-0.473139	7.98813	-3.73107	0.000670768	0.0674309	-0.531899
886	Slc22a15	0.472906	1.92303	1.66105	0.105589	0.63328	-4.31943
887	Map3k4	-0.472087	3.08851	-1.15042	0.25773	0.813292	-5.23923
888	Zfp422	0.471822	2.26581	3.36022	0.0018855	0.114487	-1.42615
889	Igsf5	-0.471657	0.340475	-0.793949	0.432547	0.901116	-4.90242
890	Casp3	0.471465	2.76782	1.41379	0.166209	0.719307	-4.85357
891	Ypel4	0.471318	0.131987	0.822671	0.416235	0.899348	-4.82033
892	Dak	0.470955	3.32381	1.30533	0.200252	0.759547	-4.94899
893	Lyrm2	0.470701	2.68461	2.3638	0.0237382	0.381853	-3.30741
894	Cxcr6	-0.470669	-1.41572	-0.540343	0.592365	0.943178	-4.96583
895	Sdf2l1	-0.470588	3.59826	-2.32583	0.0259133	0.395386	-3.46663
896	Adpgk	-0.470464	4.43642	-2.78272	0.00861073	0.2513	-2.65986
897	Tbc1d5	-0.470283	5.45289	-4.19422	0.000175998	0.0322141	0.781699
898	Nrn1	0.469944	1.82478	1.53512	0.133699	0.678078	-4.45469
899	Irak2	0.469844	4.46849	4.55612	6.0245e-05	0.0151141	1.771
900	Vgll2	-0.469756	3.529	-0.805839	0.425748	0.900749	-5.25627
901	Ndufs8	-0.469432	2.76386	-2.24615	0.0310723	0.425833	-3.53139
902	Rasgrp2	0.468876	-0.842242	0.568356	0.573402	0.938211	-4.96351
903	Brip1	-0.468852	3.98423	-2.15797	0.0378356	0.453393	-3.81741
904	Slc25a45	0.468774	3.15954	2.51314	0.0166958	0.3333	-3.07839
905	Arntl2	-0.468558	1.34574	-1.24997	0.219561	0.776791	-4.73343
906	Gm12397	0.468501	0.996231	1.31748	0.196193	0.753454	-4.60827
907	Rbm12b1	-0.46807	0.864056	-0.99067	0.328611	0.860733	-4.93219
908	Ecm2	-0.468057	0.659336	-0.961599	0.342813	0.862168	-4.84102
909	Foxn1	-0.468029	-0.040175	-2.34181	0.0249768	0.388406	-3.33357
910	Kpna1	-0.467799	5.93956	-4.32937	0.000118199	0.0233575	1.12188
911	Churc1	0.467598	2.91634	3.03111	0.00454985	0.181808	-2.01362
912	Hist2h2be	0.467164	-0.170217	1.80413	0.0797774	0.586633	-4.10239
913	Ece1	0.466945	6.00968	1.54453	0.131408	0.6755	-5.1117
914	Cfl2	0.466821	5.98219	4.01468	0.000297195	0.0441031	0.278783
915	Jhdm1d	0.466792	4.12835	1.98453	0.0550377	0.514629	-4.31361
916	Gtse1	-0.466679	6.11724	-2.56298	0.0148095	0.31497	-3.24294
917	Rtn4r	0.466611	1.18556	1.47113	0.150142	0.699914	-4.62939
918	Mvd	0.466366	5.88608	4.76857	3.18603e-05	0.0109895	2.33912
919	Stard8	0.466282	1.95975	1.24066	0.22294	0.781243	-4.79173
920	Sbno1	0.466015	4.20738	0.788025	0.435959	0.901773	-5.80934
921	Rad54l	-0.465602	3.90638	-3.2016	0.00289638	0.142421	-1.64355
922	Zbtb42	-0.465406	3.74969	-2.26417	0.0298308	0.419748	-3.65133
923	Kif9	-0.465162	0.1085	-1.33872	0.189246	0.74612	-4.54786
924	Tmem71	0.46448	0.57637	1.93532	0.0610193	0.535086	-3.93441
925	Aph1c	-0.464414	0.00182309	-0.831591	0.411248	0.897586	-4.85758
926	Il1f9	0.464087	3.6747	2.35479	0.024239	0.386116	-3.67134
927	Msh5	0.463958	0.773087	1.31664	0.196472	0.753459	-4.61288
928	Notch1	-0.463871	4.62643	-1.26028	0.215861	0.773863	-5.36415
929	Aff3	0.463649	-0.380678	0.428562	0.670854	0.962166	-4.80504
930	Slc25a40	0.463604	3.63558	2.98565	0.00512276	0.196794	-2.11651
931	Msh3	-0.463561	1.65415	-0.815808	0.420098	0.900606	-5.33053
932	Fam161b	-0.463097	0.310703	-1.27848	0.209449	0.76629	-4.56113
933	Phf21a	0.462992	4.74327	2.16314	0.0374063	0.452149	-3.91112
934	Nacad	0.462531	1.31379	1.08693	0.284455	0.835757	-4.85812
935	P4htm	0.462121	0.913777	1.51597	0.138461	0.684098	-4.43578
936	Itga10	0.461506	3.01073	1.22292	0.229489	0.789401	-4.9588
937	Col7a1	0.460958	1.43407	1.13401	0.264459	0.821287	-4.86484
938	Pigk	0.460587	5.8803	4.47089	7.7677e-05	0.0180167	1.52266
939	Mex3a	0.460307	4.13965	3.35924	0.00189057	0.114487	-1.33179
940	Pctp	0.46029	0.334465	1.75292	0.088326	0.602214	-4.14867
941	Pdgfra	0.45994	4.72151	2.72284	0.0100034	0.266371	-2.82916
942	Hist1h2be	0.459103	-0.876268	0.936294	0.355504	0.866254	-4.73592
943	Nipal3	0.45907	2.50344	1.57573	0.124037	0.667302	-4.50551
944	Pgap3	-0.458006	2.87695	-3.88902	0.000427217	0.0530885	-0.0732272
945	Rasl11b	-0.457946	-1.48426	-0.354131	0.725354	0.973426	-4.78048
946	Gnpda2	0.457351	3.07378	3.30728	0.00217794	0.121913	-1.40203
947	Klhl22	-0.456824	3.85493	-2.19479	0.0348665	0.436922	-3.74466
948	Oxnad1	-0.456549	3.79517	-2.65133	0.0119397	0.288359	-2.85238
949	Hist1h2ap	-0.45652	7.37842	-1.7465	0.0894492	0.604378	-4.86267
950	Scaf1	-0.456083	5.14441	-1.71245	0.0956145	0.617224	-4.78629
951	Lysmd4	0.455645	1.38969	1.40275	0.169454	0.72123	-4.52843
952	Mbp	0.455581	-0.0689843	0.918018	0.364859	0.873299	-4.81747
953	Tinf2	-0.4552	3.47554	-1.95966	0.0579942	0.522766	-4.08647
954	Ang	0.454578	0.402107	2.01644	0.0514368	0.504639	-3.84842
955	Fam63b	0.454566	5.50468	3.12748	0.00352938	0.160098	-1.97073
956	Bmpr1b	0.454553	0.0600231	1.07868	0.28807	0.836842	-4.77611
957	Hsd11b1	0.454408	-0.692552	0.687065	0.496545	0.921642	-4.90711
958	Lhx2	0.453906	1.2399	1.29363	0.20422	0.762066	-4.63171
959	Nap1l2	0.453781	1.02642	1.35087	0.185361	0.742577	-4.57029
960	Fam229b	-0.453381	1.00612	-1.37761	0.177024	0.733517	-4.54855
961	Avil	0.453281	1.21749	1.72886	0.0926003	0.611629	-4.27314
962	Pla2g6	-0.452371	5.46586	-4.66691	4.32404e-05	0.0127544	2.07299
963	Hoxa1	-0.452287	0.239799	-1.47885	0.148078	0.69701	-4.40702
964	Heyl	0.451822	0.782586	0.419081	0.677704	0.963866	-5.01717
965	Gabrb2	-0.451718	0.189238	-1.57929	0.123218	0.664352	-4.33565
966	Zfp608	0.451606	3.05071	1.46866	0.150808	0.70143	-4.63529
967	Trim45	0.451539	2.00343	2.22142	0.0328509	0.428443	-3.52854
968	Dcbld1	-0.451377	3.18258	-2.40306	0.0216637	0.374654	-3.31936
969	Aldoc	0.450987	2.05867	2.18175	0.0358939	0.442486	-3.65644
970	Fam221a	0.450797	0.119026	1.38251	0.175527	0.7307	-4.48886
971	Vangl1	0.450377	5.60068	4.01401	0.000297776	0.0441031	0.295214
972	Phf19	-0.449883	3.97523	-2.944	0.00570676	0.208582	-2.22266
973	Gm8332	-0.449507	-1.80036	-0.486781	0.629432	0.949749	-4.71803
974	Matk	0.449191	0.145001	1.53121	0.13466	0.678942	-4.38049
975	Fndc3a	0.448715	6.80995	2.12792	0.040423	0.463522	-4.21014
976	Fam188b	0.448687	1.79876	1.57359	0.124532	0.668077	-4.40197
977	C920009B18Rik	0.448647	3.44242	2.56034	0.0149043	0.31535	-3.01574
978	Setd7	0.448633	6.31798	3.80378	0.000545377	0.0612222	-0.294714
979	Vsig10l	-0.44853	0.070603	-1.1658	0.251538	0.808125	-4.62187
980	Sarm1	0.448522	-0.134303	0.913105	0.367401	0.874883	-4.77306
981	Lztfl1	-0.448412	4.0024	-2.59414	0.013732	0.30581	-3.00661
982	Vps13c	0.448135	5.0897	1.29273	0.204527	0.762066	-5.35711
983	Trub1	0.447699	3.28891	3.00966	0.00481231	0.186839	-2.06265
984	Dennd6a	0.447655	2.94637	2.48618	0.0178056	0.346915	-3.11075
985	Cntf	-0.447454	1.12727	-1.90976	0.0643424	0.545867	-3.99273
986	Itgb3	0.447435	6.30425	2.48614	0.0178071	0.346915	-3.4895
987	Rps2-ps13	-0.44719	4.15592	-1.2631	0.214859	0.772995	-5.25282
988	Gm17131	0.447066	1.67888	1.17309	0.248641	0.804522	-4.82557
989	BC034090	-0.446753	1.31036	-0.494384	0.624107	0.948233	-5.08895
990	Nudt16	0.446424	1.47861	1.5881	0.121209	0.660181	-4.34629
991	Gm6863	-0.445787	-0.62293	-0.754036	0.455844	0.909495	-4.85327
992	Fam13a	0.445691	1.63037	1.46315	0.152303	0.702012	-4.589
993	Spry1	0.445593	1.74911	0.868952	0.390762	0.885037	-4.94016
994	Cdnf	-0.445584	-0.0813803	-0.738649	0.465019	0.916145	-4.88675
995	Slc2a9	-0.445574	1.06054	-1.19631	0.239575	0.796832	-4.70247
996	Nxpe3	-0.445532	1.607	-2.5088	0.0168698	0.334484	-3.06621
997	Tmem170	0.445502	2.3828	1.35028	0.185548	0.742577	-4.79794
998	Lcn2	-0.445255	-2.3062	-0.479435	0.634595	0.952392	-4.70519
999	Tmem240	-0.44517	-0.465975	-1.254	0.218108	0.774691	-4.59179
1000	Skp2	-0.444709	5.05737	-4.75463	3.32246e-05	0.0109895	2.31658
1001	Gm10719	0.444452	0.703775	1.19104	0.241611	0.798311	-4.72094
1002	Far2	0.444244	0.105872	1.7765	0.0842973	0.597298	-4.12789
1003	Tnni3k	-0.443803	-0.167132	-0.993461	0.327268	0.859639	-4.79343
1004	Apob	0.443572	0.444495	0.77749	0.442066	0.904453	-4.90997
1005	Cep41	-0.443288	3.34469	-2.06488	0.0463645	0.484483	-3.90627
1006	Vamp3	-0.442937	6.17402	-3.7569	0.000623315	0.0649357	-0.416534
1007	Gm20517	0.442621	-0.698983	0.797633	0.430433	0.900749	-4.89266
1008	Tha1	0.442088	-0.318136	0.966471	0.340405	0.86208	-4.73217
1009	Gp1bb	0.441894	1.27307	1.70116	0.0977344	0.620188	-4.28842
1010	Tns4	0.441418	1.18775	0.971525	0.337918	0.862048	-5.10178
1011	Trnp1	0.441367	3.67655	2.43196	0.0202436	0.365918	-3.28703
1012	Nmrk1	-0.44124	1.48434	-1.48337	0.146879	0.69701	-4.51485
1013	Irf9	-0.440882	3.72179	-1.9862	0.0548441	0.514629	-4.13978
1014	Trib2	0.440516	2.92123	1.55089	0.129877	0.674548	-4.59897
1015	Zfp808	0.440274	0.137886	1.32882	0.19246	0.750075	-4.52037
1016	Arrdc2	0.440008	3.30154	1.53092	0.134731	0.678942	-4.54754
1017	Adcy6	-0.439997	5.26438	-1.91543	0.0635931	0.541674	-4.44963
1018	Tmem260	0.439795	3.73479	2.72616	0.00992086	0.266371	-2.70865
1019	Dnajc28	0.43968	1.02151	1.30598	0.200031	0.759414	-4.58708
1020	Trmt10a	0.439643	4.19889	3.09443	0.00385206	0.165007	-1.97438
1021	B4galt4	0.439621	3.46067	2.57768	0.0142918	0.311505	-2.93262
1022	Ptpn13	-0.43942	4.81232	-2.7898	0.00845854	0.249354	-2.64371
1023	Apol6	-0.439332	1.40013	-1.92897	0.0618308	0.538301	-3.95378
1024	Traf3ip2	0.438772	2.87262	1.76179	0.0867924	0.598922	-4.29685
1025	Uvssa	0.438711	2.25154	0.220238	0.826959	0.984534	-5.46663
1026	Hpse	0.438703	2.81175	1.75504	0.0879559	0.601024	-4.34861
1027	Moap1	-0.438645	0.743229	-1.20785	0.235161	0.79353	-4.68696
1028	Fars2	-0.438637	2.46547	-1.16848	0.250467	0.806652	-5.02851
1029	Klf8	-0.438439	-0.940195	-0.428487	0.670908	0.962166	-4.87831
1030	Hmha1	-0.438383	0.773252	-1.86516	0.0705157	0.557075	-4.02384
1031	Ywhag	-0.438213	8.40767	-5.91116	9.91525e-07	0.00127412	5.5993
1032	Bbs12	0.437813	1.71539	1.8575	0.0716248	0.55957	-4.03063
1033	Fam171b	0.437142	3.59803	2.58828	0.0139289	0.306366	-3.04312
1034	Zscan12	0.436872	2.34233	2.64852	0.0120226	0.289224	-2.78852
1035	Mettl7a1	0.436754	3.55127	1.69847	0.0982455	0.620623	-4.46541
1036	Fbxo36	-0.436669	3.52772	-2.70129	0.0105538	0.271417	-2.78085
1037	Zc3h4	-0.436648	4.69352	-1.14307	0.260727	0.817841	-5.41496
1038	Nars	0.43658	5.83779	1.47474	0.149173	0.698063	-5.20944
1039	Has1	-0.436292	5.12542	-3.19851	0.00292048	0.142466	-1.83266
1040	Tspan11	0.436145	2.1562	1.10871	0.275076	0.829231	-4.9829
1041	Arid5a	-0.435987	4.48736	-3.02343	0.00464224	0.183112	-2.19714
1042	Fam181b	0.435865	0.15953	1.44134	0.158329	0.711631	-4.49583
1043	Sesn2	-0.435684	5.70215	-2.33238	0.0255261	0.393716	-3.76269
1044	1700049G17Rik	-0.435634	1.67928	-1.42183	0.16388	0.717341	-4.57122
1045	Tmem220	0.43545	0.454221	1.50733	0.140652	0.686525	-4.39467
1046	Pced1b	0.435431	0.49554	0.798583	0.429889	0.900749	-4.8759
1047	Tubb2a	-0.435394	8.29129	-3.97256	0.000335768	0.0463775	0.112795
1048	Map3k8	0.435295	2.51998	2.00899	0.0522587	0.507839	-3.90441
1049	Micu3	0.435209	2.73909	3.0092	0.00481803	0.186839	-2.06102
1050	Otub2	-0.435117	2.18784	-2.01368	0.0517398	0.505203	-3.85935
1051	Kcnc2	0.4351	1.8084	1.86721	0.0702205	0.557075	-4.06597
1052	Ctns	0.435023	5.32017	3.83387	0.000500432	0.0585887	-0.19186
1053	Slc1a6	-0.434648	1.8102	-1.09875	0.279338	0.833756	-4.97137
1054	Pcgf3	0.433623	6.55017	2.14944	0.0385548	0.454414	-4.14559
1055	Adamtsl1	-0.433324	1.30696	-1.38799	0.173868	0.725532	-4.54872
1056	Gm26992	0.43328	0.621928	0.492394	0.625499	0.949482	-5.14389
1057	Zfp72	0.433147	0.265861	1.17198	0.249081	0.804522	-4.67451
1058	H2afz	-0.432621	7.81506	-3.13749	0.00343685	0.158237	-2.03362
1059	Magea8	0.43224	0.43456	1.74894	0.0890206	0.603556	-4.15468
1060	Gm13199	0.431612	-0.551169	1.10836	0.275227	0.829231	-4.6905
1061	Vdac3	-0.431531	6.81957	-3.7524	0.000631347	0.0652197	-0.448108
1062	Nit2	-0.431455	3.45967	-3.38114	0.00178063	0.112368	-1.23007
1063	Serpina3n	-0.431448	2.5611	-0.41311	0.682032	0.964877	-5.17228
1064	Prl2c5	0.431202	2.6422	2.47029	0.0184905	0.354055	-3.28901
1065	Rapgef4	0.431093	-0.35904	0.924785	0.361377	0.870889	-4.84686
1066	Pex16	-0.42993	3.57601	-2.96165	0.00545208	0.203716	-2.18244
1067	Sirt4	0.429722	2.14566	1.65768	0.106272	0.633416	-4.32937
1068	Lyrm5	-0.428876	3.11117	-2.51301	0.0167009	0.3333	-3.08159
1069	Diras2	0.428619	1.45419	1.15649	0.255271	0.810628	-4.79438
1070	Cela1	0.428365	2.85205	2.29334	0.0279158	0.408954	-3.46424
1071	Cd274	0.428225	-0.686982	1.04331	0.303922	0.848024	-4.68904
1072	Fut8	0.427908	4.90111	2.86686	0.00695695	0.229897	-2.53659
1073	Gm14410	0.427878	2.42906	2.02747	0.0502405	0.500994	-3.91028
1074	Nsun6	-0.427843	1.67162	-1.27792	0.209642	0.766548	-4.69035
1075	Syn2	0.427499	-0.0437832	0.959959	0.343626	0.862171	-4.76815
1076	Pdxk	-0.42735	5.33186	-4.0252	0.000288263	0.0441031	0.333786
1077	Cntnap4	-0.427203	1.2323	-0.965886	0.340693	0.86208	-5.08401
1078	Plod3	-0.427155	7.54973	-4.62199	4.94729e-05	0.0138221	1.91363
1079	Tnfrsf4	-0.426939	-0.67712	-1.2046	0.236399	0.794929	-4.59309
1080	9530053A07Rik	-0.426828	-0.00356429	-1.07514	0.289629	0.838136	-4.71881
1081	Dalrd3	-0.426103	4.04569	-4.51565	6.79788e-05	0.0160704	1.62604
1082	Zc2hc1a	0.426095	4.22516	3.31516	0.00213185	0.120769	-1.39304
1083	Pde8b	0.4259	1.43291	1.43331	0.160596	0.714319	-4.57125
1084	Ccdc134	-0.425802	3.5623	-2.58171	0.0141528	0.309641	-2.95024
1085	Chmp3	-0.425565	6.28876	-3.77172	0.000597581	0.0639321	-0.377582
1086	Mark4	-0.425453	3.20991	-1.09199	0.282257	0.835202	-5.24153
1087	Gm13464	0.425429	-0.213498	1.59629	0.119367	0.658909	-4.30734
1088	Ptp4a1	-0.425392	6.82614	-3.09015	0.00389584	0.165715	-2.13707
1089	Stard5	0.425375	2.29028	2.33075	0.0256219	0.394206	-3.35279
1090	Fabp4	0.425254	-0.748938	0.620552	0.538893	0.932134	-4.77794
1091	Stxbp6	-0.425054	-3.03744	-0.280656	0.780618	0.978602	-4.73097
1092	Serpinb9f	0.424901	0.522145	0.981165	0.33321	0.861459	-5.04378
1093	Gm5526	0.424737	-0.432907	1.84749	0.0730976	0.564203	-4.04406
1094	Yaf2	-0.424517	5.23668	-3.45159	0.001467	0.100183	-1.16099
1095	Orc2	-0.42433	5.30023	-3.86198	0.00046171	0.0551048	-0.105661
1096	Pla2g7	0.424203	1.82882	1.67842	0.102125	0.62695	-4.4222
1097	Gnpda1	0.424099	4.98622	1.94958	0.059231	0.528516	-4.39943
1098	Shank2	0.42404	1.45566	0.762255	0.450988	0.907808	-4.9778
1099	Gm10721	-0.423944	-2.4517	-0.279128	0.781781	0.978662	-4.80664
1100	Ywhab	-0.423798	7.9754	-5.11808	1.1077e-05	0.00616173	3.31916
1101	Gap43	0.42359	2.92476	1.20247	0.237209	0.795572	-5.11671
1102	Flt3l	-0.423482	-0.294087	-0.420433	0.676726	0.963598	-4.88778
1103	Abcc2	0.423437	-2.06675	0.680244	0.500802	0.923173	-4.92265
1104	Prkar1b	-0.423382	-0.153565	-0.692305	0.49329	0.920169	-4.87527
1105	Plce1	-0.422994	0.875411	-0.8237	0.415658	0.899011	-4.99895
1106	Prtg	0.422894	0.830663	1.0424	0.304335	0.848151	-4.97864
1107	Mlh3	-0.422688	1.12006	-0.525586	0.602473	0.944802	-4.9999
1108	Ptpru	0.422105	-0.821519	0.628776	0.533556	0.932134	-4.8422
1109	Etv1	0.421955	3.27401	1.65546	0.106723	0.633416	-4.58638
1110	Bbs9	-0.421885	3.38724	-2.3457	0.0247534	0.386978	-3.42206
1111	Ctbs	0.421775	3.15728	3.43777	0.00152404	0.100726	-1.10965
1112	Zfp68	0.420954	4.9756	4.98227	1.67161e-05	0.00739823	2.94913
1113	Gm6645	0.42068	0.866598	1.60503	0.117427	0.655552	-4.34342
1114	Gm14150	-0.420319	0.651417	-1.59038	0.120694	0.658909	-4.33433
1115	Mier3	-0.42019	4.57241	-3.58742	0.00100558	0.0876711	-0.795137
1116	Dhrs3	0.420176	5.56774	1.29325	0.20435	0.762066	-5.29122
1117	Dcun1d3	0.420074	3.37268	1.12631	0.267659	0.823201	-5.13606
1118	Gpsm2	0.41933	5.37719	2.55361	0.0151486	0.316557	-3.23614
1119	Ssfa2	-0.418758	6.51744	-4.64403	4.63106e-05	0.0132395	1.98647
1120	Zfp949	-0.418482	2.26456	-1.74605	0.089529	0.604378	-4.22504
1121	Fancd2	-0.41833	3.64987	-2.01679	0.0513984	0.504639	-4.00596
1122	Chrd	0.418078	2.58529	1.18349	0.244549	0.800811	-4.92241
1123	Lims2	0.418025	6.16278	2.70172	0.0105425	0.271417	-2.99011
1124	Cers1	0.417975	0.132806	0.55587	0.581817	0.939852	-5.10037
1125	Areg	-0.417151	4.312	-2.41373	0.0211294	0.369459	-3.61042
1126	Nrip2	0.417053	0.539697	0.790233	0.434685	0.901375	-4.92527
1127	Tmem33	-0.41694	5.70657	-4.20211	0.000171967	0.0320302	0.783225
1128	Zcchc24	-0.416775	7.69686	-3.44722	0.00148483	0.100183	-1.2398
1129	Zim1	-0.416731	2.47473	-0.510355	0.612989	0.945815	-5.15023
1130	Zfp9	0.416706	4.01611	2.60087	0.0135088	0.303691	-2.96606
1131	Gm6710	0.416419	1.58849	1.75931	0.0872174	0.599948	-4.20958
1132	Suz12	-0.416409	5.68995	-3.35431	0.00191619	0.115469	-1.42451
1133	Wdr35	-0.416035	5.11067	-5.05465	1.3426e-05	0.0068769	3.14528
1134	Vwf	0.415992	0.519833	1.10435	0.276935	0.830536	-4.83375
1135	Rcor3	0.415726	2.90407	1.19087	0.241675	0.798311	-5.02383
1136	Osbpl1a	0.41563	4.62171	2.24624	0.0310656	0.425833	-3.79909
1137	Gm10040	0.415436	0.894072	1.25636	0.217262	0.774691	-4.71317
1138	Egr1	-0.415226	7.42439	-1.45375	0.154876	0.70692	-5.32709
1139	Gm14419	-0.414985	1.91514	-1.52293	0.136713	0.682423	-4.54419
1140	Rmdn3	-0.414975	4.8855	-4.29831	0.000129557	0.0248851	1.07431
1141	Uros	0.414321	2.87896	2.20416	0.0341453	0.43273	-3.62729
1142	1600029D21Rik	0.4142	0.548502	1.82142	0.0770532	0.578982	-4.11036
1143	Acta2	-0.413761	10.2777	-1.6594	0.105923	0.633323	-5.04483
1144	Dpy19l4	0.413725	5.19653	2.51883	0.0164698	0.331439	-3.30106
1145	Trak1	-0.413566	4.48045	-0.955103	0.346041	0.862171	-5.67924
1146	Zfp850	-0.413545	1.54834	-1.28455	0.207341	0.763975	-4.71167
1147	Lamb1	0.413294	6.63096	0.958822	0.344191	0.862171	-5.84264
1148	Milr1	-0.413243	0.320626	-1.35338	0.184565	0.742367	-4.54707
1149	Fgf7	0.413165	4.56377	3.51976	0.00121453	0.0900402	-0.946278
1150	Hist2h3c2	0.412393	0.755319	1.16404	0.25224	0.808283	-4.67531
1151	Zfp36	-0.41235	5.33411	-2.84718	0.00731476	0.234779	-2.62587
1152	4632428N05Rik	0.412266	2.81365	1.15105	0.257472	0.813292	-4.94965
1153	Fbxl12	0.411923	2.93853	3.15782	0.00325588	0.154535	-1.73795
1154	Tmem135	0.411449	4.71581	2.32175	0.0261577	0.396578	-3.70076
1155	2700073G19Rik	-0.411341	0.240723	-1.35676	0.183498	0.741287	-4.56327
1156	Khnyn	0.410942	-0.20381	0.372388	0.711837	0.971847	-4.87583
1157	Fam136a	-0.410751	4.02579	-3.30099	0.00221549	0.122023	-1.44711
1158	Cenpq	-0.410737	-0.142195	-0.918679	0.364518	0.872983	-4.85961
1159	Dact1	0.410714	1.1781	1.04388	0.303659	0.848024	-4.77696
1160	Gm20431	-0.410494	4.77315	-1.0597	0.296502	0.843223	-5.56966
1161	Irf3	-0.410347	2.60602	-0.953144	0.347019	0.863194	-5.18818
1162	Sod2	-0.410263	3.92924	-2.83269	0.00758909	0.236895	-2.50744
1163	Sat2	0.409863	0.130555	1.08522	0.285205	0.836354	-4.70694
1164	Ntn4	0.409623	4.59576	2.0415	0.0487547	0.496296	-4.17099
1165	Ints7	-0.40947	4.00086	-1.9423	0.0601379	0.530725	-4.24125
1166	3110043O21Rik	0.408998	3.59135	3.20279	0.00288722	0.142421	-1.65678
1167	Mrpl17	0.408542	5.21374	3.30423	0.00219607	0.121913	-1.50654
1168	Foxj1	-0.408359	-0.701827	-1.18261	0.244892	0.800811	-4.7582
1169	Mylk2	0.408308	3.65303	1.59989	0.118564	0.658446	-4.84434
1170	Wdr62	-0.408237	5.1332	-2.83609	0.00752381	0.235944	-2.61464
1171	Card14	0.408195	-1.08109	0.608934	0.54648	0.93234	-4.85245
1172	Pcdh7	0.407753	5.35496	2.48393	0.0179012	0.347049	-3.3933
1173	Rdh12	0.407045	0.0342558	1.07396	0.290152	0.838504	-4.72807
1174	Egr2	-0.406798	4.49457	-1.7574	0.0875486	0.600076	-4.81362
1175	Zfp53	0.406776	2.69876	1.7177	0.0946414	0.613622	-4.41569
1176	Dkk2	0.406065	3.05943	1.44072	0.158503	0.711643	-4.85261
1177	Tcn2	0.40599	5.40169	2.17219	0.0366636	0.448018	-4.00343
1178	B3gnt9	0.405591	3.6938	3.65157	0.000839819	0.0788084	-0.58363
1179	Ap5z1	0.405472	3.49122	2.0965	0.0432944	0.471547	-3.90401
1180	Fam161a	-0.405294	0.295838	-0.960675	0.343271	0.862171	-4.77576
1181	Def8	-0.405286	4.75584	-3.37651	0.00180333	0.112529	-1.29064
1182	Chst7	-0.405109	1.54563	-1.6336	0.111261	0.643287	-4.34665
1183	Gramd1b	0.405097	3.52169	1.93863	0.060601	0.533862	-4.18593
1184	Arxes2	-0.40435	1.30001	-1.70991	0.0960875	0.617954	-4.22287
1185	Rsph9	-0.403922	1.93469	-1.8424	0.0738563	0.566391	-4.12118
1186	Pdgfd	0.403872	2.29701	1.30414	0.200654	0.759737	-4.75367
1187	5830418K08Rik	0.403802	4.19702	1.57108	0.125113	0.669817	-4.82123
1188	Fam83b	0.403738	-1.46172	0.561783	0.577825	0.939338	-4.81289
1189	Mettl15	-0.403623	1.88918	-1.61338	0.115595	0.650049	-4.37304
1190	Fam129c	0.403576	1.18154	1.32139	0.1949	0.751776	-4.63446
1191	Nkx2-3	0.403527	-0.675013	0.984426	0.331627	0.860981	-4.73159
1192	Sdc3	0.403329	5.81985	1.34275	0.187953	0.743883	-5.38999
1193	Lphn2	0.403171	3.35896	0.647933	0.521234	0.928224	-5.48135
1194	Zfp524	0.403069	3.28977	2.2365	0.0317554	0.428131	-3.58934
1195	Slpi	0.40284	3.69646	1.67047	0.103698	0.630372	-4.81013
1196	Fam180a	0.402749	2.39449	1.24549	0.221183	0.77936	-4.92366
1197	Fndc3b	0.402542	6.72435	2.04583	0.0483045	0.494016	-4.34829
1198	RP23-409P4.2	0.402441	-0.11156	1.50209	0.141996	0.688705	-4.3885
1199	Nsl1	-0.402171	3.49616	-1.4363	0.159749	0.713961	-4.82495
1200	Rnasel	0.401918	0.912442	1.20005	0.238137	0.796055	-4.67321
1201	Ggt7	0.401876	2.43184	1.85242	0.0723695	0.56164	-4.15047
1202	Tmem117	0.401818	1.86717	2.7611	0.00909119	0.257093	-2.58847
1203	Lurap1	0.401804	2.48372	1.51361	0.139056	0.685687	-4.65436
1204	Ccdc126	0.40119	2.77661	2.42787	0.0204394	0.365918	-3.21049
1205	Adamts5	-0.40072	5.02647	-0.978181	0.334662	0.861557	-5.47457
1206	Krt7	-0.400623	-1.33257	-0.329562	0.743685	0.97568	-4.77715
1207	Gas2	0.400514	3.23667	1.69226	0.0994354	0.6227	-4.63725
1208	Bmp4	-0.400211	3.35384	-1.04303	0.304046	0.848024	-5.08874
1209	Lrrn3	-0.400007	0.824955	-0.979154	0.334188	0.861557	-4.78696
1210	Akr1c13	0.399928	1.70442	1.90263	0.0652978	0.546566	-4.04123
1211	Hif3a	-0.399918	-1.51109	-0.345433	0.731826	0.974497	-4.74373
1212	Erbb3	0.399796	1.67741	1.30644	0.199879	0.75916	-4.72128
1213	1810024B03Rik	0.399779	-0.350932	0.904879	0.371684	0.876988	-4.77395
1214	Akip1	0.399621	0.516865	1.09392	0.281422	0.834618	-4.74149
1215	Rai14	0.399485	5.75951	1.70672	0.0966866	0.619046	-4.8957
1216	Nek7	-0.399452	4.96681	-2.34711	0.0246731	0.386978	-3.60606
1217	Acsl6	-0.399409	-0.267834	-0.637008	0.528242	0.930861	-4.87781
1218	Itgam	0.399393	-2.55314	0.459208	0.648909	0.956459	-4.89471
1219	Arhgap27	0.399367	1.89558	1.73414	0.0916467	0.610967	-4.31641
1220	Fam78b	-0.399272	1.14574	-1.43551	0.159972	0.714096	-4.55044
1221	Gk5	-0.398892	1.91014	-2.02817	0.0501658	0.500994	-3.84282
1222	Hist4h4	-0.398733	-0.543133	-1.11807	0.271112	0.826581	-4.66818
1223	2010015L04Rik	0.398471	0.966892	1.69253	0.0993819	0.6227	-4.23769
1224	BC096441	0.397901	-1.8078	0.291724	0.77221	0.977048	-4.86391
1225	Angptl6	-0.397437	-0.174492	-1.17645	0.247313	0.803229	-4.64458
1226	Nat2	0.397287	1.96674	1.55862	0.128036	0.672897	-4.40674
1227	Spata24	0.397122	1.36072	1.43663	0.159655	0.713961	-4.56976
1228	Orai3	0.396834	3.94994	2.98922	0.00507539	0.195586	-2.13954
1229	Agpat6	-0.396741	6.61958	-4.74725	3.39707e-05	0.0109895	2.27818
1230	Nppb	-0.396555	-0.538949	-1.04947	0.301115	0.846662	-4.72259
1231	Atp6v1g2	-0.396499	1.31848	-1.43721	0.159492	0.713961	-4.52437
1232	Zfp932	0.39644	2.69103	2.05083	0.0477879	0.489955	-3.84206
1233	Ncoa7	0.395995	3.7738	3.10357	0.00376014	0.164274	-1.87022
1234	Fcna	0.395591	0.7304	1.61537	0.115163	0.649885	-4.31647
1235	Cngb1	0.395283	0.144637	0.778328	0.441578	0.904377	-4.87805
1236	Asic1	0.395211	0.487307	0.641356	0.525447	0.930004	-4.95445
1237	Gm11839	0.395168	0.102177	1.09749	0.27988	0.833756	-4.71802
1238	Med13l	-0.394919	5.58751	-2.60165	0.0134833	0.303691	-3.17501
1239	Zfp251	-0.394813	4.30436	-2.3657	0.0236337	0.381272	-3.46511
1240	Tmem169	-0.394804	0.378832	-0.779879	0.440676	0.904377	-4.87411
1241	Gbp3	0.394723	0.3353	1.03282	0.308734	0.848483	-4.85367
1242	Alcam	0.394705	5.51675	1.88659	0.0674894	0.550525	-4.58469
1243	Helz2	-0.394678	4.98051	-1.69033	0.0998063	0.623763	-4.80454
1244	Senp2	-0.394396	3.96445	-2.81693	0.00789829	0.23985	-2.55688
1245	Cryz	-0.394208	3.23002	-1.05681	0.297801	0.843736	-5.26356
1246	Prorsd1	0.394113	1.74817	2.34091	0.0250291	0.388406	-3.33406
1247	Gm8186	-0.393548	1.66664	-1.11368	0.272967	0.828132	-4.8927
1248	Gls2	0.393493	2.10532	1.4994	0.14269	0.690044	-4.59489
1249	Zfp3	0.393441	0.67905	1.12775	0.267056	0.822788	-4.69762
1250	Dynlt3	0.393413	6.55609	3.23835	0.00262417	0.130603	-1.74274
1251	Tuft1	0.393184	2.34987	1.27088	0.212109	0.769162	-4.89043
1252	Col24a1	-0.393141	-2.17209	-0.310918	0.757698	0.976521	-4.7836
1253	Acsbg1	0.393081	6.23471	2.36796	0.02351	0.380775	-3.71315
1254	Zfp74	0.392833	2.98023	1.73271	0.0919056	0.611031	-4.34965
1255	Peg10	-0.392272	3.81281	-2.09046	0.0438663	0.472794	-3.92111
1256	Nfil3	-0.392196	5.18167	-4.02169	0.000291217	0.0441031	0.324949
1257	Dennd5b	0.392089	5.23776	1.68404	0.101025	0.625048	-4.87544
1258	Fabp3	0.391907	2.78386	1.95714	0.058301	0.524283	-4.13452
1259	Slc25a44	0.391709	5.32177	2.0323	0.0497251	0.499961	-4.31815
1260	Cenpa	-0.391117	5.70897	-2.32274	0.026098	0.396578	-3.71721
1261	Mxd3	-0.391105	4.0302	-1.67717	0.102373	0.627442	-4.52807
1262	Cd24a	0.39106	4.12268	1.96803	0.0569846	0.519355	-4.1918
1263	Tmem140	0.390965	4.91063	2.27778	0.0289233	0.414367	-3.75092
1264	Nrbf2	0.390831	5.07885	4.09315	0.000236547	0.0377646	0.513328
1265	Tfrc	-0.390557	6.83782	-3.03855	0.00446216	0.180701	-2.25373
1266	Nnt	-0.390399	3.53007	-1.03292	0.30869	0.848483	-5.4273
1267	Slc12a8	0.390176	-0.655873	0.909624	0.36921	0.875684	-4.77807
1268	Scamp5	0.390078	4.05874	3.72901	0.000674693	0.0674309	-0.398058
1269	Usp12	-0.389898	5.62117	-3.8086	0.000537926	0.0612222	-0.271096
1270	Ctdsp2	-0.389601	8.3949	-3.56043	0.0010844	0.0882483	-0.979232
1271	Sema3f	-0.389572	1.30086	-0.774757	0.443659	0.905234	-4.93551
1272	Zfp963	0.389507	0.980184	1.09641	0.280344	0.833843	-4.75333
1273	Tmem184a	0.389446	2.16842	1.60586	0.117244	0.655423	-4.53941
1274	Tifa	0.38936	1.94455	1.33582	0.190183	0.748372	-4.72764
1275	Tvp23b	0.389261	3.9951	3.31298	0.00214448	0.120927	-1.40728
1276	Ebag9	0.388783	2.95988	1.69692	0.0985411	0.621048	-4.41676
1277	Sfxn2	-0.388663	1.97403	-1.98163	0.0553754	0.514629	-3.88222
1278	Btg2	-0.388644	5.501	-2.68333	0.0110338	0.278166	-3.00021
1279	Prkd1	-0.388382	0.614729	-1.14022	0.261895	0.819622	-4.71394
1280	A430105I19Rik	0.388209	4.82215	2.04097	0.0488102	0.496298	-4.01433
1281	Sapcd2	-0.388108	3.40811	-1.63136	0.111735	0.643287	-4.54841
1282	Sema4g	0.387663	0.0834895	1.31418	0.197288	0.754344	-4.55845
1283	Haus5	-0.387396	4.02863	-2.29454	0.0278392	0.408386	-3.55772
1284	Smc2	-0.387385	6.61056	-2.75799	0.00916241	0.257093	-2.87152
1285	Zfp119a	0.387247	1.75055	1.91422	0.0637527	0.542361	-3.98893
1286	Tigd3	0.387247	-2.86244	0.18781	0.852105	0.986368	-4.7447
1287	Fastkd3	-0.387083	3.25423	-2.09596	0.0433457	0.471547	-3.8948
1288	Mbd4	-0.38708	2.03029	-1.6059	0.117234	0.655423	-4.36166
1289	RP24-176F12.14	0.386922	1.81994	2.362	0.0238373	0.38205	-3.29909
1290	BC053749	0.386919	0.76473	0.520575	0.605923	0.944802	-5.02606
1291	Zfp599	-0.386852	1.47427	-2.42156	0.0207448	0.367989	-3.20418
1292	BC030867	-0.386769	4.20284	-2.2471	0.0310055	0.425833	-3.7323
1293	Plekhb1	0.386399	1.3175	1.09747	0.279889	0.833756	-4.75891
1294	Phf14	0.386285	4.76743	4.17849	0.000184311	0.0323677	0.752282
1295	Gm12286	0.385844	0.279624	1.6725	0.103296	0.628625	-4.23829
1296	Fes	-0.385757	-2.29687	-0.71188	0.481232	0.919875	-5.01216
1297	Usp15	-0.385735	2.97525	-1.37774	0.176983	0.733517	-4.85667
1298	Bbs5	-0.385658	2.44235	-1.90747	0.0646485	0.546442	-4.05175
1299	Atp7a	0.385418	4.35139	1.0397	0.305572	0.848483	-5.48183
1300	Sfrp2	-0.385391	2.62679	-1.08866	0.283705	0.835202	-5.12859
1301	Trip12	-0.385097	5.50935	-0.706334	0.484631	0.919875	-5.96271
1302	Bdh1	0.385049	0.884839	1.08899	0.28356	0.835202	-4.85225
1303	Egfl7	-0.384922	-0.576666	-0.69101	0.494093	0.920169	-4.88362
1304	Trpc1	-0.384845	-2.11925	-0.222089	0.825528	0.98427	-4.8363
1305	Celf4	-0.384464	1.98846	-1.02703	0.311416	0.850639	-4.98643
1306	Spdya	-0.384424	0.110707	-1.45307	0.155065	0.70692	-4.44247
1307	Clcnkb	-0.384181	-2.09667	-0.335104	0.739536	0.974861	-4.77689
1308	Ccr5	0.383902	-1.90826	0.272387	0.786916	0.979269	-4.94276
1309	Usp45	0.383855	4.69679	2.58162	0.0141559	0.309641	-3.12797
1310	Ptgfr	0.383805	1.81756	0.928149	0.359653	0.869016	-4.97606
1311	Hscb	0.383621	2.91726	2.40115	0.0217606	0.374654	-3.2681
1312	Pgm2	0.383483	7.67857	4.09782	0.000233351	0.0377646	0.450227
1313	Cmtm3	0.383461	6.55736	3.01529	0.00474202	0.185255	-2.30112
1314	Atp9b	-0.383209	2.25108	-1.16671	0.251172	0.807948	-4.99219
1315	Rom1	0.383019	1.29012	2.13466	0.0398298	0.462786	-3.65787
1316	Il7	0.382981	0.236881	1.03104	0.309557	0.848755	-4.87535
1317	Disp2	0.382778	-0.851802	0.816189	0.419883	0.900606	-4.78803
1318	Zbtb18	-0.382719	2.38232	-0.774233	0.443964	0.905234	-5.31875
1319	Col1a1	-0.382543	8.15484	-1.86764	0.0701593	0.557075	-4.69944
1320	Zfp330	0.382311	4.85697	3.99592	0.000313805	0.0448559	0.259708
1321	Il4	0.382101	-0.0607187	1.1493	0.258185	0.813814	-4.67119
1322	4632415L05Rik	0.381994	0.729924	1.02432	0.312676	0.851298	-4.80085
1323	Casp1	0.381961	1.53239	1.48191	0.147265	0.69701	-4.52902
1324	Rp2h	0.381688	4.35136	2.07095	0.0457606	0.480388	-4.08317
1325	Kpna2	0.3816	2.44387	1.37109	0.179027	0.735357	-4.81472
1326	Nars2	0.38146	2.36959	1.44657	0.156867	0.708579	-4.66434
1327	Zfp771	0.381437	4.88904	3.0631	0.00418361	0.174241	-2.0689
1328	C230081A13Rik	0.381139	5.68876	0.690607	0.494343	0.920194	-6.01188
1329	C920025E04Rik	0.381054	0.115981	1.32407	0.194017	0.751432	-4.57008
1330	Pde4a	-0.380967	2.59307	-2.15582	0.0380161	0.453393	-3.65035
1331	Irf2	0.380571	4.26081	1.88188	0.068144	0.553298	-4.31886
1332	Arpc1b	-0.380485	7.46256	-4.33117	0.000117572	0.0233575	1.09917
1333	Acp2	-0.380262	4.56185	-1.31186	0.198063	0.756146	-5.22085
1334	Tubb2b	-0.38011	7.92363	-3.25824	0.00248721	0.127397	-1.73713
1335	1810043H04Rik	0.37985	2.88746	2.04509	0.0483811	0.494388	-3.91112
1336	Fam122b	-0.379803	2.57389	-1.7603	0.087047	0.599298	-4.22686
1337	Ralgps2	-0.379671	3.95297	-2.17861	0.0361451	0.443445	-3.754
1338	Mief1	-0.379556	5.21123	-3.3171	0.00212065	0.12069	-1.49849
1339	Pibf1	0.379229	2.59273	2.24426	0.0312046	0.426695	-3.54086
1340	Kif6	-0.379205	-0.642646	-0.805599	0.425885	0.900749	-4.7969
1341	Ptpre	-0.379081	-0.800121	-0.184743	0.854491	0.986368	-4.87059
1342	Bre	-0.378698	2.77257	-0.660895	0.512984	0.927642	-5.47857
1343	Mcm5	-0.378674	4.01601	-1.90356	0.0651725	0.546452	-4.27534
1344	Slc35a1	-0.378609	4.72837	-3.90832	0.000404143	0.0529095	0.0395059
1345	Zfp120	0.378214	3.24177	2.11272	0.0417908	0.466073	-3.83913
1346	Srcrb4d	0.378117	0.538527	1.25618	0.217326	0.774691	-4.59662
1347	Naaladl1	-0.378046	-0.177677	-1.3428	0.187934	0.743883	-4.51548
1348	Fgf1	0.377918	-0.643903	1.04207	0.304486	0.848186	-4.92206
1349	Zfp91	-0.377888	7.45449	-3.99156	0.000317801	0.044905	0.169588
1350	Itfg3	-0.377608	4.58551	-1.34517	0.187177	0.743447	-5.20463
1351	Elavl1	-0.377451	3.89318	-2.95628	0.00552834	0.204903	-2.2691
1352	Ankrd52	-0.376623	7.22306	-1.72024	0.0941735	0.613085	-4.91969
1353	Col14a1	0.37649	0.173957	0.587227	0.560801	0.933923	-4.84285
1354	2610034B18Rik	-0.37635	4.96973	-3.03342	0.00452246	0.181682	-2.11754
1355	Usp35	0.3762	2.13415	1.54423	0.13148	0.6755	-4.54421
1356	Zfp157	0.376007	3.44062	1.78494	0.0828944	0.594528	-4.3791
1357	Gjb3	0.375377	0.905512	1.14641	0.259362	0.816313	-4.77867
1358	Arc	-0.375003	4.08686	-1.50133	0.14219	0.688761	-5.02048
1359	Lrrc46	-0.374942	-0.190104	-1.02658	0.311622	0.850639	-4.72034
1360	Tubb4b	-0.37479	8.21018	-2.885	0.0066417	0.225091	-2.63772
1361	Lman2l	-0.374777	4.81112	-4.25979	0.000145139	0.0274491	0.969719
1362	Gfra4	0.374499	0.817874	1.26395	0.214558	0.772736	-4.64159
1363	Car9	-0.374447	1.72872	-1.73137	0.0921466	0.61131	-4.37333
1364	Alg13	-0.374293	4.05689	-2.32608	0.0258986	0.395386	-3.59277
1365	Peli3	-0.374265	1.35119	-0.892513	0.378181	0.879268	-5.02951
1366	Gp5	-0.373868	-0.611517	-1.07572	0.289373	0.837792	-4.71119
1367	Zscan29	0.373781	4.26016	2.95473	0.00555054	0.204903	-2.27378
1368	Kcnmb4	0.373734	1.09471	1.21686	0.231756	0.791601	-4.6978
1369	Sema4f	0.373638	3.41927	2.42578	0.0205401	0.365918	-3.30572
1370	Fam162a	0.37338	5.43352	2.19851	0.034579	0.435532	-3.98475
1371	Evi2b	0.373106	0.589779	1.53016	0.134919	0.678942	-4.41772
1372	Zfp532	0.372844	3.08123	1.41089	0.167056	0.719307	-4.88489
1373	Mmgt1	0.372781	5.5379	3.76839	0.00060328	0.0639321	-0.362764
1374	Atg16l1	-0.372711	5.36848	-4.55914	5.97031e-05	0.0151141	1.76995
1375	Zfp617	0.372594	3.96513	3.05784	0.00424193	0.175366	-1.99192
1376	Stard6	0.372525	0.444551	1.35275	0.184765	0.742367	-4.54243
1377	Pkp3	-0.372406	-0.732755	-0.696011	0.490994	0.919875	-4.91441
1378	4933434E20Rik	-0.372339	5.39775	-3.5081	0.00125454	0.0900402	-1.0281
1379	Saysd1	0.372165	2.1387	2.367	0.0235628	0.381128	-3.29044
1380	Mtap7d3	0.37186	-0.476478	1.03525	0.307613	0.848483	-4.70936
1381	Cd55	0.371815	4.79911	1.53883	0.132791	0.676769	-5.01572
1382	Ostm1	0.371775	5.98342	2.86025	0.00707531	0.231321	-2.63993
1383	Mks1	-0.371518	2.71609	-1.9064	0.0647917	0.546442	-4.04934
1384	Mfsd9	0.371396	1.63079	1.84255	0.0738334	0.566391	-4.09436
1385	AI462493	0.371307	1.64933	1.69489	0.09893	0.621995	-4.26091
1386	Cdkn3	-0.37125	2.07883	-1.45618	0.154209	0.705975	-4.58644
1387	Sh2d3c	0.37106	-0.723618	0.512855	0.611257	0.944802	-4.80668
1388	Zfp110	0.370784	4.57383	3.5447	0.00113307	0.0882483	-0.877374
1389	Armcx6	0.370761	2.48274	2.25581	0.0304008	0.421803	-3.50843
1390	Evi5	0.370639	5.68701	2.28982	0.0281411	0.410366	-3.82873
1391	As3mt	0.370533	0.934442	1.02394	0.312851	0.851298	-4.87906
1392	Mybl2	-0.370399	5.3954	-2.38252	0.0227275	0.375591	-3.58699
1393	Hdac11	0.370386	2.34525	1.37485	0.17787	0.733941	-4.71522
1394	Rassf2	0.370323	3.13443	1.26712	0.213435	0.771675	-4.79385
1395	Mss51	0.370287	0.87021	1.99751	0.0535472	0.509799	-3.85086
1396	Gm773	0.370061	2.94658	2.63036	0.0125701	0.291789	-2.84949
1397	Msln	0.369948	3.7968	0.697562	0.490035	0.919875	-5.5167
1398	Arid3b	0.369759	1.192	1.74135	0.0903607	0.606128	-4.1883
1399	Slc25a13	-0.369684	0.891702	-0.521172	0.605512	0.944802	-5.35558
1400	Hhip	0.369563	2.4918	0.86153	0.394779	0.886773	-5.19495
1401	Dll1	0.369456	0.590679	0.76478	0.449502	0.907808	-4.9707
1402	Ces1f	0.369227	-0.169336	0.913429	0.367234	0.874883	-5.02064
1403	Tlcd2	0.369174	2.86804	2.96864	0.00535408	0.202516	-2.18736
1404	Immp2l	-0.368917	1.26189	-0.920177	0.363746	0.872323	-5.03426
1405	Gsr	0.368888	6.7124	3.86494	0.000457801	0.0551048	-0.17118
1406	BC003965	0.36884	4.02065	2.87636	0.00679013	0.229316	-2.38948
1407	Nnat	0.368834	-0.671595	0.804224	0.426668	0.900749	-4.92757
1408	Hars2	-0.368812	3.94547	-2.40382	0.0216256	0.374654	-3.36993
1409	Nol7	-0.368778	2.2889	-1.40113	0.169934	0.72123	-4.70094
1410	Morf4l1	-0.368495	6.91763	-2.66916	0.0114269	0.281057	-3.08503
1411	Pde10a	0.368068	3.45385	1.33938	0.189036	0.745642	-5.01406
1412	BC024978	-0.367753	2.94441	-1.66728	0.104337	0.630372	-4.45808
1413	Tnnc1	0.367696	2.07651	0.971465	0.337947	0.862048	-5.05076
1414	Cyp39a1	-0.367576	1.83168	-0.761116	0.451659	0.907808	-5.22447
1415	Oma1	0.367514	3.2268	2.3922	0.0222204	0.375591	-3.30762
1416	Ccdc8	0.367329	3.34745	0.757266	0.453932	0.908973	-5.3121
1417	Fam71f1	0.366956	0.599312	1.30434	0.200584	0.759737	-4.57809
1418	Kcnd1	0.366828	1.74464	1.46723	0.151195	0.701824	-4.55058
1419	Eif3j1	-0.366825	3.20657	-1.89072	0.0669182	0.549149	-4.22211
1420	Vmn1r65	0.36644	0.901029	1.57089	0.125158	0.669817	-4.38653
1421	Serpinb8	-0.36642	4.28041	-2.10482	0.0425171	0.470344	-4.0105
1422	Atp2a3	0.366141	0.0861524	1.11387	0.272887	0.828092	-4.79956
1423	Acn9	-0.366108	1.03213	-1.41325	0.166367	0.719307	-4.50423
1424	Trdmt1	-0.366027	2.49617	-1.49294	0.144365	0.692046	-4.60832
1425	Tdg	-0.365663	5.1665	-4.5683	5.80916e-05	0.0151141	1.80052
1426	Cyth1	-0.365639	4.2987	-3.3789	0.0017916	0.112368	-1.26068
1427	Zfp420	0.365316	1.24782	1.22073	0.230305	0.79016	-4.72838
1428	Serpinb6b	0.365284	2.82895	1.55047	0.129978	0.674548	-4.57278
1429	Pnp2	-0.365156	-0.501761	-0.962939	0.342149	0.86208	-4.75185
1430	Fndc1	-0.365127	4.56464	-0.556999	0.581054	0.939361	-5.91269
1431	Necab3	0.365002	0.0964401	1.02904	0.310485	0.849634	-4.81418
1432	Hist1h4i	0.364663	0.729924	1.08717	0.284352	0.835757	-4.80018
1433	Rsl1	0.364453	-0.022875	1.25431	0.217996	0.774691	-4.602
1434	Gm6169	0.364326	0.333001	1.22235	0.229699	0.789401	-4.66746
1435	Cenpe	-0.364203	5.80671	-1.90723	0.0646798	0.546442	-4.48605
1436	Tnfrsf9	-0.363955	-0.447217	-0.836	0.408796	0.897117	-4.83783
1437	Neurl4	-0.36384	5.28661	-2.9654	0.00539929	0.202977	-2.31418
1438	Gm13139	0.363751	-1.02171	0.317	0.753117	0.976521	-5.02234
1439	Mtbp	-0.36328	4.83602	-2.19885	0.0345523	0.435532	-3.88309
1440	Trdn	-0.363205	-1.55507	-0.327219	0.745441	0.976521	-4.7891
1441	Mcf2l	0.363123	4.7915	1.93225	0.0614114	0.536172	-4.25715
1442	Tbc1d8b	0.363073	4.97042	2.28175	0.0286628	0.413952	-3.75255
1443	Gm6548	-0.362686	3.32427	-2.35378	0.0242955	0.386371	-3.3984
1444	G730046D07Rik	0.362299	2.15471	0.999266	0.324488	0.858053	-5.20517
1445	9130023H24Rik	0.362257	1.66833	1.45892	0.153456	0.704508	-4.47941
1446	Cdc14a	-0.362253	2.12293	-1.91594	0.0635255	0.541674	-4.01889
1447	Golt1b	-0.361808	5.95863	-3.33443	0.00202295	0.119445	-1.49022
1448	Serpinb9e	0.361671	4.63661	1.4986	0.142897	0.690228	-5.15931
1449	Ccdc176	-0.361668	-0.440736	-0.822162	0.416521	0.899621	-4.79694
1450	Ptprq	-0.361369	0.213957	-1.10331	0.277379	0.831311	-4.66588
1451	Tmem107	-0.361327	3.78244	-2.03673	0.0492561	0.498358	-3.99031
1452	Mitf	0.36111	2.81352	2.52066	0.0163976	0.330995	-3.07332
1453	1500011B03Rik	0.360966	2.46601	2.07173	0.0456833	0.479987	-3.79493
1454	Adck3	0.360701	-0.0189901	0.561836	0.57779	0.939338	-4.94387
1455	Zfp637	0.360609	4.38565	2.7272	0.0098952	0.266371	-2.73804
1456	Vps37c	0.360099	4.54109	2.37831	0.0229515	0.375591	-3.53217
1457	Cacnb2	0.359967	1.92059	1.1633	0.252535	0.80844	-4.79892
1458	Gprc5c	0.359947	1.48586	1.13424	0.26436	0.821287	-5.04628
1459	Aipl1	0.359794	-0.510722	1.00545	0.321544	0.857381	-4.72937
1460	Lingo2	0.359751	-0.690088	0.789335	0.435203	0.901553	-4.79789
1461	Pou4f1	0.359273	0.175602	0.641139	0.525586	0.930004	-4.98908
1462	Gdf15	-0.359245	5.83247	-2.08446	0.0444419	0.475893	-4.24905
1463	Slc35b3	-0.35911	2.42407	-1.77866	0.0839375	0.596441	-4.31516
1464	Bdkrb2	0.359028	1.59387	1.90642	0.0647884	0.546442	-4.07158
1465	Tax1bp3	-0.35865	6.77929	-3.61129	0.000940518	0.0834533	-0.809637
1466	Gzmm	-0.358611	-0.224663	-1.13001	0.266115	0.822312	-4.73437
1467	Acot11	0.358049	0.00652374	0.52996	0.599468	0.944656	-4.92681
1468	Nxf7	0.35801	-0.936147	0.352736	0.726391	0.973426	-4.83369
1469	Snx29	0.357999	1.68928	1.1898	0.242092	0.798826	-4.98782
1470	Csrp2	0.35787	3.24592	1.81312	0.0783508	0.583383	-4.35841
1471	Lpin1	0.357801	3.41429	1.0952	0.28087	0.834357	-5.48421
1472	Clca1	0.35756	0.626871	0.646096	0.522409	0.929374	-4.87574
1473	Myod1	-0.357249	4.20462	-0.791443	0.433988	0.901116	-5.47472
1474	Ttll11	0.357161	3.74973	2.34432	0.0248327	0.386978	-3.54785
1475	C330018D20Rik	-0.357041	2.23659	-1.82681	0.0762214	0.575237	-4.12186
1476	Acpp	0.35702	0.862651	1.7019	0.0975955	0.620188	-4.25911
1477	Ppapdc3	0.356913	-0.0291431	1.00604	0.321266	0.857381	-4.74823
1478	Gng2	-0.356638	1.03655	-1.1436	0.260509	0.817575	-4.85202
1479	Zfp287	0.356288	1.33711	0.941761	0.352736	0.866254	-4.947
1480	Tubb5	-0.356275	10.5557	-3.36679	0.00185192	0.113674	-1.48418
1481	Ankrd29	0.356222	2.89145	1.46599	0.151532	0.701849	-4.65317
1482	Rgs10	0.356097	3.16863	2.57393	0.0144224	0.31312	-3.00483
1483	Cd82	-0.356095	6.77604	-1.69558	0.0987986	0.621995	-4.88756
1484	Slco4a1	0.356031	2.94222	0.958872	0.344166	0.862171	-5.32187
1485	Chac1	-0.355832	4.33742	-2.30832	0.0269758	0.403117	-3.76468
1486	Tnfrsf18	0.35548	0.558959	1.44825	0.156401	0.70802	-4.45107
1487	Gmfb	-0.355397	6.75	-3.28657	0.00230376	0.123432	-1.64184
1488	Gm5662	0.355327	0.66503	0.438366	0.6638	0.960271	-4.8578
1489	Zfp658	0.35525	1.79188	1.50888	0.140258	0.686525	-4.46682
1490	Asgr1	0.355157	-1.03788	1.06839	0.292618	0.840119	-4.73726
1491	Cox11	0.354929	3.19166	3.01489	0.00474703	0.185255	-2.05928
1492	Prepl	-0.354724	5.42788	-3.90063	0.000413187	0.0529095	-0.0146981
1493	Vill	-0.354645	0.477166	-0.865097	0.392845	0.885865	-4.9397
1494	Cdhr1	0.354614	2.02981	1.00152	0.323414	0.857381	-5.02848
1495	Zfp598	-0.354608	5.82914	-2.66754	0.0114726	0.281057	-3.05339
1496	Lrif1	0.354591	4.57971	3.06482	0.0041648	0.174241	-2.03639
1497	Zfp397	0.354402	4.32642	2.55373	0.015144	0.316557	-3.11787
1498	Fam84b	-0.354337	-0.745581	-1.04437	0.303435	0.848024	-4.76829
1499	Rbpsuh-rs3	0.354223	4.14819	1.34666	0.1867	0.742707	-5.18721
1500	Npr1	0.354116	1.42309	0.883963	0.382716	0.881056	-4.93419
1501	Tarsl2	-0.354076	3.76625	-2.73678	0.00966169	0.264524	-2.66821
1502	Ngly1	0.353972	3.48204	1.59306	0.120092	0.658909	-4.65442
1503	Zfp426	0.353715	4.09835	3.30399	0.00219751	0.121913	-1.4293
1504	Xlr3a	-0.353684	0.521858	-0.706133	0.484755	0.919875	-4.93914
1505	Hsf2	-0.353655	3.16176	-2.20927	0.0337576	0.431135	-3.6698
1506	Adam11	-0.35365	0.157164	-0.788569	0.435645	0.901579	-4.82487
1507	Tmem100	-0.353619	-3.17071	-0.45879	0.649206	0.956459	-4.70636
1508	Nefm	-0.353557	5.49314	-2.7031	0.0105065	0.271417	-2.99843
1509	Mettl21e	-0.352872	-3.68091	-0.275211	0.784764	0.979269	-4.72285
1510	Tnfaip8l1	-0.352735	2.05128	-1.76017	0.0870696	0.599298	-4.17132
1511	Gipc2	0.352618	1.14396	1.42517	0.162917	0.716717	-4.63764
1512	Gm5300	-0.352618	-3.05376	-0.381736	0.704953	0.970308	-4.71427
1513	Igf1	0.352182	1.09382	0.908562	0.369762	0.875684	-5.07262
1514	Hopx	-0.351749	1.33933	-0.870157	0.390112	0.884798	-5.04177
1515	Zfp11	0.351744	2.75909	2.52632	0.0161765	0.328555	-3.03385
1516	Mrm1	0.351622	3.39762	1.17965	0.246052	0.801886	-5.1322
1517	Rnf32	0.351541	-0.58009	0.701345	0.4877	0.919875	-4.85307
1518	Ccne1	-0.351518	4.59334	-2.41828	0.020905	0.369345	-3.38273
1519	Tgtp2	-0.351241	-0.457266	-0.463265	0.646027	0.955749	-4.89241
1520	Fam46a	-0.351191	2.98495	-0.792999	0.433093	0.901116	-5.32481
1521	Pdcd4	0.350775	4.05659	2.0962	0.0433225	0.471547	-3.9807
1522	Tenc1	-0.350695	7.09331	-1.59814	0.118955	0.658909	-5.06434
1523	Aamp	-0.350634	7.08472	-3.58186	0.00102137	0.0882483	-0.906434
1524	Pcyt1b	0.350276	4.29801	2.27199	0.0293063	0.41697	-3.7402
1525	Gskip	-0.350029	4.4632	-2.96366	0.00542364	0.203271	-2.25438
1526	Nlrc4	0.349959	-0.0994457	1.21462	0.2326	0.792332	-4.67452
1527	Rcn1	-0.349944	7.53936	-3.66449	0.000809793	0.0773082	-0.699372
1528	Selp	0.349806	3.39338	1.42217	0.163781	0.717341	-5.06122
1529	Adamts4	0.349761	2.84782	0.590597	0.558565	0.933379	-5.59331
1530	Impad1	0.349355	6.74441	2.5994	0.0135571	0.30412	-3.23777
1531	A030009H04Rik	0.34931	-0.579187	0.719412	0.476638	0.917816	-4.88794
1532	Dnase1l2	-0.349213	-0.108541	-0.792213	0.433545	0.901116	-4.83812
1533	Ldhd	0.349166	-1.95802	0.457317	0.650255	0.957315	-4.78665
1534	Slc22a18	0.349025	0.663098	1.38738	0.17405	0.725532	-4.61037
1535	Blvra	-0.34888	4.39521	-3.26194	0.00246246	0.127189	-1.5649
1536	Nap1l4	-0.348853	3.86374	-1.91803	0.0632509	0.541465	-4.23889
1537	App	-0.348825	4.97239	-1.9053	0.0649385	0.546442	-4.47178
1538	Pgpep1	-0.348595	5.38434	-2.76466	0.0090105	0.256403	-2.76777
1539	Klhl32	0.348592	0.332277	1.06905	0.292327	0.839619	-4.85305
1540	Zdhhc18	-0.348462	6.00461	-2.42818	0.0204245	0.365918	-3.59032
1541	Mlph	0.348214	2.11016	1.6602	0.105761	0.63328	-4.37976
1542	Ppm1e	0.34813	2.30826	1.22971	0.226965	0.786602	-4.85939
1543	Kctd18	0.348081	3.41197	2.42837	0.0204152	0.365918	-3.24779
1544	Mycbp	-0.348039	3.85846	-1.48138	0.147406	0.69701	-4.83403
1545	Gm7325	-0.347698	-1.20869	-0.222843	0.824946	0.98427	-4.80552
1546	Cep76	-0.347465	4.0113	-3.44168	0.00150767	0.100183	-1.11331
1547	Fam211b	0.346958	4.02052	2.18199	0.0358745	0.442486	-3.81077
1548	Glrb	0.346908	3.41572	1.46596	0.151538	0.701849	-4.80361
1549	Cd40	0.346386	0.56812	0.893701	0.377554	0.879268	-4.92381
1550	Casp6	-0.345862	3.80096	-2.58871	0.0139142	0.306366	-2.98303
1551	Trio	0.345806	5.30413	0.707649	0.483824	0.919875	-5.9946
1552	Trim35	-0.345753	7.30528	-5.69968	1.88763e-06	0.00193372	4.99086
1553	Zfp455	0.345714	-0.648071	0.832192	0.410913	0.897586	-4.76267
1554	Xxylt1	0.345331	5.0821	2.38767	0.0224564	0.375591	-3.57031
1555	Serpinb9g	0.345106	1.18965	0.845612	0.403483	0.891769	-5.12332
1556	Zfp345	-0.345065	0.31915	-1.40276	0.16945	0.72123	-4.49907
1557	Dhrs11	-0.344916	2.7921	-2.4796	0.0180863	0.349033	-3.1225
1558	Wfdc3	0.344876	-0.499341	0.606628	0.547992	0.93234	-4.89893
1559	B630019K06Rik	0.344863	1.8582	1.74676	0.0894028	0.604378	-4.21953
1560	Ier3	-0.344577	6.74466	-2.37982	0.022871	0.375591	-3.74886
1561	Akap13	-0.34452	5.67405	-0.633012	0.530818	0.93128	-6.0326
1562	Scd4	0.344286	1.8515	1.81174	0.0785681	0.58394	-4.3183
1563	Slc11a1	0.344206	1.87938	1.29488	0.203794	0.762066	-5.04351
1564	Ap2a1	0.344199	7.34893	5.37167	5.12533e-06	0.00484659	4.04946
1565	Oplah	0.344194	2.80545	1.54335	0.131693	0.6755	-4.65625
1566	Acbd5	0.343451	4.80866	2.3912	0.0222723	0.375591	-3.52722
1567	Pdk1	0.343038	5.93914	1.61546	0.115143	0.649885	-5.01803
1568	Pde7a	0.34289	4.56295	1.66786	0.104221	0.630372	-4.75264
1569	Npnt	0.342672	5.41078	1.7724	0.084986	0.597648	-4.65681
1570	Siae	0.342642	1.08228	0.971194	0.338081	0.862048	-4.96762
1571	Gm21981	0.342532	1.92008	1.72126	0.0939859	0.61248	-4.27012
1572	F3	-0.342468	5.53476	-1.95099	0.0590564	0.528516	-4.43081
1573	Mtr	-0.342374	4.22586	-2.29547	0.0277807	0.408386	-3.61148
1574	Trim27	-0.342226	3.11204	-2.14719	0.0387463	0.455829	-3.78567
1575	Atp6v0b	-0.342202	7.71806	-3.2824	0.00232998	0.123432	-1.6854
1576	Zfp7	0.342175	3.49338	1.63116	0.111776	0.643287	-4.66679
1577	Sfxn4	-0.342102	0.94997	-1.35429	0.184277	0.742367	-4.57717
1578	Pold2	-0.341976	6.18743	-2.64135	0.0122362	0.289825	-3.11082
1579	Znf512b	0.341973	4.75776	1.70893	0.0962713	0.617997	-4.73306
1580	Aox1	0.34196	5.09405	2.85512	0.00716832	0.232799	-2.60405
1581	Slbp	-0.341667	5.67052	-3.56313	0.00107628	0.0882483	-0.890562
1582	Cnga2	-0.3416	-3.16399	-0.32576	0.746536	0.976521	-4.71913
1583	RP23-242C19.7	-0.341554	0.400074	-0.196355	0.845462	0.985766	-5.34277
1584	Ift57	0.341465	4.77792	2.26493	0.0297799	0.419748	-3.74966
1585	Scamp1	0.34136	4.76174	2.93324	0.00586744	0.212768	-2.37752
1586	Yif1a	-0.341245	3.67158	-0.987327	0.330223	0.860886	-5.41531
1587	Parm1	0.341098	3.74256	1.1454	0.259775	0.816313	-5.2108
1588	Pfn2	0.340952	2.885	2.26135	0.0300222	0.420512	-3.55992
1589	Smpd1	-0.340942	6.17988	-4.69053	4.02818e-05	0.0123796	2.12995
1590	Gsta3	0.340776	3.38301	2.21944	0.0329968	0.429008	-3.89651
1591	Ash1l	0.340765	6.10013	2.35131	0.0244346	0.386978	-3.72195
1592	Taf13	-0.340755	3.00046	-1.7512	0.088625	0.602582	-4.35901
1593	Clvs1	-0.340573	1.20105	-0.959024	0.34409	0.862171	-4.88409
1594	Eif2d	-0.340569	5.45057	-3.44346	0.0015003	0.100183	-1.16604
1595	Pcmtd1	0.340387	5.59862	2.11984	0.0411449	0.463606	-4.13381
1596	Igf2bp2	0.34038	6.04649	2.70583	0.0104355	0.271417	-3.00075
1597	Zfp229	-0.340355	2.76767	-1.43653	0.159685	0.713961	-4.72738
1598	Dnajc30	-0.340079	3.46536	-1.83088	0.075598	0.572598	-4.2543
1599	Dopey2	0.340046	3.35736	0.483346	0.631844	0.951171	-5.79336
1600	Lif	-0.339915	3.33786	-1.74356	0.0899691	0.605529	-4.71715
1601	Tubgcp2	-0.339669	4.70275	-1.3473	0.186496	0.742577	-5.20625
1602	Lbh	-0.339555	6.69078	-2.71118	0.0102977	0.27002	-3.01102
1603	Fam175a	0.339352	2.72729	0.999779	0.324243	0.858053	-5.13837
1604	Ttc7	-0.339073	5.6657	-3.55821	0.00109116	0.0882483	-0.903188
1605	Cryba4	0.339052	0.768974	1.29529	0.203653	0.762066	-4.64461
1606	Gm14421	-0.33904	1.44186	-1.51911	0.137669	0.684098	-4.46383
1607	Dennd3	0.339001	2.36922	1.50724	0.140675	0.686525	-4.62881
1608	Rabgap1l	0.338741	4.59384	2.44257	0.019744	0.363888	-3.41769
1609	Elp6	0.338705	-0.163179	0.809406	0.423721	0.900749	-4.86655
1610	Igfbp3	0.338315	3.73419	1.53538	0.133633	0.678078	-4.9818
1611	Zfp956	0.33814	1.60633	1.38752	0.174008	0.725532	-4.5588
1612	Podxl	0.337813	4.06774	1.94383	0.0599467	0.530162	-4.30304
1613	Car3	-0.337703	3.39829	-0.634414	0.529914	0.930908	-5.46611
1614	Mmp15	-0.33767	1.19931	-1.23606	0.224624	0.78357	-4.70807
1615	Clcn1	-0.337636	0.18955	-0.763852	0.450047	0.907808	-4.98458
1616	Tgfbrap1	-0.337534	1.79869	-0.374189	0.710509	0.971847	-5.44952
1617	AU021092	-0.337457	2.8328	-1.79396	0.0814161	0.591734	-4.23586
1618	Slc43a3	-0.337248	5.68248	-2.05796	0.0470603	0.488329	-4.14136
1619	Jup	-0.337222	7.4078	-2.10604	0.0424045	0.46962	-4.24636
1620	Smarca2	0.336757	2.90902	1.07722	0.28871	0.83745	-5.17795
1621	Lrfn3	-0.336676	3.27166	-2.48958	0.0176618	0.345616	-3.12325
1622	Mrpl19	0.336629	4.84336	1.98439	0.0550536	0.514629	-4.29393
1623	Aldh16a1	0.336594	3.65779	1.68891	0.100081	0.624051	-4.57733
1624	Pstpip1	0.336568	-0.0428836	0.795206	0.431825	0.901071	-4.85698
1625	Arfip1	0.336442	5.85255	2.85053	0.00725264	0.233437	-2.63093
1626	Siah2	-0.336436	5.79361	-3.34414	0.00197013	0.117204	-1.48065
1627	Dhrs13	-0.336231	3.58546	-2.32851	0.0257544	0.395386	-3.47458
1628	Atg12	-0.336215	5.79309	-3.12077	0.00359274	0.161138	-1.99303
1629	Ehbp1	-0.336199	4.25649	-2.24048	0.0314724	0.428131	-3.66889
1630	B230217C12Rik	0.335834	0.116857	1.17365	0.248419	0.804483	-4.6952
1631	Stab1	-0.335616	-1.23102	-0.421375	0.676044	0.963253	-4.92541
1632	Mms22l	-0.335615	4.53207	-2.44774	0.0195045	0.362929	-3.37366
1633	Agps	0.335444	6.16773	1.89496	0.0663381	0.548776	-4.57317
1634	Scn1b	0.335437	3.12325	2.05348	0.0475169	0.488929	-3.93468
1635	Zfp759	0.335127	1.44248	1.25328	0.218367	0.775137	-4.65008
1636	Htr1b	-0.335113	5.23456	-1.46396	0.152082	0.701849	-5.19927
1637	Leng8	0.334914	5.86347	2.39083	0.0222914	0.375591	-3.61481
1638	Cdkn2c	-0.334843	5.27463	-2.27093	0.0293768	0.41749	-3.7662
1639	Cep89	-0.334696	4.24538	-2.06294	0.0465581	0.485033	-4.0172
1640	Hdc	0.334645	4.71962	1.29799	0.202735	0.760969	-5.30078
1641	Coro7	-0.334623	4.08322	-2.09618	0.0433251	0.471547	-3.96537
1642	Mrpl34	0.334575	4.75707	2.77094	0.00886936	0.255519	-2.71108
1643	Lmbr1	-0.334467	1.03991	-0.987372	0.330201	0.860886	-4.89852
1644	Ccrn4l	-0.334461	7.25161	-2.43667	0.0200203	0.365147	-3.61791
1645	Rgma	-0.334409	4.39096	-2.04285	0.0486136	0.495939	-4.02952
1646	Efna3	0.334253	0.951058	0.847712	0.402328	0.890558	-5.01892
1647	Abcc4	0.334173	6.96761	1.78367	0.083105	0.594945	-4.83996
1648	Snx8	-0.334109	5.32949	-2.38435	0.0226311	0.375591	-3.63049
1649	Zfml	0.334086	5.16875	1.96962	0.056794	0.519355	-4.36027
1650	Foxq1	0.333961	4.23989	2.37498	0.0231301	0.377607	-3.62597
1651	Rhebl1	0.333893	1.0142	1.03351	0.308418	0.848483	-4.95257
1652	2510002D24Rik	-0.333444	1.1849	-0.873094	0.388531	0.884183	-4.96662
1653	Iars2	0.333397	6.70473	3.11814	0.00361784	0.161138	-2.04907
1654	2700097O09Rik	0.333276	2.22482	1.6818	0.101463	0.625929	-4.34071
1655	Tmem241	0.333031	1.50874	1.05096	0.300443	0.845795	-4.90718
1656	Nup160	-0.332935	5.42662	-2.55069	0.0152555	0.317315	-3.25028
1657	Sfmbt2	0.332881	1.03592	0.836441	0.408551	0.897004	-4.97424
1658	Incenp	-0.332735	5.17017	-1.76799	0.0857327	0.598155	-4.6684
1659	Etohi1	0.332674	1.37297	1.05274	0.299636	0.845795	-4.93348
1660	Zfp933	0.332175	2.58246	1.77065	0.0852817	0.59773	-4.28809
1661	Tceanc	0.332131	0.509261	0.867196	0.39171	0.885613	-4.86066
1662	Mgat3	0.332097	6.19134	3.0543	0.00428157	0.176031	-2.15454
1663	Cda	0.331909	4.11232	2.36885	0.0234614	0.38049	-3.47392
1664	Sytl1	0.331856	1.42527	1.02087	0.314285	0.851314	-4.91162
1665	Cks1b	-0.331552	6.21991	-2.2528	0.0306085	0.423727	-3.91085
1666	Pcdhb14	0.331474	0.791644	1.33155	0.191569	0.749552	-4.60202
1667	Hoxc9	0.331443	4.74779	2.76017	0.00911237	0.257093	-2.73639
1668	Gemin4	0.331391	4.11489	1.01434	0.317346	0.853579	-5.4145
1669	Slc35a4	-0.331199	7.0382	-3.90285	0.000410557	0.0529095	-0.0544017
1670	Osgin2	-0.331162	3.5285	-2.14508	0.038927	0.457485	-3.85257
1671	Galm	-0.331122	4.98265	-2.85046	0.00725395	0.233437	-2.53904
1672	Gm9897	0.331009	-0.325852	0.797101	0.430738	0.900749	-4.79577
1673	Crot	0.330912	4.65329	2.4939	0.0174809	0.343814	-3.26798
1674	Raet1e	0.330891	5.80745	3.13457	0.00346357	0.158281	-1.97719
1675	BC030336	-0.330828	3.26162	-1.8477	0.0730658	0.564203	-4.31565
1676	Zfyve21	0.330585	4.20077	1.88986	0.067037	0.549757	-4.27298
1677	Nolc1	-0.330499	0.501644	-0.590458	0.558657	0.933379	-5.18241
1678	Zc2hc1c	0.330399	1.73864	1.81864	0.0774864	0.5805	-4.13324
1679	Dscr3	0.330358	5.97174	3.43478	0.00153664	0.101016	-1.23728
1680	Kcnk12	0.330347	1.24394	1.19996	0.238171	0.796055	-4.81522
1681	Gm3272	0.330234	1.72863	1.29625	0.203327	0.761113	-4.74471
1682	Pbk	-0.330078	5.2304	-2.09926	0.0430348	0.471547	-4.0856
1683	Fam189a2	0.330075	1.4552	1.17784	0.246764	0.802504	-4.75242
1684	Tpi1	0.329904	3.59968	1.49583	0.143614	0.690706	-4.86151
1685	Cenpi	-0.329903	4.90873	-2.38308	0.0226979	0.375591	-3.54538
1686	Nkain1	0.329609	4.78248	1.97315	0.0563734	0.517711	-4.36663
1687	Zfp125	0.329432	-0.323172	1.15918	0.254189	0.809413	-4.64386
1688	Bcap29	-0.329372	4.52686	-3.28005	0.00234483	0.123432	-1.5176
1689	Vwce	0.329359	-0.458982	0.669959	0.507257	0.925963	-4.83824
1690	Mospd2	-0.329305	4.4814	-3.25326	0.00252082	0.128583	-1.59962
1691	Mapk12	-0.329229	4.02841	-1.54066	0.132346	0.67676	-4.869
1692	Kdm1b	-0.329062	4.3153	-2.8746	0.00682077	0.22972	-2.43884
1693	Pigl	0.329028	3.16508	2.16862	0.0369551	0.449791	-3.73727
1694	Leng9	0.32894	1.28352	1.27132	0.211956	0.76906	-4.63665
1695	Katnbl1	0.328874	5.3098	3.34494	0.00196583	0.117204	-1.47211
1696	Tubb6	-0.328792	7.62828	-2.60073	0.0135133	0.303691	-3.26277
1697	Hgf	0.328611	2.73655	1.03181	0.309203	0.848755	-5.28588
1698	Nsg1	0.328584	3.861	1.18668	0.243305	0.799517	-5.2132
1699	Slc5a4b	0.328583	-1.0455	1.08202	0.286602	0.836364	-4.73549
1700	Fancl	0.328438	3.2511	2.18354	0.0357516	0.442486	-3.69961
1701	Gm5417	-0.328409	-1.55576	-0.355173	0.72458	0.973426	-4.98228
1702	Stxbp4	-0.328208	4.18096	-2.20198	0.0343117	0.433945	-3.7453
1703	Meis3	0.327952	3.36667	2.0797	0.0449023	0.47614	-3.91815
1704	Tcea3	0.327919	2.74276	2.01255	0.0518641	0.505203	-3.93454
1705	Tmem119	0.327845	5.78288	1.19215	0.24118	0.798311	-5.27651
1706	2310015B20Rik	0.327616	-1.8591	0.293403	0.770938	0.977048	-4.7458
1707	Sorcs1	-0.327489	-0.388243	-0.489987	0.627184	0.94971	-4.94983
1708	1700030K09Rik	0.327385	2.51781	1.14595	0.25955	0.816313	-4.96186
1709	5031414D18Rik	0.327323	3.76271	2.62273	0.012807	0.294037	-2.87608
1710	Stat5b	-0.32725	4.71391	-2.81152	0.00800716	0.240939	-2.6015
1711	Ago4	0.327173	0.630461	0.771719	0.445433	0.906057	-5.00296
1712	Slc25a10	-0.32713	6.09661	-2.86884	0.00692189	0.229897	-2.58298
1713	Nbea	0.327046	3.11159	1.01056	0.319128	0.855823	-5.37381
1714	Ids	-0.326822	6.61686	-2.89658	0.00644762	0.221273	-2.55963
1715	Spag1	0.326583	1.00203	0.541382	0.591656	0.943178	-5.15766
1716	Pard6b	-0.326437	-0.278096	-1.31618	0.196624	0.753459	-4.5952
1717	Inhba	-0.326285	6.03271	-1.68174	0.101475	0.625929	-4.99204
1718	Oasl2	-0.326272	2.43992	-1.21225	0.233493	0.792332	-4.97385
1719	Tmem25	0.326253	-0.478388	0.745448	0.460952	0.913212	-4.88666
1720	Ptchd1	0.325782	-0.324059	0.903195	0.372564	0.877658	-4.92936
1721	Slc6a9	0.325763	6.44756	2.84057	0.00743864	0.235072	-2.72637
1722	Hmox1	0.325706	7.29796	1.54654	0.130921	0.6755	-5.21129
1723	Fam19a5	0.325704	4.33095	2.16088	0.0375935	0.453393	-3.92628
1724	Pkp1	0.325579	6.83483	1.63273	0.111443	0.643287	-5.02508
1725	Neurl2	0.325563	1.97879	1.96574	0.0572586	0.519852	-3.91873
1726	Asf1b	-0.325507	5.77842	-1.64203	0.109493	0.640565	-4.90571
1727	Rpl10-ps6	0.325464	-0.50826	0.797259	0.430648	0.900749	-4.83951
1728	Dph5	0.325406	1.48122	0.889416	0.37982	0.880489	-5.1419
1729	Arhgap12	0.325198	4.64638	1.96863	0.0569128	0.519355	-4.30215
1730	Aoc3	-0.325196	-0.318363	-0.826632	0.414016	0.898253	-4.83778
1731	Slc10a7	-0.325151	4.37724	-2.29927	0.0275405	0.406917	-3.61619
1732	Zfp30	0.325146	1.9621	2.18244	0.0358391	0.442486	-3.59558
1733	Gpld1	-0.325038	-0.451837	-0.976772	0.33535	0.861681	-4.81237
1734	Fryl	-0.324915	5.25496	-1.74067	0.0904803	0.606128	-4.73896
1735	Zfp869	0.324749	-2.45076	0.169172	0.86663	0.986368	-4.81039
1736	Wdr73	-0.324733	3.49476	-2.22348	0.0326991	0.428443	-3.64735
1737	Acat3	-0.324498	-0.206409	-0.839302	0.406966	0.895302	-4.8633
1738	C2cd2l	-0.324268	4.5091	-2.25653	0.0303513	0.421592	-3.85211
1739	Ribc1	0.324013	-0.279603	0.788906	0.435451	0.901579	-4.84329
1740	Acad10	-0.323869	2.64727	-1.35656	0.183562	0.741287	-4.7687
1741	Eapp	0.323208	4.7182	2.31751	0.0264137	0.398626	-3.65873
1742	Ampd1	0.323007	-1.54133	0.823062	0.416016	0.8991	-4.92617
1743	Arrdc3	-0.322979	4.32665	-1.49659	0.143416	0.690706	-5.00599
1744	Gdf11	0.322869	4.95586	3.55216	0.00110974	0.0882483	-0.889738
1745	Sec22a	-0.322802	3.4573	-1.42266	0.163639	0.717341	-4.82764
1746	Denr	0.322762	5.89934	3.10007	0.00379515	0.164274	-2.06719
1747	Sprr1b	-0.322714	-0.147479	-0.756121	0.454609	0.909495	-4.85155
1748	Mcm3	-0.322654	7.13653	-2.36277	0.0237947	0.381865	-3.7422
1749	Apba1	0.322647	2.5214	1.7937	0.0814588	0.591734	-4.30033
1750	Dctd	0.322605	3.67938	1.75395	0.0881456	0.601652	-4.50049
1751	Dna2	-0.322484	3.07332	-1.85209	0.0724173	0.561656	-4.18455
1752	Fahd1	0.322249	1.98899	2.00725	0.0524527	0.508611	-3.86358
1753	Snx12	-0.322105	5.99824	-4.43987	8.51844e-05	0.0186995	1.43154
1754	Igf2	-0.322077	0.450664	-0.568013	0.573633	0.938211	-5.02954
1755	Tnxb	0.321827	-1.34788	0.207199	0.837049	0.984768	-4.87545
1756	Zwilch	-0.321741	4.48516	-2.02681	0.0503113	0.500994	-4.12281
1757	Trim7	0.321717	2.96906	2.06098	0.046756	0.486682	-3.83442
1758	Lancl3	0.321674	2.51585	1.43427	0.160323	0.714319	-4.93666
1759	Dnph1	-0.32119	4.4656	-2.12058	0.0410781	0.463606	-3.99234
1760	Ndst1	-0.321048	6.20002	-1.29079	0.205193	0.762066	-5.47782
1761	Cpz	0.320976	1.26121	1.45885	0.153475	0.704508	-4.48848
1762	Cyb561d2	0.320914	0.318072	0.998621	0.324796	0.858053	-4.80892
1763	Dnmt3a	0.320849	3.48402	0.89246	0.378209	0.879268	-5.51546
1764	Optn	0.320805	4.81275	2.81097	0.00801825	0.240939	-2.64958
1765	Zfp248	0.320766	2.35672	1.8942	0.0664412	0.548776	-4.08484
1766	Mthfsd	0.32071	4.04354	2.11603	0.0414896	0.464933	-3.88916
1767	Nr2c2	0.320553	5.25344	0.984403	0.331638	0.860981	-5.7358
1768	Rhobtb1	0.320473	3.76446	1.26111	0.215565	0.773705	-5.05944
1769	Bst2	-0.320381	3.26191	-1.84739	0.0731128	0.564203	-4.35863
1770	Ift43	-0.320221	1.4006	-0.862937	0.394016	0.886583	-5.10357
1771	Mgll	0.320088	3.0065	1.68577	0.100689	0.62502	-4.50476
1772	Eme1	-0.319957	3.13879	-1.40272	0.169461	0.72123	-4.77914
1773	Glis3	0.319926	4.19889	1.10679	0.275893	0.829231	-5.46401
1774	Ago3	-0.319892	5.76383	-1.63723	0.110496	0.641768	-5.00039
1775	Ptch1	-0.31987	1.54716	-0.64433	0.52354	0.930004	-5.26017
1776	Tuba4a	-0.319179	6.34827	-2.72834	0.00986706	0.266371	-2.95643
1777	Slc30a6	-0.319177	3.70179	-1.92578	0.0622423	0.538929	-4.21578
1778	Fmo5	0.319001	0.241612	0.872891	0.38864	0.884183	-4.87821
1779	Dlg3	0.318905	3.94175	1.69442	0.0990193	0.621995	-4.54614
1780	Klf13	-0.318889	6.87953	-1.72418	0.0934519	0.61237	-4.88525
1781	Midn	-0.318817	8.18234	-3.4455	0.0014919	0.100183	-1.27631
1782	Ptprv	0.318764	2.08575	0.592752	0.557138	0.933076	-5.28294
1783	Ccno	-0.318596	2.56364	-1.89567	0.0662407	0.548776	-4.46239
1784	Ankrd35	0.318513	-0.896821	0.363547	0.718371	0.973069	-4.81951
1785	Cdsn	0.318438	1.69278	1.21592	0.232111	0.792155	-4.80421
1786	Ccdc88c	0.318344	1.22908	0.587155	0.560848	0.933923	-5.01292
1787	Akt3	0.318329	5.56114	2.33634	0.025294	0.391118	-3.72589
1788	Slc18b1	0.318236	3.99239	2.20981	0.0337166	0.431135	-3.75878
1789	Gbp2b	-0.318158	1.4657	-1.53026	0.134893	0.678942	-4.48267
1790	Mef2c	-0.318055	-2.29069	-0.140792	0.888837	0.988453	-4.80945
1791	Zdhhc15	0.317846	0.477144	0.612877	0.543899	0.93234	-5.00714
1792	Dlx3	-0.317537	6.32238	-3.37292	0.00182115	0.112972	-1.44074
1793	Xrn1	0.317532	-0.917387	0.346644	0.730923	0.974276	-5.02377
1794	Gm22	-0.317523	3.67773	-0.497821	0.621707	0.947615	-5.98535
1795	Synpo	0.317501	6.37343	2.02086	0.050955	0.502387	-4.31655
1796	Morn1	-0.31747	-0.184722	-0.79384	0.43261	0.901116	-4.86802
1797	Cdk1	-0.317255	7.01324	-2.27679	0.0289885	0.414367	-3.90074
1798	Aldh6a1	0.317042	4.03588	1.818	0.0775867	0.580507	-4.41674
1799	Eif2b5	-0.316983	6.27375	-4.78765	3.00822e-05	0.0108765	2.39776
1800	Oxsm	-0.316905	2.85224	-1.56696	0.126074	0.671211	-4.52926
1801	Reep2	-0.3169	-0.190167	-0.833417	0.410231	0.897586	-4.89793
1802	Parp11	0.316808	2.76644	1.41675	0.165349	0.718927	-4.76936
1803	Arfgap3	0.316636	6.29567	2.80534	0.00813331	0.242975	-2.74492
1804	Fam126b	-0.316563	3.81434	-1.56626	0.126237	0.671211	-4.89277
1805	Kazald1	0.316525	0.655695	0.893963	0.377415	0.879268	-4.86267
1806	Ezh1	0.3164	5.02508	2.13097	0.0401537	0.463522	-4.01473
1807	Fan1	-0.316398	1.01298	-0.831575	0.411257	0.897586	-4.93269
1808	Cdca5	-0.316397	4.3695	-1.76626	0.0860268	0.598155	-4.56881
1809	Fads6	0.316332	0.370373	0.859436	0.395917	0.886773	-4.86105
1810	Tmco6	-0.316024	2.36036	-1.46349	0.152211	0.701849	-4.57369
1811	Sptb	0.316001	-0.492868	0.487507	0.628923	0.949749	-4.97399
1812	Rragd	-0.315929	4.53462	-1.47524	0.149039	0.698063	-5.06639
1813	Pck2	0.315773	3.48808	0.995307	0.326382	0.858641	-5.34833
1814	Saal1	-0.315742	2.41725	-1.57406	0.124423	0.668077	-4.47745
1815	Cdca8	-0.315669	5.64563	-1.95466	0.0586053	0.526633	-4.39002
1816	Galnt7	-0.315662	4.38853	-1.63742	0.110457	0.641768	-4.8003
1817	Timm10	-0.315565	3.64351	-2.38138	0.0227878	0.375591	-3.45282
1818	Gm15452	0.315499	1.5147	0.963412	0.341915	0.86208	-4.98768
1819	Prdm5	0.31545	3.86553	2.90605	0.00629282	0.22085	-2.33069
1820	Zan	0.315405	-0.403221	0.49604	0.622951	0.947636	-5.12071
1821	Nr2c1	0.315299	4.36054	2.63239	0.0125079	0.291789	-2.9615
1822	H2-DMa	0.31507	0.0558816	0.549811	0.585922	0.942317	-5.0735
1823	Atg10	0.315049	2.12778	1.55519	0.12885	0.674085	-4.55573
1824	Fgf11	-0.314903	1.99237	-0.992427	0.327765	0.859935	-4.97717
1825	Tpgs1	0.31488	2.19671	0.426884	0.672064	0.962564	-5.26431
1826	Foxo6	-0.314809	2.17204	-1.18867	0.24253	0.799094	-4.89281
1827	Gas2l3	0.314594	5.22463	2.01815	0.0512498	0.503608	-4.31319
1828	Serpinb9d	0.314551	0.39447	0.857652	0.396889	0.887243	-5.02265
1829	Wdr5b	-0.314535	1.21288	-0.985248	0.331229	0.860981	-4.79813
1830	Ankrd49	0.31452	2.46684	1.36181	0.181912	0.739154	-4.75101
1831	Kdm4b	0.314426	5.53989	1.25774	0.216768	0.774632	-5.42209
1832	Nfatc1	-0.314303	4.82498	-1.24761	0.220415	0.7774	-5.39515
1833	Slc25a14	-0.31424	2.41084	-2.04222	0.0486798	0.496203	-3.87138
1834	Ogfrl1	0.314145	2.6807	2.30117	0.027421	0.406128	-3.4494
1835	4930562C15Rik	0.313884	-1.05306	0.720601	0.475915	0.917816	-4.92662
1836	Nyap1	-0.31378	2.49804	-1.00994	0.319418	0.856029	-5.0304
1837	Dusp5	-0.313758	5.98614	-1.5516	0.129706	0.674548	-5.18707
1838	Tpsab1	0.313597	2.51088	0.609462	0.546134	0.93234	-5.47355
1839	Armcx3	0.313579	5.44501	2.82247	0.00778839	0.239223	-2.66928
1840	Ttyh2	0.313573	6.67338	3.10135	0.00378231	0.164274	-2.09178
1841	Zdhhc7	-0.313562	5.75013	-3.37923	0.00178995	0.112368	-1.35575
1842	Rnf135	0.31347	2.86684	1.77967	0.0837683	0.596273	-4.23962
1843	Itpripl1	-0.313275	2.90603	-1.58401	0.122138	0.662358	-4.56638
1844	Rabl3	-0.313008	3.16597	-2.11035	0.0420076	0.466907	-3.77891
1845	2700089E24Rik	0.312889	4.83999	2.95307	0.00557444	0.20517	-2.32167
1846	Mamld1	-0.31286	1.92274	-1.09256	0.282011	0.835202	-5.12329
1847	Timm9	0.312672	2.40263	1.69861	0.0982191	0.620623	-4.39221
1848	Gtf2e1	-0.312667	4.06206	-3.89379	0.000421402	0.0530885	0.0211483
1849	Tldc1	0.312654	3.08518	1.81761	0.0776466	0.580602	-4.24829
1850	Ung	-0.312465	2.83037	-1.38749	0.174016	0.725532	-4.75726
1851	Fam102a	0.312309	4.0489	1.39493	0.171779	0.722743	-5.13149
1852	Rbm38	-0.312251	5.2154	-2.02012	0.0510352	0.502705	-4.32075
1853	Ccdc28a	0.312167	2.64714	1.21701	0.2317	0.791601	-4.91292
1854	Cd302	-0.312001	2.00811	-2.02607	0.0503919	0.500994	-3.84889
1855	Rbm4b	0.311962	4.03134	2.212	0.0335513	0.431135	-3.77565
1856	Vit	-0.311869	-2.4102	-0.295634	0.769247	0.977048	-4.78164
1857	Zfp551	0.311668	0.960662	1.05146	0.300213	0.845795	-4.90051
1858	Tmtc3	0.311657	5.85973	1.93809	0.0606691	0.533862	-4.48443
1859	Tmem127	-0.311646	6.64618	-1.91556	0.063575	0.541674	-4.56924
1860	Ecsit	-0.311535	4.01471	-2.20933	0.0337528	0.431135	-3.7487
1861	Chaf1b	-0.311456	5.69016	-2.21921	0.033014	0.429008	-3.94453
1862	Gpr17	0.311374	-0.247875	0.678494	0.501897	0.923411	-4.88784
1863	Hipk4	-0.311334	-0.224292	-0.851338	0.400338	0.888974	-4.84228
1864	Mpv17l2	-0.311322	5.64531	-2.35613	0.0241637	0.385771	-3.66669
1865	Nol4	-0.311307	2.14018	-1.09859	0.279409	0.833756	-4.94471
1866	Enkur	0.311297	-0.331731	0.884117	0.382634	0.881056	-4.81246
1867	Armcx5	-0.31121	2.62074	-2.38122	0.0227966	0.375591	-3.29638
1868	Znhit6	0.31119	2.84715	1.72499	0.093304	0.61237	-4.3717
1869	Tcp11l2	0.311176	3.30231	0.995272	0.326399	0.858641	-5.2378
1870	Spin4	0.311065	2.62918	1.37457	0.177955	0.733941	-4.81909
1871	Exo5	0.310784	2.99771	2.3894	0.022366	0.375591	-3.30076
1872	Fzd9	-0.310708	-0.81179	-0.687411	0.49633	0.921521	-4.85967
1873	Ovca2	0.310706	3.80538	1.16034	0.253724	0.809413	-5.23667
1874	Gm20695	-0.310689	-0.133392	-0.887301	0.380942	0.880665	-4.86454
1875	Adat2	-0.310679	2.65807	-2.34045	0.0250554	0.388406	-3.36618
1876	Gm4944	0.310287	2.74131	1.74873	0.0890576	0.603556	-4.29229
1877	Fubp3	-0.310066	6.153	-3.46526	0.00141266	0.0988042	-1.1747
1878	Arpc5	-0.309839	7.72485	-3.64372	0.000858589	0.0793582	-0.759944
1879	Lrrc28	-0.309779	2.36667	-1.65629	0.106554	0.633416	-4.42042
1880	Msh2	-0.309671	4.89714	-2.20307	0.0342287	0.433341	-3.85927
1881	Pkib	-0.309657	-0.418051	-0.817932	0.4189	0.900606	-4.85455
1882	Gpalpp1	0.309644	5.01849	2.71089	0.0103051	0.27002	-2.88103
1883	Sdsl	-0.309619	-0.424085	-0.716503	0.47841	0.91827	-4.89113
1884	Zfp553	0.309561	4.69282	2.91785	0.00610475	0.216895	-2.41243
1885	Vps8	0.309287	5.6155	2.63172	0.0125284	0.291789	-3.12192
1886	Sept8	0.309261	7.54176	3.54084	0.00114531	0.0882483	-1.01708
1887	Tacc2	0.309159	-1.05705	0.259268	0.796939	0.980466	-5.05769
1888	Gm16199	-0.309074	-1.37252	-0.391696	0.697645	0.968916	-5.01913
1889	Stambpl1	-0.30907	4.01436	-1.91197	0.0640498	0.544511	-4.29089
1890	Nynrin	0.308863	2.78408	1.43058	0.161372	0.714319	-4.63711
1891	Tox	0.30874	-1.4966	0.45234	0.653801	0.958031	-4.85781
1892	Trip10	0.308687	2.64805	0.648347	0.520969	0.928001	-5.46497
1893	Unc119	0.30864	4.42017	3.42518	0.00157782	0.102085	-1.17511
1894	Rffl	0.308563	3.50466	2.1216	0.0409867	0.463522	-3.86514
1895	Klhl24	0.308528	5.67328	1.7876	0.0824566	0.592808	-4.73651
1896	Stk30	-0.308408	1.92822	-1.44424	0.157517	0.709547	-4.62788
1897	Thbd	-0.308228	5.74236	-1.66137	0.105525	0.63328	-4.96974
1898	Kifc5b	-0.308097	3.05547	-1.07704	0.288789	0.837482	-5.1253
1899	Asap3	0.307904	3.50687	1.78926	0.0821845	0.592808	-4.36837
1900	Celf5	-0.307747	1.02642	-0.77038	0.446216	0.906057	-4.97887
1901	Pnp	-0.307738	5.72527	-2.41728	0.020954	0.369459	-3.55044
1902	Nf2	-0.307713	6.67659	-3.73265	0.000667766	0.0674309	-0.493142
1903	Vps39	-0.307686	4.88141	-1.2149	0.232494	0.792332	-5.34853
1904	Gm14048	-0.307453	-0.677897	-0.697037	0.490359	0.919875	-4.87276
1905	Lamb3	0.307431	4.34749	2.12289	0.0408708	0.463522	-3.97755
1906	Zbtb38	0.307395	6.49077	1.25548	0.217579	0.774691	-5.53147
1907	Chaf1a	-0.307234	6.12415	-2.25203	0.0306624	0.423997	-3.89109
1908	Nup133	-0.307086	5.3639	-3.53758	0.00115578	0.0882483	-0.93532
1909	Pdpr	0.306967	4.07544	0.914347	0.366758	0.874883	-5.56915
1910	Tbc1d9	0.306964	3.22189	1.23519	0.224944	0.783982	-5.22023
1911	Itgav	0.306943	7.15326	0.974854	0.336287	0.862048	-5.86573
1912	Tdp2	-0.30677	3.14457	-1.05943	0.29662	0.843223	-5.2576
1913	Usp33	0.306714	5.2005	2.76599	0.00898046	0.256141	-2.79801
1914	Setdb2	-0.306702	2.97666	-1.50096	0.142286	0.688903	-4.68044
1915	Stat2	-0.306564	5.00731	-2.40151	0.0217427	0.374654	-3.489
1916	Dnajb5	-0.306492	3.32214	-1.9061	0.0648315	0.546442	-4.16537
1917	St3gal1	-0.306362	4.98064	-0.972151	0.337611	0.862048	-5.63382
1918	Pfkfb2	0.305967	1.946	0.730349	0.470012	0.91718	-5.33728
1919	E2f7	-0.305942	5.47026	-1.48056	0.147624	0.69701	-5.12171
1920	Tmem101	0.305941	3.6651	2.43517	0.0200909	0.365781	-3.29991
1921	Bcl2	0.305742	2.89089	1.52705	0.135688	0.680053	-4.58959
1922	Rbpms	0.305479	3.51609	1.62432	0.113233	0.646335	-4.64573
1923	Bace2	0.30547	1.18055	0.864144	0.393361	0.886122	-4.97249
1924	BC037034	0.305423	4.36201	2.27546	0.0290764	0.415033	-3.7127
1925	Gng11	0.305385	0.400866	1.04002	0.305423	0.848483	-4.78376
1926	Trib1	-0.304818	5.53325	-2.2824	0.0286209	0.413952	-3.87007
1927	9530068E07Rik	-0.304816	7.96311	-5.16566	9.58742e-06	0.00616173	3.45581
1928	Sema6a	-0.304721	3.66664	-0.660968	0.512937	0.927642	-5.4017
1929	Tet1	0.304686	1.45837	0.552396	0.584169	0.94136	-5.14266
1930	Tmbim6	0.304686	9.47153	4.40439	9.46503e-05	0.020339	1.29151
1931	Pdia6	-0.304686	4.47335	-1.31771	0.196115	0.753454	-5.22384
1932	Arhgap11a	-0.304611	5.50783	-2.12956	0.0402776	0.463522	-4.08814
1933	Slc19a1	-0.304601	4.80383	-2.20632	0.0339805	0.431531	-3.89137
1934	Hey1	0.304588	0.233402	0.539	0.593281	0.943463	-4.93722
1935	Atg9b	-0.304557	2.56869	-1.4021	0.169647	0.72123	-4.82533
1936	Atg4c	0.304521	3.71611	2.54852	0.0153357	0.317834	-3.05595
1937	Hsph1	0.304306	-1.30414	0.14868	0.882655	0.987933	-5.10517
1938	Adarb2	0.304217	0.652822	1.10584	0.276298	0.829462	-4.76781
1939	Nap1l1	0.304089	5.65564	2.38205	0.0227527	0.375591	-3.62946
1940	Brsk1	-0.303945	3.63458	-2.75696	0.00918595	0.257093	-2.65095
1941	Rwdd2b	0.303906	2.43827	1.77071	0.085272	0.59773	-4.261
1942	Tuba1a	-0.303788	10.4076	-3.88072	0.000437529	0.0533005	-0.145073
1943	Zfhx2	0.303749	3.49339	0.952456	0.347363	0.863403	-5.37222
1944	Elmod2	-0.303704	3.61219	-1.39941	0.170444	0.721761	-4.92378
1945	Alyref2	-0.303618	0.662159	-0.932604	0.35738	0.867721	-4.79821
1946	E2f2	-0.303577	3.86063	-1.35235	0.184893	0.74253	-5.04791
1947	Ano5	0.303443	-1.21089	0.347458	0.730317	0.973989	-4.78736
1948	Cbx3	-0.303165	6.35077	-2.71398	0.0102264	0.269194	-2.94857
1949	RP24-84K14.11	0.302884	4.26096	0.72389	0.473919	0.917816	-5.79723
1950	Fgf10	-0.302851	3.77531	-2.22283	0.0327465	0.428443	-3.67796
1951	Omd	0.302836	0.168675	0.450331	0.655234	0.958031	-4.88576
1952	Kcnj2	-0.302785	4.06723	-1.18293	0.244768	0.800811	-5.29804
1953	Slc35a3	0.302599	4.79522	1.68528	0.100785	0.62502	-4.7895
1954	Serpinc1	-0.302594	0.627921	-0.624939	0.536043	0.932134	-4.96963
1955	Cep164	-0.30252	4.41276	-1.53049	0.134837	0.678942	-4.95194
1956	Riok3	0.302503	4.09147	1.33827	0.189392	0.746458	-5.18161
1957	6330408A02Rik	0.302366	2.96124	1.12229	0.26934	0.825185	-5.09649
1958	Tcf19	-0.302287	5.65326	-1.45183	0.155407	0.70692	-5.11752
1959	Ccbl2	-0.302089	2.00401	-1.14132	0.261447	0.818844	-4.90437
1960	Rasgef1a	0.302074	1.31338	1.64564	0.108744	0.63778	-4.4289
1961	Suv39h2	-0.302007	3.14995	-2.19618	0.034759	0.436922	-3.67973
1962	Lpar3	-0.301943	-0.788591	-0.802867	0.427441	0.900749	-4.80293
1963	Gm13248	-0.301838	1.16882	-1.04833	0.301634	0.847345	-4.89033
1964	Hacl1	0.301755	3.11457	1.70923	0.0962145	0.617954	-4.47169
1965	Znhit3	-0.301561	2.89992	-1.81602	0.0778961	0.58176	-4.24259
1966	Cd248	0.301454	4.18023	1.0104	0.319202	0.855823	-5.43927
1967	Gm4070	-0.301417	3.17	-0.451235	0.654589	0.958031	-5.28889
1968	Gpr39	0.301402	4.4033	1.76626	0.0860269	0.598155	-4.67422
1969	Ldha	0.301216	9.9737	2.38657	0.0225144	0.375591	-3.739
1970	Hist1h1c	0.301053	4.17088	0.921073	0.363284	0.871679	-5.44719
1971	Cenpk	-0.30105	2.05815	-1.41201	0.16673	0.719307	-4.61278
1972	Slc16a13	-0.301001	4.78184	-1.61818	0.114554	0.648944	-4.87142
1973	Stx16	0.300916	5.09728	1.62581	0.112915	0.645937	-4.89562
1974	Rab21	-0.300877	6.41235	-3.42596	0.00157444	0.102085	-1.28418
1975	Oas3	-0.30083	-0.286105	-0.519988	0.606328	0.944802	-4.97818
1976	Lifr	0.300773	4.33662	1.40393	0.169105	0.72123	-5.10806
1977	Poli	0.300757	2.43424	1.72156	0.0939306	0.61248	-4.26459
1978	Rasd1	-0.300578	-0.922743	-0.578	0.566945	0.934582	-4.82849
1979	Slc38a1	-0.300403	6.34066	-2.43676	0.020016	0.365147	-3.584
1980	Sh3rf1	-0.300372	4.57561	-2.74525	0.00945931	0.261194	-2.75888
1981	Rhot2	-0.300337	5.54755	-2.97685	0.00524121	0.200094	-2.31312
1982	Cyb5rl	-0.300327	2.44801	-1.25465	0.217875	0.774691	-4.88946
1983	Col16a1	0.300311	5.82249	1.52223	0.136889	0.6826	-5.1166
1984	Casc4	0.300225	5.11203	1.91668	0.0634277	0.541674	-4.46338
1985	Flt1	0.300129	3.49741	1.70974	0.0961194	0.617954	-4.60482
1986	Foxred2	0.300111	5.20814	1.85615	0.0718221	0.559814	-4.34078
1987	Spryd4	0.299945	3.33367	2.41326	0.0211525	0.369459	-3.29877
1988	Ccdc62	0.29981	0.146249	0.832251	0.41088	0.897586	-4.85276
1989	Isca2	-0.299728	3.38701	-1.5531	0.129348	0.674259	-4.64836
1990	Gm13285	0.299715	2.05136	1.32665	0.193169	0.750075	-4.72467
1991	Samd4b	-0.299689	5.6918	-0.592123	0.557554	0.933076	-6.07788
1992	Umps	-0.299668	5.86184	-3.50843	0.0012534	0.0900402	-1.0396
1993	Npas2	0.299208	0.787835	0.62509	0.535945	0.932134	-5.06155
1994	Txnip	-0.299202	5.44975	-0.921849	0.362885	0.871472	-5.52115
1995	Prkg1	0.298987	1.45233	1.16422	0.252166	0.808283	-4.89758
1996	Ormdl1	-0.298985	4.18716	-2.83629	0.00751991	0.235944	-2.52418
1997	Zfp664	0.298979	6.39722	2.86817	0.00693366	0.229897	-2.62741
1998	C78339	-0.298905	6.06538	-3.06202	0.00419551	0.174241	-2.15126
[truncated: 10,295 more rows]
