# Supplementary material for: PARP1 mediated PARylation contributes to myogenic progression and glucocorticoid transcriptional response
Source: Cell Death Discov. 2023 Apr 22;9:133. doi: 10.1038/s41420-023-01420-2 (PMC10121420; doi:10.1038/s41420-023-01420-2)
Supplement: Supplementary file 7 — Supplementary table 5 [file 41420_2023_1420_MOESM7_ESM.xlsx]

## Sheet: 86 PARP1 regulated genes
AB124611
Ablim2
Acot11
Adamts15
Adora2a
Akap13
Apobec2
C1qtnf1
Cacng7
Car11
Col12a1
Col6a1
Cys1
D630039A03Rik
Dcun1d3
Ddc
Dhrs7
Dusp27
Elmo1
Fa2h
Fam13a
Fam189a2
Fmo5
Gda
Gpr179
Greb1
Heyl
Hist2h2aa1
Hist2h3c2
Htra3
Ido2
Il12rb1
Il27ra
Il6ra
Itgb6
Jsrp1
Klhl40
Lama2
Lpl
Mamstr
Mcm9
Mgp
Mycl
Myo18b
Ncapd3
Nkd2
Notch4
Nrap
Obscn
Olfr1028
Palm3
Parm1
Pdgfra
Phf15
Pla2g3
Ppp1r3b
Prkg1
Prune2
Rapgef3
Rasd1
Rassf4
Rbm24
Ret
Rsph3b
Ryr1
Ryr3
Sbk2
Selenbp1
Serping1
Sfrp1
Slc5a6
Smyd1
Sncaip
Sorbs2
Stxbp6
Sulf2
Tnnt3
Tox
Trib2
Trim72
Ttn
Ugt1a6a
Vipr1
Wnt6
Ypel2
Ypel3

## Sheet: Functional Profiling 86
SuppTable6
source	term_name	term_id	adjusted_p_value	negative_log10_of_adjusted_p_value	term_size	query_size	intersection_size	effective_domain_size	intersections
GO:MF	ryanodine-sensitive calcium-release channel activity	GO:0005219	0.0149497	1.82537	3	80	2	25412	RYR1,RYR3
GO:MF	interleukin-23 binding	GO:0042019	0.0149497	1.82537	3	80	2	25412	IL12RB1,IL27RA
GO:MF	ion binding	GO:0043167	0.0208933	1.67999	5914	80	35	25412	ABLIM2,ADAMTS15,AKAP13,APOBEC2,CAR11,DDC,FA2H,FMO5,GDA,IDO2,LPL,MCM9,MGP,MYO18B,NKD2,NOTCH4,NRAP,OBSCN,PALM3,PDGFRA,PLA2G3,PRKG1,RAPGEF3,RASD1,RET,RYR1,RYR3,SBK2,SMYD1,SULF2,TRIB2,TRIM72,TTN,YPEL2,YPEL3
GO:MF	calcium-induced calcium release activity	GO:0048763	0.0298382	1.52523	4	80	2	25412	RYR1,RYR3
GO:MF	binding	GO:0005488	0.0376571	1.42415	16232	80	67	25412	ABLIM2,ACOT11,ADAMTS15,ADORA2A,AKAP13,APOBEC2,C1QTNF1,CAR11,COL12A1,COL6A1,DCUN1D3,DDC,ELMO1,FA2H,FMO5,GDA,GPR179,HEYL,HIST2H2AA1,HTRA3,IDO2,IL12RB1,IL27RA,IL6RA,ITGB6,JSRP1,KLHL40,LAMA2,LPL,MAMSTR,MCM9,MGP,MYCL,MYO18B,NCAPD3,NKD2,NOTCH4,NRAP,OBSCN,OLFR1028,PALM3,PDGFRA,PLA2G3,PPP1R3B,PRKG1,RAPGEF3,RASD1,RBM24,RET,RYR1,RYR3,SBK2,SELENBP1,SFRP1,SMYD1,SNCAIP,SORBS2,SULF2,TNNT3,TOX,TRIB2,TRIM72,TTN,…
GO:MF	interleukin-12 receptor binding	GO:0005143	0.0496286	1.30427	5	80	2	25412	IL12RB1,IL27RA
GO:BP	striated muscle cell differentiation	GO:0051146	1.02993e-08	7.98719	304	81	13	27543	ADAMTS15,AKAP13,KLHL40,MAMSTR,MYO18B,NRAP,PDGFRA,RBM24,RYR1,SMYD1,SORBS2,TRIM72,TTN
GO:BP	tissue development	GO:0009888	1.47833e-07	6.83023	2046	81	26	27543	AKAP13,COL12A1,COL6A1,FA2H,HEYL,IL6RA,ITGB6,KLHL40,LAMA2,MGP,MYCL,MYO18B,NOTCH4,NRAP,PDGFRA,RAPGEF3,RBM24,RET,RYR1,SFRP1,SMYD1,SORBS2,SULF2,TOX,TTN,WNT6
GO:BP	muscle cell differentiation	GO:0042692	4.08956e-07	6.38832	409	81	13	27543	ADAMTS15,AKAP13,KLHL40,MAMSTR,MYO18B,NRAP,PDGFRA,RBM24,RYR1,SMYD1,SORBS2,TRIM72,TTN
GO:BP	cell differentiation	GO:0030154	2.75151e-06	5.56043	4646	81	37	27543	ADAMTS15,ADORA2A,AKAP13,CACNG7,COL12A1,COL6A1,FA2H,HEYL,IL6RA,ITGB6,KLHL40,LAMA2,LPL,MAMSTR,MGP,MYCL,MYO18B,NOTCH4,NRAP,OBSCN,PDGFRA,PLA2G3,PRKG1,RAPGEF3,RBM24,RET,RYR1,SELENBP1,SFRP1,SMYD1,SORBS2,SULF2,TOX,TRIB2,TRIM72,TTN,WNT6
GO:BP	cellular developmental process	GO:0048869	3.34669e-06	5.47538	4678	81	37	27543	ADAMTS15,ADORA2A,AKAP13,CACNG7,COL12A1,COL6A1,FA2H,HEYL,IL6RA,ITGB6,KLHL40,LAMA2,LPL,MAMSTR,MGP,MYCL,MYO18B,NOTCH4,NRAP,OBSCN,PDGFRA,PLA2G3,PRKG1,RAPGEF3,RBM24,RET,RYR1,SELENBP1,SFRP1,SMYD1,SORBS2,SULF2,TOX,TRIB2,TRIM72,TTN,WNT6
GO:BP	regulation of multicellular organismal process	GO:0051239	8.25024e-06	5.08353	2854	81	28	27543	ACOT11,ADORA2A,C1QTNF1,FA2H,HEYL,IL12RB1,IL27RA,IL6RA,ITGB6,LAMA2,LPL,MGP,MYCL,NOTCH4,PDGFRA,PLA2G3,PRKG1,RAPGEF3,RET,RYR1,SERPING1,SFRP1,SULF2,TNNT3,TOX,TRIB2,TTN,WNT6
GO:BP	muscle structure development	GO:0061061	2.46352e-05	4.60844	689	81	14	27543	ADAMTS15,AKAP13,HEYL,KLHL40,MAMSTR,MYO18B,NRAP,PDGFRA,RBM24,RYR1,SMYD1,SORBS2,TRIM72,TTN
GO:BP	myotube differentiation	GO:0014902	0.000188968	3.72361	127	81	7	27543	ADAMTS15,KLHL40,MAMSTR,RBM24,RYR1,SMYD1,TRIM72
GO:BP	muscle tissue development	GO:0060537	0.000222577	3.65252	464	81	11	27543	AKAP13,HEYL,KLHL40,MYO18B,NRAP,PDGFRA,RBM24,RYR1,SMYD1,SORBS2,TTN
GO:BP	muscle cell development	GO:0055001	0.000343609	3.46394	207	81	8	27543	AKAP13,KLHL40,MYO18B,NRAP,PDGFRA,RYR1,SORBS2,TTN
GO:BP	cardiac muscle cell development	GO:0055013	0.000773725	3.11141	96	81	6	27543	AKAP13,MYO18B,NRAP,PDGFRA,SORBS2,TTN
GO:BP	developmental process	GO:0032502	0.000787349	3.10383	6788	81	41	27543	ADAMTS15,ADORA2A,AKAP13,CACNG7,COL12A1,COL6A1,DDC,FA2H,HEYL,IL27RA,IL6RA,ITGB6,KLHL40,LAMA2,LPL,MAMSTR,MGP,MYCL,MYO18B,NOTCH4,NRAP,OBSCN,PALM3,PDGFRA,PLA2G3,PRKG1,RAPGEF3,RBM24,RET,RYR1,SELENBP1,SERPING1,SFRP1,SMYD1,SORBS2,SULF2,TOX,TRIB2,TRIM72,TTN,WNT6
GO:BP	muscle system process	GO:0003012	0.000878619	3.0562	422	81	10	27543	AKAP13,JSRP1,PRKG1,RYR1,RYR3,SORBS2,SULF2,TNNT3,TRIM72,TTN
GO:BP	cardiac cell development	GO:0055006	0.00110822	2.95537	102	81	6	27543	AKAP13,MYO18B,NRAP,PDGFRA,SORBS2,TTN
GO:BP	anatomical structure formation involved in morphogenesis	GO:0048646	0.00309028	2.51	1182	81	15	27543	ADAMTS15,AKAP13,COL12A1,COL6A1,HEYL,ITGB6,NOTCH4,NRAP,PDGFRA,PLA2G3,RAPGEF3,RET,SFRP1,TTN,WNT6
GO:BP	glomerulus development	GO:0032835	0.00479346	2.31935	73	81	5	27543	HEYL,IL6RA,PDGFRA,RET,SULF2
GO:BP	anatomical structure morphogenesis	GO:0009653	0.00623405	2.20523	2781	81	23	27543	ADAMTS15,ADORA2A,AKAP13,CACNG7,COL12A1,COL6A1,HEYL,ITGB6,LAMA2,MGP,MYO18B,NOTCH4,NRAP,PALM3,PDGFRA,PLA2G3,RAPGEF3,RET,RYR1,SFRP1,SULF2,TTN,WNT6
GO:BP	cardiac muscle cell differentiation	GO:0055007	0.00677932	2.16881	139	81	6	27543	AKAP13,MYO18B,NRAP,PDGFRA,SORBS2,TTN
GO:BP	cell development	GO:0048468	0.0093357	2.02985	2426	81	21	27543	ADORA2A,AKAP13,CACNG7,FA2H,HEYL,KLHL40,LAMA2,MYO18B,NOTCH4,NRAP,PDGFRA,PLA2G3,PRKG1,RAPGEF3,RET,RYR1,SFRP1,SORBS2,SULF2,TOX,TTN
GO:BP	regulation of myotube differentiation	GO:0010830	0.0101504	1.99352	39	81	4	27543	MAMSTR,RBM24,SMYD1,TRIM72
GO:BP	nephron development	GO:0072006	0.0157888	1.80165	161	81	6	27543	HEYL,IL6RA,PDGFRA,RET,SULF2,WNT6
GO:BP	multicellular organismal process	GO:0032501	0.0163079	1.7876	8766	81	45	27543	ACOT11,ADORA2A,AKAP13,C1QTNF1,CACNG7,COL12A1,COL6A1,DDC,FA2H,GPR179,HEYL,IL12RB1,IL27RA,IL6RA,ITGB6,JSRP1,LAMA2,LPL,MCM9,MGP,MYCL,MYO18B,NOTCH4,NRAP,OLFR1028,PDGFRA,PLA2G3,PRKG1,RAPGEF3,RBM24,RET,RYR1,RYR3,SERPING1,SFRP1,SLC5A6,SMYD1,SORBS2,SULF2,TNNT3,TOX,TRIB2,TRIM72,TTN,WNT6
GO:BP	regulation of platelet activation	GO:0010543	0.0165666	1.78077	44	81	4	27543	C1QTNF1,IL6RA,PDGFRA,PRKG1
GO:BP	positive regulation of myotube differentiation	GO:0010831	0.0167556	1.77584	14	81	3	27543	MAMSTR,RBM24,SMYD1
GO:BP	anatomical structure development	GO:0048856	0.0176557	1.75311	6186	81	36	27543	ADAMTS15,ADORA2A,AKAP13,CACNG7,COL12A1,COL6A1,DDC,FA2H,HEYL,IL27RA,IL6RA,ITGB6,KLHL40,LAMA2,MAMSTR,MGP,MYCL,MYO18B,NOTCH4,NRAP,PALM3,PDGFRA,PLA2G3,PRKG1,RAPGEF3,RBM24,RET,RYR1,SFRP1,SMYD1,SORBS2,SULF2,TOX,TRIM72,TTN,WNT6
GO:BP	negative regulation of blood coagulation	GO:0030195	0.0181423	1.74131	45	81	4	27543	C1QTNF1,PDGFRA,PRKG1,SERPING1
GO:BP	negative regulation of hemostasis	GO:1900047	0.0198258	1.70277	46	81	4	27543	C1QTNF1,PDGFRA,PRKG1,SERPING1
GO:BP	negative regulation of coagulation	GO:0050819	0.0216217	1.66511	47	81	4	27543	C1QTNF1,PDGFRA,PRKG1,SERPING1
GO:BP	cardiocyte differentiation	GO:0035051	0.0245824	1.60938	174	81	6	27543	AKAP13,MYO18B,NRAP,PDGFRA,SORBS2,TTN
GO:BP	heart development	GO:0007507	0.0290096	1.53746	626	81	10	27543	AKAP13,HEYL,MYO18B,NRAP,PDGFRA,RBM24,RYR1,SMYD1,SORBS2,TTN
GO:BP	negative regulation of response to stimulus	GO:0048585	0.02952	1.52988	1608	81	16	27543	ADORA2A,C1QTNF1,DUSP27,HEYL,HTRA3,IL27RA,LPL,NKD2,NOTCH4,PALM3,PDGFRA,PRKG1,SERPING1,SFRP1,SULF2,TRIM72
GO:BP	negative regulation of platelet activation	GO:0010544	0.031103	1.5072	17	81	3	27543	C1QTNF1,PDGFRA,PRKG1
GO:BP	biological regulation	GO:0065007	0.0343784	1.46371	14043	81	60	27543	ABLIM2,ACOT11,ADORA2A,AKAP13,C1QTNF1,CACNG7,DCUN1D3,DHRS7,DUSP27,ELMO1,FA2H,FMO5,GDA,GPR179,HEYL,HTRA3,IL12RB1,IL27RA,IL6RA,ITGB6,JSRP1,KLHL40,LAMA2,LPL,MAMSTR,MGP,MYCL,NKD2,NOTCH4,OBSCN,OLFR1028,PALM3,PARM1,PDGFRA,PLA2G3,PPP1R3B,PRKG1,RAPGEF3,RASD1,RASSF4,RBM24,RET,RYR1,RYR3,SBK2,SERPING1,SFRP1,SMYD1,SNCAIP,SORBS2,STXBP6,SULF2,TNNT3,TOX,TRIB2,TRIM72,TTN,VIPR1,WNT6,YPEL3
GO:BP	regulation of biological process	GO:0050789	0.0356589	1.44783	13329	81	58	27543	ABLIM2,ACOT11,ADORA2A,AKAP13,C1QTNF1,CACNG7,DCUN1D3,DUSP27,ELMO1,FA2H,FMO5,GDA,GPR179,HEYL,HTRA3,IL12RB1,IL27RA,IL6RA,ITGB6,JSRP1,KLHL40,LAMA2,LPL,MAMSTR,MGP,MYCL,NKD2,NOTCH4,OLFR1028,PALM3,PARM1,PDGFRA,PLA2G3,PPP1R3B,PRKG1,RAPGEF3,RASD1,RASSF4,RBM24,RET,RYR1,RYR3,SBK2,SERPING1,SFRP1,SMYD1,SNCAIP,SORBS2,STXBP6,SULF2,TNNT3,TOX,TRIB2,TRIM72,TTN,VIPR1,WNT6,YPEL3
GO:BP	response to caffeine	GO:0031000	0.0372444	1.42894	18	81	3	27543	ADORA2A,RYR1,RYR3
GO:BP	multicellular organism development	GO:0007275	0.0373469	1.42775	5045	81	31	27543	ADORA2A,AKAP13,CACNG7,COL12A1,COL6A1,DDC,FA2H,HEYL,IL27RA,IL6RA,ITGB6,LAMA2,MGP,MYCL,MYO18B,NOTCH4,NRAP,PDGFRA,PLA2G3,PRKG1,RAPGEF3,RBM24,RET,RYR1,SFRP1,SMYD1,SORBS2,SULF2,TOX,TTN,WNT6
GO:BP	platelet aggregation	GO:0070527	0.0406114	1.39135	55	81	4	27543	C1QTNF1,IL6RA,PDGFRA,PRKG1
GO:BP	cellular component assembly involved in morphogenesis	GO:0010927	0.0463753	1.33371	116	81	5	27543	AKAP13,NRAP,PDGFRA,PLA2G3,TTN
GO:BP	animal organ development	GO:0048513	0.0490606	1.30927	3856	81	26	27543	AKAP13,FA2H,HEYL,IL6RA,ITGB6,KLHL40,LAMA2,MGP,MYCL,MYO18B,NOTCH4,NRAP,PDGFRA,PLA2G3,PRKG1,RBM24,RET,RYR1,SFRP1,SMYD1,SORBS2,SULF2,TOX,TRIM72,TTN,WNT6
GO:CC	myofibril	GO:0030016	3.26305e-08	7.48638	237	81	11	27317	ABLIM2,DUSP27,KLHL40,MYO18B,NRAP,OBSCN,RYR1,RYR3,SORBS2,TNNT3,TTN
GO:CC	contractile fiber	GO:0043292	5.06995e-08	7.295	247	81	11	27317	ABLIM2,DUSP27,KLHL40,MYO18B,NRAP,OBSCN,RYR1,RYR3,SORBS2,TNNT3,TTN
GO:CC	sarcomere	GO:0030017	2.35833e-07	6.6274	215	81	10	27317	DUSP27,KLHL40,MYO18B,NRAP,OBSCN,RYR1,RYR3,SORBS2,TNNT3,TTN
GO:CC	I band	GO:0031674	5.06446e-06	5.29547	153	81	8	27317	KLHL40,MYO18B,NRAP,OBSCN,RYR1,RYR3,SORBS2,TTN
GO:CC	Z disc	GO:0030018	5.59102e-05	4.25251	140	81	7	27317	MYO18B,NRAP,OBSCN,RYR1,RYR3,SORBS2,TTN
GO:CC	sarcolemma	GO:0042383	0.000208292	3.68133	170	81	7	27317	CACNG7,COL6A1,LAMA2,OBSCN,RYR1,RYR3,TRIM72
GO:CC	cell periphery	GO:0071944	0.000324503	3.48878	6988	81	41	27317	ADAMTS15,ADORA2A,AKAP13,C1QTNF1,CACNG7,CAR11,COL12A1,COL6A1,DCUN1D3,ELMO1,GPR179,IL12RB1,IL27RA,IL6RA,ITGB6,LAMA2,LPL,MGP,NKD2,NOTCH4,OBSCN,OLFR1028,PALM3,PARM1,PDGFRA,PLA2G3,PRKG1,RAPGEF3,RASD1,RET,RYR1,RYR3,SERPING1,SFRP1,SLC5A6,SORBS2,SULF2,TRIM72,TTN,VIPR1,WNT6
GO:CC	supramolecular fiber	GO:0099512	0.00218301	2.66094	1007	81	13	27317	ABLIM2,ADORA2A,AKAP13,DUSP27,KLHL40,MYO18B,NRAP,OBSCN,RYR1,RYR3,SORBS2,TNNT3,TTN
GO:CC	supramolecular polymer	GO:0099081	0.0023757	2.62421	1015	81	13	27317	ABLIM2,ADORA2A,AKAP13,DUSP27,KLHL40,MYO18B,NRAP,OBSCN,RYR1,RYR3,SORBS2,TNNT3,TTN
GO:CC	interleukin-12 receptor complex	GO:0042022	0.00239892	2.61998	2	81	2	27317	IL12RB1,IL27RA
GO:CC	receptor complex	GO:0043235	0.00641722	2.19265	396	81	8	27317	CACNG7,IL12RB1,IL27RA,IL6RA,ITGB6,PDGFRA,RET,VIPR1
GO:CC	interleukin-23 receptor complex	GO:0072536	0.00718289	2.1437	3	81	2	27317	IL12RB1,IL27RA
GO:CC	supramolecular complex	GO:0099080	0.0101512	1.99348	1341	81	14	27317	ABLIM2,ADORA2A,AKAP13,DUSP27,KLHL40,MYO18B,NRAP,OBSCN,RYR1,RYR3,SNCAIP,SORBS2,TNNT3,TTN
GO:CC	sarcoplasmic reticulum	GO:0016529	0.0156563	1.80531	70	81	4	27317	JSRP1,RASD1,RYR1,RYR3
GO:CC	myofilament	GO:0036379	0.0171722	1.76517	26	81	3	27317	OBSCN,TNNT3,TTN
GO:CC	sarcoplasm	GO:0016528	0.0264059	1.5783	80	81	4	27317	JSRP1,RASD1,RYR1,RYR3
GO:CC	plasma membrane	GO:0005886	0.0267491	1.57269	6519	81	35	27317	ADORA2A,C1QTNF1,CACNG7,CAR11,COL6A1,DCUN1D3,ELMO1,GPR179,IL12RB1,IL27RA,IL6RA,ITGB6,LAMA2,LPL,NKD2,NOTCH4,OBSCN,OLFR1028,PALM3,PARM1,PDGFRA,PLA2G3,PRKG1,RAPGEF3,RASD1,RET,RYR1,RYR3,SFRP1,SLC5A6,SORBS2,SULF2,TRIM72,TTN,VIPR1
GO:CC	extracellular matrix	GO:0031012	0.031522	1.50139	497	81	8	27317	ADAMTS15,COL12A1,COL6A1,LAMA2,MGP,SERPING1,SFRP1,WNT6
GO:CC	collagen-containing extracellular matrix	GO:0062023	0.031585	1.50052	369	81	7	27317	ADAMTS15,COL12A1,COL6A1,LAMA2,MGP,SERPING1,SFRP1
GO:CC	external encapsulating structure	GO:0030312	0.0324042	1.4894	499	81	8	27317	ADAMTS15,COL12A1,COL6A1,LAMA2,MGP,SERPING1,SFRP1,WNT6
GO:CC	plasma membrane signaling receptor complex	GO:0098802	0.0486618	1.31281	175	81	5	27317	CACNG7,IL12RB1,IL27RA,IL6RA,ITGB6
TF	Factor: Pax-4; motif: NNNNNYCACCCB; match class: 1	TF:M00378_1	0.00467121	2.33057	14471	84	74	21833	AB124611,ABLIM2,ACOT11,ADAMTS15,ADORA2A,AKAP13,APOBEC2,C1QTNF1,CACNG7,CAR11,COL12A1,COL6A1,CYS1,D630039A03RIK,DCUN1D3,DDC,DUSP27,ELMO1,FA2H,FAM13A,FAM189A2,FMO5,GDA,GPR179,GREB1,HEYL,HIST2H2AA1,IDO2,IL12RB1,IL27RA,ITGB6,JSRP1,KLHL40,LAMA2,LPL,MAMSTR,MYCL,MYO18B,NCAPD3,NKD2,NOTCH4,NRAP,OBSCN,PALM3,PARM1,PDGFRA,PLA2G3,PPP1R3B,PRKG1,PRUNE2,RAPGEF3,RASSF4,RBM24,RET,RYR1,RYR3,SBK2,SERPING1,SFRP1,SLC5A…
TF	Factor: LKLF; motif: GGGGTGGKSN	TF:M07261	0.00572797	2.242	9212	84	56	21833	AB124611,ADAMTS15,ADORA2A,AKAP13,C1QTNF1,CACNG7,CAR11,COL12A1,CYS1,D630039A03RIK,DCUN1D3,DUSP27,ELMO1,FA2H,FAM13A,FAM189A2,FMO5,GDA,GREB1,IDO2,IL12RB1,IL27RA,KLHL40,LAMA2,LPL,MAMSTR,MCM9,MYCL,MYO18B,NCAPD3,NKD2,NOTCH4,NRAP,OBSCN,PALM3,PARM1,PDGFRA,PLA2G3,PPP1R3B,PRKG1,PRUNE2,RAPGEF3,RYR1,RYR3,SERPING1,SFRP1,SMYD1,SNCAIP,STXBP6,SULF2,TOX,TRIB2,UGT1A6A,WNT6,YPEL2,YPEL3
TF	Factor: PTF1; motif: SCAGCTGNYNNNNYYCNN	TF:M10351	0.00884378	2.05336	2749	84	26	21833	AB124611,ADORA2A,AKAP13,CACNG7,CAR11,COL12A1,FA2H,HEYL,IL27RA,JSRP1,LAMA2,MGP,MYO18B,NOTCH4,OBSCN,PALM3,PARM1,PLA2G3,PRUNE2,RAPGEF3,RASD1,RBM24,SFRP1,SMYD1,TNNT3,YPEL2
TF	Factor: myogenin; motif: CAGCTG; match class: 1	TF:M02101_1	0.00898854	2.04631	13644	84	71	21833	AB124611,ACOT11,ADAMTS15,ADORA2A,AKAP13,APOBEC2,C1QTNF1,CACNG7,CAR11,COL12A1,D630039A03RIK,DCUN1D3,DDC,DHRS7,DUSP27,FA2H,FAM13A,FAM189A2,FMO5,GDA,GPR179,HEYL,HIST2H2AA1,HTRA3,IDO2,IL12RB1,IL27RA,JSRP1,KLHL40,LAMA2,LPL,MAMSTR,MCM9,MGP,MYCL,MYO18B,NOTCH4,NRAP,OBSCN,OLFR1028,PALM3,PARM1,PDGFRA,PLA2G3,PPP1R3B,PRKG1,PRUNE2,RAPGEF3,RASD1,RASSF4,RBM24,RET,RSPH3B,RYR1,SBK2,SELENBP1,SERPING1,SFRP1,SLC5A6,…
TF	Factor: myogenin; motif: CAGCTG	TF:M02101	0.00898854	2.04631	13644	84	71	21833	AB124611,ACOT11,ADAMTS15,ADORA2A,AKAP13,APOBEC2,C1QTNF1,CACNG7,CAR11,COL12A1,D630039A03RIK,DCUN1D3,DDC,DHRS7,DUSP27,FA2H,FAM13A,FAM189A2,FMO5,GDA,GPR179,HEYL,HIST2H2AA1,HTRA3,IDO2,IL12RB1,IL27RA,JSRP1,KLHL40,LAMA2,LPL,MAMSTR,MCM9,MGP,MYCL,MYO18B,NOTCH4,NRAP,OBSCN,OLFR1028,PALM3,PARM1,PDGFRA,PLA2G3,PPP1R3B,PRKG1,PRUNE2,RAPGEF3,RASD1,RASSF4,RBM24,RET,RSPH3B,RYR1,SBK2,SELENBP1,SERPING1,SFRP1,SLC5A6,…
TF	Factor: KLF; motif: GGGNGGGG	TF:M07461	0.0202935	1.69264	8517	84	52	21833	AB124611,ADAMTS15,ADORA2A,APOBEC2,C1QTNF1,CACNG7,CAR11,COL12A1,COL6A1,CYS1,DCUN1D3,DUSP27,ELMO1,FA2H,FAM13A,FAM189A2,FMO5,GDA,GPR179,IDO2,IL12RB1,IL27RA,ITGB6,JSRP1,KLHL40,LAMA2,LPL,MYCL,MYO18B,NCAPD3,NOTCH4,NRAP,OBSCN,PALM3,PDGFRA,PLA2G3,PPP1R3B,PRKG1,PRUNE2,RAPGEF3,RBM24,RYR1,SBK2,SERPING1,SFRP1,SMYD1,SNCAIP,SULF2,TOX,TRIB2,WNT6,YPEL2
TF	Factor: Zic3; motif: NGGGKGGTC; match class: 1	TF:M00450_1	0.022241	1.65285	6850	84	45	21833	ABLIM2,ACOT11,ADAMTS15,ADORA2A,AKAP13,APOBEC2,C1QTNF1,COL12A1,COL6A1,CYS1,DCUN1D3,DDC,FAM189A2,GPR179,GREB1,HEYL,IL6RA,JSRP1,LAMA2,LPL,MYCL,NCAPD3,NKD2,NOTCH4,OBSCN,PARM1,PLA2G3,PPP1R3B,PRKG1,PRUNE2,RAPGEF3,RBM24,RYR1,RYR3,SBK2,SELENBP1,SFRP1,SULF2,TNNT3,TOX,TRIB2,TRIM72,VIPR1,YPEL2,YPEL3
TF	Factor: KLF; motif: GGGNGGGG; match class: 1	TF:M07461_1	0.0293052	1.53306	3312	84	28	21833	AB124611,ADORA2A,APOBEC2,CACNG7,CAR11,COL12A1,CYS1,DCUN1D3,ELMO1,FAM13A,FAM189A2,FMO5,IL12RB1,IL27RA,LAMA2,MYO18B,NCAPD3,NOTCH4,NRAP,PALM3,PDGFRA,RAPGEF3,RBM24,SERPING1,SMYD1,SULF2,TOX,WNT6
TF	Factor: LKLF; motif: GGGGTGGKSN; match class: 1	TF:M07261_1	0.048191	1.31703	3792	84	30	21833	ADAMTS15,ADORA2A,C1QTNF1,CACNG7,CAR11,COL12A1,CYS1,DCUN1D3,FAM13A,FMO5,IL27RA,LAMA2,MYO18B,NKD2,NOTCH4,NRAP,PALM3,PDGFRA,PPP1R3B,PRKG1,RAPGEF3,RYR1,SERPING1,SMYD1,SNCAIP,SULF2,TOX,UGT1A6A,WNT6,YPEL2
HP	Axial muscle weakness	HP:0003327	0.000678812	3.16825	28	28	5	4671	COL12A1,COL6A1,KLHL40,RYR1,TTN
HP	Congenital muscular dystrophy	HP:0003741	0.00538001	2.26922	19	28	4	4671	COL12A1,COL6A1,LAMA2,TTN
HP	Internally nucleated skeletal muscle fibers	HP:0031237	0.00544795	2.26377	6	28	3	4671	LAMA2,RYR1,TTN
HP	Hypoventilation	HP:0002791	0.00624976	2.20414	43	28	5	4671	COL12A1,COL6A1,LAMA2,RET,TTN
HP	Proximal muscle weakness in lower limbs	HP:0008994	0.0178784	1.74767	53	28	5	4671	COL12A1,COL6A1,LAMA2,RYR1,TTN
HP	Gowers sign	HP:0003391	0.0279637	1.55341	58	28	5	4671	COL12A1,COL6A1,LAMA2,RYR1,TTN
HP	Abnormal sarcomere morphology	HP:0020201	0.0321659	1.4926	10	28	3	4671	LAMA2,RYR1,TTN
HP	Increased variability in muscle fiber diameter	HP:0003557	0.0388441	1.41068	62	28	5	4671	COL12A1,COL6A1,LAMA2,RYR1,TTN
HP	Muscle fiber hypertrophy	HP:0100293	0.0495105	1.3053	2	28	2	4671	RYR1,TTN
